# Supplementary material for: Protein signatures of centenarians and their offspring suggest centenarians age slower than other humans
Source: Aging Cell. 2021 Jan 29;20(2):e13290. doi: 10.1111/acel.13290 (PMC7884029; doi:10.1111/acel.13290)
Supplement: Supplementary file 1 — Appendix S1 [file ACEL-20-e13290-s001.zip]

Archive with 19 entries (19 files):
- acel13290-sup-0001-FigS1-S9.pdf
- acel13290-sup-0002-TableS1.xlsx
- acel13290-sup-0003-TableS2.xlsx
- acel13290-sup-0004-TableS3.xlsx
- acel13290-sup-0005-TableS4a.xlsx
- acel13290-sup-0006-TableS4b.xlsx
- acel13290-sup-0007-TableS4c.xlsx
- acel13290-sup-0008-TableS4d.xlsx
- acel13290-sup-0009-TableS4e.xlsx
- acel13290-sup-0010-TableS5a.xlsx
- acel13290-sup-0011-TableS5b.xlsx
- acel13290-sup-0012-TableS5c.xlsx
- acel13290-sup-0013-TableS6a.xlsx
- acel13290-sup-0014-TableS6b.xlsx
- acel13290-sup-0015-TableS7.xlsx
- acel13290-sup-0016-TableS8.xlsx
- acel13290-sup-0017-TableS9.xlsx
- acel13290-sup-0018-TableS10.csv
- sm_0019-FileS1.docx
