# Supplementary material for: Protein signatures of centenarians and their offspring suggest centenarians age slower than other humans
Source: Aging Cell. 2021 Jan 29;20(2):e13290. doi: 10.1111/acel.13290 (PMC7884029; doi:10.1111/acel.13290)
Supplement: Supplementary file 1 — Appendix S1 [file ACEL-20-e13290-s001.zip › acel13290-sup-0002-TableS1.xlsx]

## Sheet: Supplement-Table 1a
SomaID	uniprot	geneID	FC.cont2cent	FC.off2cent	F.test	Pval.Ftest	Adj.Pvalue
14042-11_3	Q8N474	SFRP1	0.299923	0.271781	115.233	7.91e-35	3.78494e-31
3045-72_2	P21246	PTN	0.42408	0.412717	112.183	3.88e-34	9.2829e-31
9756-6_3	Q01995	TAGLN	0.455853	0.407945	94.3865	2.74e-30	4.3703e-27
3362-61_2	Q9BU40	CHRDL1	0.533674	0.500435	91.4699	1.43e-29	1.71064e-26
8304-50_3	O00300	TNFRSF11B	0.52724	0.525521	80.4187	6.5e-27	6.2205e-24
3234-23_2	Q76M96	CCDC80	0.603446	0.558224	77.962	2.87e-26	2.28883e-23
4374-45_2	Q99988	GDF15	0.523834	0.510753	73.0344	5.28e-25	3.60926e-22
8819-3_3	P18065	IGFBP2	0.368903	0.352614	72.3524	7.53e-25	4.50388e-22
10702-1_3	Q2UY09	COL28A1	0.562929	0.529294	65.5913	5e-23	2.3925e-20
11109-56_3	Q4LDE5	SVEP1	0.563662	0.574092	65.7409	4.78e-23	2.3925e-20
3485-28_2	P61769	B2M	0.529434	0.506534	63.7768	1.56e-22	6.786e-20
11178-21_3	Q4LDE5	SVEP1	0.469702	0.48413	59.2756	2.66e-21	1.06068e-18
6605-17_3	P35858	IGFALS	1.67137	1.55998	57.5124	9.1e-21	3.3495e-18
2944-66_2	P41271	NBL1	0.532322	0.510452	56.6477	1.67e-20	5.70782e-18
8464-31_3	Q2I0M5	RSPO4	0.686433	0.671936	56.2247	2.04e-20	6.5076e-18
2609-59_2	P01034	CST3	0.618404	0.592278	56.1241	2.18e-20	6.51956e-18
3024-18_2	P08697	SERPINF2	1.42915	1.4281	55.6902	2.8e-20	7.88118e-18
7211-2_3	P07998	RNASE1	0.359417	0.325164	55.316	3.58e-20	9.51683e-18
11388-75_3	Q14508	WFDC2	0.560713	0.519144	54.8128	5.01e-20	1.26173e-17
8368-102_3	P20333	TNFRSF1B	0.594457	0.570665	54.2328	7.65e-20	1.83026e-17
8469-41_3	P18065	IGFBP2	0.502429	0.50095	53.2693	1.41e-19	3.21279e-17
13118-5_3	Q9H4F8	SMOC1	0.716933	0.721871	52.8147	2.05e-19	4.45875e-17
13392-13_3	P05026	ATP1B1	1.20905	1.21238	51.8315	3.72e-19	7.73922e-17
6392-7_3	O76076	WISP2	0.594084	0.557738	50.7258	7.9e-19	1.57506e-16
14088-38_3	P24592	IGFBP6	0.699025	0.656034	50.3592	1.02e-18	1.95228e-16
5496-49_3	Q9HCB6	SPON1	0.638773	0.600811	49.4204	2.06e-18	3.79119e-16
6546-41_3	Q9UBU2	DKK2	0.581156	0.548156	48.9728	2.64e-18	4.67867e-16
11196-31_3	P12111	COL6A3	0.744106	0.716483	48.9463	3.03e-18	5.17805e-16
3438-10_2	O95633	FSTL3	0.614756	0.566883	48.265	4.3e-18	7.095e-16
2654-19_1	P19438	TNFRSF1A	0.641038	0.624148	48.016	5.43e-18	8.66085e-16
3605-77_4	P48740	MASP1	1.24378	1.23828	47.7333	6.23e-18	9.61631e-16
4297-62_3	Q9HCB6	SPON1	0.629063	0.598259	47.6159	6.76e-18	1.01083e-15
4496-60_2	P39900	MMP12	0.475224	0.428742	47.0672	1.02e-17	1.479e-15
4834-61_2	P29317	EPHA2	0.647796	0.587969	46.8397	1.2e-17	1.68882e-15
7776-20_3	Q8IZJ1	UNC5B	0.752828	0.74956	46.7018	1.43e-17	1.95501e-15
4979-34_2	Q07507	DPT	0.63652	0.621931	46.4044	1.58e-17	2.10008e-15
9468-8_3	Q12907	LMAN2	0.693466	0.67633	45.1815	3.84e-17	4.96605e-15
6321-65_3	Q9Y5H3	PCDHGA10	0.633168	0.629415	44.8358	5.17e-17	6.51012e-15
9003-99_3	Q9UEW3	MARCO	1.29403	1.35958	44.6639	5.39e-17	6.61312e-15
8427-118_3	Q9BXY4	RSPO3	0.727478	0.696704	43.9631	9.35e-17	1.11849e-14
7695-106_3	Q13501	SQSTM1	1.23115	1.24327	43.7737	1.02e-16	1.19041e-14
2570-72_5	P18065	IGFBP2	0.472975	0.451661	43.4407	1.29e-16	1.46968e-14
11545-9_3	Q92956	TNFRSF14	1.22639	1.22934	43.3204	1.48e-16	1.64693e-14
11425-31_3	Q96T51	RUFY1	1.48667	1.51041	43.159	1.62e-16	1.76175e-14
11563-51_3	Q96C24	SYTL4	1.25882	1.29466	42.9478	1.88e-16	1.98682e-14
11212-7_3	Q8NBS9	TXNDC5	0.667956	0.693778	42.9638	1.91e-16	1.98682e-14
11457-53_3	Q14376	GALE	1.25909	1.26225	42.7343	2.19e-16	2.22961e-14
11539-4_3	P56134	ATP5J2	1.20196	1.21933	42.6036	2.47e-16	2.46228e-14
3591-51_3	P55285	CDH6	1.28588	1.29765	41.7891	4.34e-16	4.17252e-14
4721-54_2	Q07654	TFF3	0.49136	0.45272	41.7825	4.36e-16	4.17252e-14
5646-20_3	Q93091	RNASE6	0.574243	0.561128	41.3698	6.01e-16	5.63879e-14
5078-82_3	O15197	EPHB6	0.756302	0.735082	41.1859	6.87e-16	6.32172e-14
5383-14_3	Q96RJ3	TNFRSF13C	1.42173	1.4519	40.8122	8.61e-16	7.77337e-14
5456-59_2	Q96KN2	CNDP1	1.77169	1.79336	40.783	8.79e-16	7.78892e-14
12427-8_3	P30305	CDC25B	1.17544	1.19406	40.7299	9.79e-16	8.36521e-14
13496-19_3	Q01581	HMGCS1	1.26878	1.27263	40.64	9.76e-16	8.36521e-14
8942-2_3	Q7Z2W9	MRPL21	1.4002	1.3691	40.2539	1.29e-15	1.08292e-13
12668-7_3	O75351	VPS4B	1.18121	1.19291	39.8471	1.78e-15	1.4685e-13
5654-70_3	Q96JJ7	TMX3	0.698757	0.713564	39.6314	2.04e-15	1.65447e-13
13126-52_3	Q02487	DSC2	0.716895	0.668151	39.5968	2.14e-15	1.68652e-13
2590-69_4	Q01973	ROR1	0.791748	0.757312	39.6178	2.15e-15	1.68652e-13
8235-48_3	P05060	CHGB	0.636228	0.614445	39.4005	2.42e-15	1.86769e-13
8348-4_3	P29323	EPHB2	0.676999	0.631182	39.2686	2.72e-15	2.0659e-13
13236-25_3	P56704	WNT3A	1.42312	1.43676	39.1768	2.91e-15	2.17568e-13
14583-49_3	O14793	MSTN	1.18781	1.19185	38.9662	3.48e-15	2.56182e-13
13042-7_3	Q16322	KCNA10	1.19911	1.21943	38.6625	4.35e-15	3.15375e-13
2614-28_2	P52798	EFNA4	0.780577	0.751615	37.9046	7.61e-15	5.4349e-13
2686-67_2	P24592	IGFBP6	0.617919	0.559791	37.8026	7.89e-15	5.55201e-13
12934-1_3	Q9UII4	HERC5	1.26572	1.23527	37.3618	1.16e-14	8.04435e-13
6079-59_3	Q8TE99	ACPL2	1.21356	1.24422	37.2671	1.2e-14	8.20286e-13
9294-45_3	P55001	MFAP2	0.652929	0.609233	36.702	1.83e-14	1.23332e-12
8007-19_3	P07858	CTSB	0.569007	0.584349	36.5702	1.98e-14	1.31588e-12
13053-6_3	Q9UN76	SLC6A14	1.32116	1.38706	36.5096	2.11e-14	1.36437e-12
6234-74_3	Q6UXI7	VIT	0.668115	0.630258	36.4962	2.09e-14	1.36437e-12
9188-119_3	Q07325	CXCL9	0.578665	0.522872	36.3171	2.58e-14	1.64604e-12
5249-31_3	O94768	STK17B	1.23132	1.21194	36.1098	2.8e-14	1.76289e-12
8755-202_3	P04440 P13763 P01916 P04232	HLA-DPB1	1.23889	1.27365	36.0787	2.86e-14	1.77729e-12
6462-12_3	Q99727	TIMP4	0.74134	0.716807	35.9234	3.34e-14	2.04896e-12
5262-57_3	O75815	BCAR3	1.17687	1.19663	35.8281	3.59e-14	2.17445e-12
14050-61_3	P52798	EFNA4	0.84802	0.831812	35.7595	3.92e-14	2.34465e-12
5463-22_3	P54826	GAS1	0.839618	0.834487	35.694	4.19e-14	2.4752e-12
2602-2_2	O15123	ANGPT2	0.662433	0.638945	35.5165	4.53e-14	2.64342e-12
5066-134_3	Q08708	CD300C	0.708225	0.696054	35.2558	5.32e-14	3.06701e-12
3066-12_1	P17931	LGALS3	0.815329	0.795606	35.235	5.51e-14	3.10181e-12
5988-49_3	O43557	TNFSF14	1.25181	1.28699	35.2355	5.5e-14	3.10181e-12
3737-6_3	P09668	CTSH	0.835858	0.808225	35.126	5.98e-14	3.32724e-12
3627-71_4	Q495T6	MMEL1	1.20063	1.22746	35.0694	6.35e-14	3.4925e-12
7870-8_3	Q96KN2	CNDP1	1.78855	1.69722	34.8243	7.92e-14	4.3065e-12
13991-47_3	O43432	EIF4G3	1.12828	1.15902	34.5196	9.8e-14	5.26888e-12
7860-9_3	Q5GLZ8	HERC4	1.28156	1.31442	34.4063	1.01e-13	5.36983e-12
7915-31_3	Q06481	APLP2	0.806449	0.787118	34.4533	1.05e-13	5.51315e-12
6649-51_3	O95631	NTN1	0.742989	0.729961	34.3764	1.06e-13	5.51315e-12
7244-16_3	Q9H665	IGFLR1	0.576144	0.528504	34.3741	1.08e-13	5.55677e-12
2948-58_2	P10912	GHR	1.354	1.37146	34.1812	1.22e-13	6.21032e-12
5139-32_3	O95185	UNC5C	0.712205	0.668803	33.9459	1.46e-13	7.35379e-12
11102-22_3	Q9BYZ8	REG4	0.700596	0.664637	33.9842	1.5e-13	7.47656e-12
4763-31_3	P43652	AFM	1.23848	1.20894	33.8999	1.54e-13	7.5968e-12
12355-223_3	Q96E11	MRRF	1.20596	1.24667	33.7996	1.64e-13	8.00755e-12
3418-12_2	Q8IU85	CAMK1D	1.2409	1.24308	33.5174	2.07e-13	1.0005e-11
2789-26_2	P09237	MMP7	0.653863	0.575996	33.479	2.13e-13	1.01921e-11
8005-1_3	P84157	MXRA7	0.725143	0.675236	33.412	2.17e-13	1.02806e-11
4920-10_1	P61626	LYZ	0.636779	0.63356	32.699	3.93e-13	1.84363e-11
14124-6_3	O43921	EFNA2	0.830201	0.802885	32.5848	4.22e-13	1.96046e-11
12457-10_3	Q9BV57	ADI1	1.1608	1.19435	32.4315	4.83e-13	2.2011e-11
3611-70_4	P42892	ECE1	1.24261	1.23287	32.3953	4.81e-13	2.2011e-11
7779-86_3	Q9NPF2	CHST11	1.25315	1.25536	32.0665	6.2e-13	2.79877e-11
13095-51_3	P05451	REG1A	0.608041	0.601101	32.1279	6.29e-13	2.81286e-11
2615-60_2	P52803	EFNA5	0.741803	0.671145	32.0019	6.52e-13	2.88872e-11
12370-30_3	Q13790	APOF	0.590746	0.539433	31.869	7.11e-13	3.12122e-11
12530-14_3	P61024	CKS1B	1.20773	1.2078	31.8713	7.32e-13	3.1842e-11
3741-4_3	P05113	IL5	1.22359	1.22696	31.7957	7.64e-13	3.29346e-11
3437-80_3	P36888	FLT3	1.23313	1.21431	31.7224	8.09e-13	3.43842e-11
12732-13_3	Q5T2T1	MPP7	1.094	1.11979	31.717	8.12e-13	3.43842e-11
13430-50_3	Q13336	SLC14A1	1.23877	1.29804	31.6753	8.27e-13	3.47122e-11
5459-33_3	P01037	CST1	0.52877	0.523294	31.6461	8.84e-13	3.67821e-11
4786-58_3	P30085	CMPK1	1.23118	1.21481	31.2724	1.13e-12	4.66125e-11
5261-13_3	P42684	ABL2	1.20012	1.20619	31.1229	1.29e-12	5.27577e-11
11536-9_3	Q5VVJ2	MYSM1	1.1664	1.21311	30.8911	1.57e-12	6.36648e-11
4719-58_2	P30101	PDIA3	1.18447	1.16495	30.826	1.6e-12	6.43361e-11
8950-4_3	Q9UQC9	CLCA2	1.14971	1.1539	30.7519	1.77e-12	6.99955e-11
7195-119_3	Q15375	EPHA7	0.88537	0.868692	30.7549	1.77e-12	6.99955e-11
5412-53_3	P26842	CD27	1.24662	1.24009	30.63	1.89e-12	7.41283e-11
5635-66_3	Q9NZC2	TREM2	0.591859	0.58859	30.5999	1.91e-12	7.43037e-11
8864-59_3	Q5EE01	CENPW	1.20964	1.23869	30.6051	1.93e-12	7.44762e-11
13085-18_3	P43220	GLP1R	1.14484	1.15959	30.6064	1.95e-12	7.4646e-11
8480-29_3	Q12805	EFEMP1	0.764241	0.769739	30.5755	1.97e-12	7.48131e-11
4907-56_1	P02671 P02675 P02679	FGA FGB FGG	0.689521	0.657922	30.3547	2.35e-12	8.85413e-11
13422-66_3	Q16206	ENOX2	1.1337	1.14052	30.3424	2.37e-12	8.85973e-11
5410-53_3	P55291	CDH15	1.18437	1.16864	30.3138	2.39e-12	8.86523e-11
12446-49_3	P08263	GSTA1	1.23942	1.24523	30.3216	2.41e-12	8.87065e-11
5134-52_2	Q8TDQ0	HAVCR2	0.693973	0.640171	30.3108	2.43e-12	8.87599e-11
8474-6_3	Q01973	ROR1	0.713738	0.657222	30.2122	2.59e-12	9.38875e-11
8463-2_3	P08294	SOD3	0.784932	0.781423	30.2377	2.72e-12	9.78586e-11
8099-42_3	Q9BUD6	SPON2	0.673317	0.646573	30.1163	2.83e-12	1.01056e-10
14054-17_3	Q13261	IL15RA	0.732657	0.718713	30.0869	2.93e-12	1.03852e-10
9276-7_3	P48052	CPA2	1.26371	1.32917	29.9719	3.17e-12	1.11533e-10
8409-3_3	Q6UXX9	RSPO2	0.771203	0.775603	29.9464	3.32e-12	1.15958e-10
3651-50_5	P35968	KDR	1.1651	1.14736	29.8975	3.36e-12	1.16504e-10
10616-67_3	Q9NZ53	PODXL2	0.789999	0.787798	29.5662	4.53e-12	1.55943e-10
4989-7_1	P02679	FGG	0.677345	0.653289	29.4979	4.59e-12	1.5688e-10
4959-2_1	O95994	AGR2	1.15738	1.18516	29.3925	5.06e-12	1.71717e-10
13516-46_3	Q5J8M3	EMC4	1.32382	1.30792	29.3279	5.32e-12	1.79269e-10
3630-27_4	Q8N126	CADM3	1.18122	1.21112	29.3134	5.38e-12	1.80023e-10
5644-60_3	P34096	RNASE4	0.756714	0.728801	29.2182	5.65e-12	1.87745e-10
5115-31_3	Q969Z4	RELT	0.719067	0.68287	29.1324	6.21e-12	2.0493e-10
2796-62_2	P02671 P02675 P02679	FGA FGB FGG	0.579046	0.522939	29.0464	6.47e-12	2.12048e-10
8908-14_3	Q9UJ90	KCNE5	0.795992	0.788894	28.8355	7.85e-12	2.55526e-10
3331-8_1	Q6NW40	RGMB	0.767909	0.74062	28.6967	8.65e-12	2.79664e-10
4359-87_1	O43781	DYRK3	1.15378	1.14693	28.6643	8.98e-12	2.88385e-10
3581-53_3	P02765	AHSG	1.22818	1.25425	28.3806	1.11e-11	3.5409e-10
9969-8_3	Q86VW1	SLC22A16	1.28417	1.25004	28.318	1.2e-11	3.80265e-10
6472-40_3	P40967	PMEL	1.15529	1.1922	28.293	1.21e-11	3.80911e-10
4971-1_1	Q9UBR2	CTSZ	0.750203	0.721465	27.885	1.65e-11	5.16029e-10
3622-33_4	Q99538	LGMN	1.16476	1.16165	27.8421	1.7e-11	5.28214e-10
3803-10_2	P28325	CST5	0.434992	0.42498	27.622	2.06e-11	6.27841e-10
4708-3_2	P14061	HSD17B1	1.15904	1.17491	27.6015	2.06e-11	6.27841e-10
8918-64_3	Q14289	PTK2B	1.1988	1.19914	27.5883	2.06e-11	6.27841e-10
6506-54_3	P49755	TMED10	0.755797	0.760908	27.5582	2.16e-11	6.54152e-10
5739-75_3	P60985	KRTDAP	1.19247	1.2132	27.4779	2.31e-11	6.95179e-10
8264-43_3	O00548	DLL1	0.774647	0.730102	27.4459	2.34e-11	6.99806e-10
10363-13_3	P84022	SMAD3	1.26601	1.30297	27.416	2.37e-11	7.04376e-10
11121-56_3	Q2TAL6	VWC2	0.811119	0.797951	27.282	2.66e-11	7.85685e-10
11682-7_3	Q9H3M7	TXNIP	1.17573	1.19048	27.2815	2.7e-11	7.92607e-10
13561-5_3	P50406	HTR6	1.30531	1.32137	27.1172	3.01e-11	8.78223e-10
6634-4_3	O95631	NTN1	0.847829	0.876119	27.0883	3.18e-11	9.222e-10
8890-9_3	Q14DG7	TMEM132B	1.16545	1.20225	26.9486	3.48e-11	1.00312e-09
13094-75_3	Q9BXY4	RSPO3	0.75955	0.768218	26.9365	3.51e-11	1.00571e-09
10643-16_3	Q96PB7	OLFM3	1.22305	1.22968	26.9115	3.59e-11	1.01929e-09
8985-13_3	Q96JX3	SERAC1	1.20826	1.18461	26.9197	3.6e-11	1.01929e-09
11825-27_3	Q9UBK2	PPARGC1A	1.15364	1.16285	26.8843	3.75e-11	1.05551e-09
13378-80_3	A6NC05	C5orf63	1.17161	1.19325	26.7838	3.93e-11	1.09888e-09
14057-68_3	O95150	TNFSF15	1.28075	1.3295	26.7915	3.95e-11	1.09888e-09
9971-5_3	Q7Z408	CSMD2	0.818647	0.834111	26.6962	4.21e-11	1.15934e-09
6491-59_3	Q9H2R5	KLK15	1.2425	1.2753	26.7321	4.24e-11	1.15934e-09
9557-5_3	Q9H8J5	MANSC1	0.714484	0.665332	26.6919	4.23e-11	1.15934e-09
6570-1_3	Q5TAT6	COL13A1	1.34153	1.23877	26.6005	4.65e-11	1.26422e-09
5660-51_3	P08294	SOD3	0.681368	0.664441	26.5831	4.88e-11	1.31925e-09
12351-25_3	P42224	STAT1	0.633172	0.720127	26.4865	5.1e-11	1.37098e-09
13488-3_3	P53367	ARFIP1	1.16526	1.1697	26.4492	5.26e-11	1.40609e-09
7785-1_3	Q15768	EFNB3	1.31959	1.3643	26.4324	5.33e-11	1.41689e-09
2201-17_6	P39060	COL18A1	0.735097	0.691781	26.3627	5.51e-11	1.45665e-09
13545-97_3	Q8N9N8	EIF1AD	0.732438	0.77548	26.2529	6.22e-11	1.63531e-09
7882-31_3	Q9NQ25	SLAMF7	1.20888	1.22665	26.2148	6.35e-11	1.66037e-09
8956-96_3	Q96GP6	SCARF2	0.864742	0.850183	26.0518	7.24e-11	1.88279e-09
7934-11_3	Q9ULP0	NDRG4	1.13232	1.13489	25.858	8.46e-11	2.18817e-09
3634-5_4	Q14982	OPCML	1.18548	1.15657	25.7857	8.88e-11	2.28445e-09
14294-61_3	Q9UIS9	MBD1	1.43039	1.41616	25.7532	9.11e-11	2.33109e-09
12426-19_3	Q9H8S9	MOB1A	1.14893	1.1349	25.7673	9.2e-11	2.3416e-09
8330-1_3	Q86VZ4	LRP11	0.734318	0.687842	25.6958	9.55e-11	2.41782e-09
13501-10_3	Q8TBE7	SLC35G2	1.25107	1.26951	25.6349	1e-10	2.51842e-09
5073-30_2	Q93038	TNFRSF25	0.750797	0.70617	25.4177	1.2e-10	3.00628e-09
13021-12_3	Q96A84	EMID1	1.20411	1.19024	25.3362	1.29e-10	3.21492e-09
6252-62_3	Q96QR1	SCGB3A1	0.547913	0.603221	25.2447	1.36e-10	3.37181e-09
13525-17_3	Q8TDN1	KCNG4	1.1739	1.18353	25.2286	1.39e-10	3.42843e-09
10701-30_3	P55289	CDH12	1.24949	1.30113	25.1736	1.46e-10	3.58262e-09
5111-15_3	Q9HDB5	NRXN3	0.779286	0.740581	25.0536	1.62e-10	3.95495e-09
7655-11_3	P16860	NPPB	0.588291	0.538385	25.0107	1.68e-10	4.08061e-09
3292-75_1	P09326	CD48	0.78524	0.787773	25.0104	1.72e-10	4.15667e-09
11104-13_3	P36222	CHI3L1	0.460488	0.493973	24.9531	1.73e-10	4.15982e-09
9190-7_3	P08962	CD63	1.13666	1.1483	24.8074	1.98e-10	4.73715e-09
11160-56_3	Q9H9V4	RNF122	1.13642	1.12608	24.7565	2.05e-10	4.88022e-09
4413-3_2	P03973	SLPI	0.634047	0.586507	24.7182	2.09e-10	4.95082e-09
2999-6_2	Q13449	LSAMP	0.808847	0.777622	24.4992	2.5e-10	5.89286e-09
12458-79_3	Q99653	CHP1	1.21126	1.22678	24.4927	2.56e-10	6.00471e-09
8887-21_3	Q9Y266	NUDC	1.15635	1.17893	24.389	2.79e-10	6.51227e-09
2637-77_2	P22897	MRC1	0.752483	0.701198	24.3222	2.89e-10	6.71294e-09
3325-2_2	O00339	MATN2	0.748754	0.720066	24.3024	2.94e-10	6.79609e-09
10741-22_3	P09603	CSF1	0.713981	0.707099	24.2818	3.05e-10	7.01647e-09
12077-32_3	O14793	MSTN	1.20616	1.23192	24.2521	3.12e-10	7.14316e-09
8802-24_3	Q8N2K1	UBE2J2	0.631374	0.604279	24.1925	3.24e-10	7.38257e-09
5349-69_3	O00548	DLL1	0.80028	0.805961	24.2025	3.31e-10	7.50633e-09
4324-33_2	P09228	CST2	0.535891	0.477133	24.1265	3.39e-10	7.65149e-09
3313-21_2	Q15485	FCN2	1.1738	1.17878	24.1224	3.47e-10	7.75886e-09
13133-73_3	Q8N2S1	LTBP4	0.779266	0.779166	24.1222	3.47e-10	7.75886e-09
9627-15_3	Q6UXI7	VIT	0.714252	0.668475	24.0291	3.68e-10	8.19014e-09
2831-29_1	Q9UBX7	KLK11	0.756459	0.714294	23.9204	4.13e-10	9.10694e-09
8323-163_3	Q07654	TFF3	0.757213	0.772255	23.9137	4.12e-10	9.10694e-09
3766-51_4	Q16623	STX1A	1.19339	1.23447	23.893	4.15e-10	9.10906e-09
6022-57_3	Q99435	NELL2	0.810035	0.797631	23.8808	4.23e-10	9.24226e-09
3644-5_4	Q9UK85	DKKL1	1.23155	1.18066	23.852	4.25e-10	9.24375e-09
9398-30_3	Q9UBC7	GALP	1.15015	1.16507	23.8771	4.36e-10	9.44009e-09
13943-38_3	Q9C005	DPY30	0.784726	0.744505	23.7595	4.63e-10	9.97953e-09
13463-1_3	Q92626	PXDN	0.612302	0.529454	23.5905	5.27e-10	1.1308e-08
5229-90_3	P20839	IMPDH1	0.562165	0.685302	23.5742	5.44e-10	1.16207e-08
8843-34_3	Q9Y2G1	MYRF	1.17898	1.16464	23.5424	5.53e-10	1.17605e-08
8845-2_3	O15072	ADAMTS3	1.20738	1.16479	23.5546	5.58e-10	1.18143e-08
13540-1_3	Q8NDV2	GPR26	1.15891	1.18998	23.5323	5.63e-10	1.18676e-08
13098-93_3	O43915	FIGF	0.73619	0.72993	23.5112	5.67e-10	1.18995e-08
5701-81_3	P05452	CLEC3B	1.25528	1.25091	23.5186	5.74e-10	1.19938e-08
3799-11_2	P07451	CA3	0.557113	0.475434	23.4713	5.92e-10	1.23162e-08
3624-3_4	Q9BQR3	PRSS27	1.19995	1.18647	23.4278	6.08e-10	1.25943e-08
9942-2_3	Q9UKK6	NXT1	0.778071	0.760748	23.3816	6.37e-10	1.31381e-08
8929-7_3	A6H8Y1	BDP1	1.16906	1.14654	23.2849	6.84e-10	1.4047e-08
13468-5_3	Q96JN8	NEURL4	1.2537	1.25667	23.2388	7.04e-10	1.43959e-08
5725-1_3	Q99983	OMD	0.735781	0.696732	23.1628	7.7e-10	1.56785e-08
6390-18_3	P0C0P6	NPS	1.1898	1.14636	23.1519	7.76e-10	1.57337e-08
9831-12_3	Q9UN86	G3BP2	0.71405	0.780876	23.0313	8.43e-10	1.70201e-08
4152-58_2	P03952	KLKB1	1.23224	1.24608	23.0214	8.5e-10	1.70893e-08
3073-51_2	O95998	IL18BP	0.761446	0.706736	22.9949	8.68e-10	1.73058e-08
10620-21_3	P08118	MSMB	0.586272	0.544563	23.0107	8.65e-10	1.73058e-08
6439-59_3	Q9H972	C14orf93	1.18517	1.17683	22.9346	9.05e-10	1.79686e-08
3647-49_4	O00206 Q9Y6Y9	TLR4 LY96	1.19858	1.23596	22.8762	9.58e-10	1.89423e-08
10892-8_3	Q99650	OSMR	1.20731	1.24141	22.8604	9.62e-10	1.89431e-08
6417-55_3	Q8N387	MUC15	0.725779	0.737156	22.8305	1.01e-09	1.98068e-08
12661-44_3	Q9H0R8	GABARAPL1	0.662463	0.71424	22.7098	1.1e-09	2.14837e-08
13089-6_3	Q16665	HIF1A	1.166	1.20626	22.6711	1.14e-09	2.21744e-08
9991-112_3	Q9NT22	EMILIN3	1.23895	1.21918	22.6575	1.17e-09	2.25744e-08
13464-8_3	Q8N912	NRAC	1.18141	1.23191	22.6356	1.17e-09	2.25744e-08
6119-14_3	Q7Z304	MAMDC2	1.13465	1.13872	22.5551	1.24e-09	2.38289e-08
13722-105_3	P02748	C9	0.726702	0.75969	22.5518	1.26e-09	2.41164e-08
11587-5_3	Q8IWI9	MGA	1.22861	1.24392	22.5316	1.27e-09	2.4211e-08
14708-59_3	P07360	C8G	1.16421	1.21509	22.5222	1.28e-09	2.43048e-08
10882-12_3	Q08554	DSC1	1.21214	1.19476	22.5216	1.3e-09	2.44902e-08
4982-54_1	P19957	PI3	0.609978	0.554218	22.5254	1.3e-09	2.44902e-08
8225-86_3	P29323	EPHB2	0.823815	0.804961	22.4043	1.45e-09	2.72088e-08
13131-5_3	P19367	HK1	1.16998	1.18461	22.3763	1.49e-09	2.78502e-08
14029-42_3	P61201	COPS2	1.20975	1.21434	22.2823	1.57e-09	2.92313e-08
13473-55_3	P23677	ITPKA	1.12752	1.11813	22.2274	1.67e-09	3.09727e-08
7096-30_3	Q96DB5	RMDN1	0.671564	0.712065	22.1663	1.74e-09	3.21463e-08
14614-41_3	Q5T1S8	NCMAP	1.1941	1.20082	22.0816	1.88e-09	3.45992e-08
9359-9_3	Q6UY11	DLK2	0.714335	0.639331	21.9722	2.04e-09	3.74e-08
3449-58_2	P29622	SERPINA4	1.15198	1.12245	21.8896	2.22e-09	4.05447e-08
5590-11_3	Q8TCW7	ZPLD1	1.22723	1.24973	21.8417	2.3e-09	4.1846e-08
9092-33_3	O95841	ANGPTL1	1.17818	1.18807	21.7758	2.41e-09	4.36813e-08
12904-180_3	O60494	CUBN	1.14944	1.1598	21.6674	2.68e-09	4.83917e-08
10823-19_3	Q6UW56	ATRAID	0.745012	0.728204	21.6535	2.71e-09	4.87494e-08
9114-84_3	Q5DID0	UMODL1	1.12598	1.11962	21.5053	3.06e-09	5.48393e-08
3607-71_1	Q9UBP4	DKK3	0.748591	0.719229	21.4748	3.12e-09	5.5706e-08
12528-40_3	Q96S55	WRNIP1	1.12836	1.13814	21.405	3.28e-09	5.8345e-08
2900-53_3	Q16627	CCL14	0.70886	0.678129	21.3327	3.43e-09	6.07872e-08
9037-1_3	Q9P2W9	STX18	1.14288	1.14801	21.2725	3.66e-09	6.4624e-08
6991-24_3	Q9Y231	FUT9	1.17878	1.19597	21.2152	3.79e-09	6.66733e-08
4930-21_1	P52823	STC1	0.692624	0.732103	21.222	3.91e-09	6.85324e-08
3172-28_2	P15848	ARSB	1.27777	1.25702	21.1372	4.07e-09	7.0818e-08
9266-1_3	Q9NP99	TREM1	0.594862	0.615449	21.1467	4.07e-09	7.0818e-08
9999-1_3	O14896	IRF6	0.801353	0.823092	21.1261	4.14e-09	7.1775e-08
12484-67_3	P48739	PITPNB	1.15631	1.16387	21.0798	4.34e-09	7.49708e-08
12527-50_3	P10827	THRA	1.12496	1.12391	21.0428	4.47e-09	7.69387e-08
6225-3_3	Q16651	PRSS8	1.14873	1.12726	21.0252	4.57e-09	7.8378e-08
3629-60_4	Q9Y5S2	CDC42BPB	1.15539	1.16991	20.9979	4.61e-09	7.87816e-08
13660-76_3	O15123	ANGPT2	0.689685	0.658145	20.9682	4.69e-09	7.98635e-08
13486-9_3	Q13563	PKD2	1.3549	1.27107	20.9674	4.73e-09	8.0259e-08
2436-49_4	Q9H2A7	CXCL16	0.858679	0.833784	20.957	4.77e-09	8.06518e-08
3736-60_3	P22004	BMP6	1.18741	1.20388	20.9341	4.86e-09	8.18842e-08
10471-25_3	Q9H3W5	LRRN3	1.17953	1.18908	20.8827	5.04e-09	8.46189e-08
3894-15_2	Q9UJ70	NAGK	0.659475	0.735957	20.7175	5.79e-09	9.68712e-08
9459-7_3	P25445	FAS	0.804622	0.74898	20.6825	5.96e-09	9.93679e-08
3060-43_2	P02748	C9	0.736035	0.759064	20.6657	6.05e-09	1.00518e-07
9261-14_3	O15197	EPHB6	0.75216	0.70055	20.6025	6.38e-09	1.05634e-07
13941-82_3	O95363	FARS2	1.1436	1.16601	20.5714	6.5e-09	1.0725e-07
9599-6_3	Q8IYJ0	PIANP	0.83339	0.834772	20.5811	6.59e-09	1.08361e-07
11370-20_3	Q9NRR6	INPP5E	1.12346	1.09297	20.5511	6.71e-09	1.09957e-07
2292-17_4	P02748	C9	0.706973	0.746107	20.5349	6.75e-09	1.10235e-07
14227-21_3	P14649	MYL6B	0.789025	0.752662	20.4614	7.23e-09	1.17672e-07
11089-7_3	P01876 P01877	IGHA1 IGHA2	0.612825	0.618073	20.4305	7.32e-09	1.18733e-07
11573-3_3	Q13247	SRSF6	0.706962	0.770654	20.4267	7.39e-09	1.19463e-07
5392-73_2	P25445	FAS	0.795614	0.752225	20.3239	8.01e-09	1.2905e-07
9983-97_3	Q8N3Z0	PRSS35	1.14002	1.14041	20.2658	8.53e-09	1.36967e-07
5069-9_3	P08174	CD55	0.799289	0.752303	20.2348	8.63e-09	1.38109e-07
13479-8_3	A8MVW0	FAM171A2	1.19868	1.22226	20.2078	8.83e-09	1.40839e-07
8907-11_3	Q9Y4X1	UGT2A1	1.17008	1.16615	20.1978	9.03e-09	1.4355e-07
8037-53_3	Q8TBM8	DNAJB14	1.12993	1.12055	20.1996	9.14e-09	1.44818e-07
7881-244_3	Q8N5Y8	PARP16	1.30269	1.23763	20.1402	9.35e-09	1.47328e-07
13942-140_3	Q96BD6	SPSB1	1.16799	1.16751	20.1473	9.36e-09	1.47328e-07
2750-3_2	P02647	APOA1	1.19638	1.20007	20.13	9.5e-09	1.49041e-07
5581-28_3	Q08830	FGL1	0.510142	0.539347	20.0212	1.04e-08	1.62627e-07
13672-3_3	P17066	HSPA6	1.12506	1.15233	20.011	1.05e-08	1.63656e-07
8974-172_3	P39059	COL15A1	0.792987	0.728811	19.9838	1.08e-08	1.67786e-07
7050-5_3	Q7Z3B1	NEGR1	0.840386	0.86283	19.9631	1.09e-08	1.68791e-07
7638-30_3	Q12907	LMAN2	1.19837	1.17751	19.9305	1.12e-08	1.72877e-07
13013-41_3	O60260	PARK2	1.17759	1.16981	19.8478	1.21e-08	1.86169e-07
6291-55_3	Q9BQT9	CLSTN3	0.611019	0.715877	19.7982	1.26e-08	1.9324e-07
13741-36_3	P08833	IGFBP1	0.589211	0.677223	19.7885	1.27e-08	1.94152e-07
8487-62_3	P01876 P01877	IGHA1 IGHA2	0.634927	0.657575	19.7707	1.28e-08	1.95057e-07
2670-67_4	P06732	CKM	1.24092	1.20988	19.7806	1.29e-08	1.95957e-07
5717-2_3	O75339	CILP	0.641976	0.712935	19.6672	1.43e-08	2.16536e-07
3635-76_4	Q9NX40	OCIAD1	1.15063	1.18362	19.5251	1.57e-08	2.36986e-07
9221-6_3	Q6GPH6	ITPRIPL1	0.74446	0.817155	19.4935	1.64e-08	2.46774e-07
8479-4_3	P09238	MMP10	0.68777	0.712664	19.3092	1.9e-08	2.85e-07
3364-76_2	O60911	CTSV	1.42908	1.37854	19.298	1.95e-08	2.91586e-07
11424-4_3	P16930	FAH	1.1833	1.1646	19.2465	2.01e-08	2.98691e-07
9580-5_3	Q13753	LAMC2	0.717197	0.72939	19.2541	2.01e-08	2.98691e-07
11142-11_3	O95841	ANGPTL1	0.839123	0.847037	19.2418	2.03e-08	3.00729e-07
9945-8_3	Q96C12	ARMC5	1.13103	1.14045	19.2207	2.08e-08	3.0624e-07
8811-24_3	Q13145	BAMBI	0.85486	0.854232	19.219	2.08e-08	3.0624e-07
6557-50_3	Q8TF66	LRRC15	0.67718	0.631751	19.2044	2.09e-08	3.06768e-07
7054-87_3	Q9UHP7	CLEC2D	1.11398	1.15396	19.1312	2.23e-08	3.26317e-07
13946-8_3	Q9BUQ8	DDX23	1.14675	1.15622	19.1101	2.27e-08	3.31157e-07
8780-2_3	Q9P2E7	PCDH10	1.24012	1.19273	19.084	2.32e-08	3.37422e-07
10900-272_3	Q93045	STMN2	0.704952	0.750272	19.0552	2.36e-08	3.422e-07
6296-36_3	Q8WWZ8	OIT3	0.599468	0.701182	19.0393	2.39e-08	3.44462e-07
12554-10_3	O75771	RAD51L3	1.19163	1.17891	19.0507	2.39e-08	3.44462e-07
13389-8_3	P22466	GAL	1.18461	1.16015	19.0452	2.4e-08	3.44865e-07
11277-23_3	P18850	ATF6	1.22727	1.22759	19.0024	2.46e-08	3.52428e-07
10724-45_3	Q9H078	CLPB	1.08657	1.12845	18.871	2.8e-08	3.9994e-07
5118-74_2	Q9NQC3	RTN4	0.781547	0.79662	18.8083	2.93e-08	4.17263e-07
8792-17_3	O00592	PODXL	1.11677	1.14409	18.7479	3.09e-08	4.38743e-07
10056-5_3	Q08050	FOXM1	0.712486	0.768379	18.7315	3.11e-08	4.40277e-07
10452-24_3	Q9BQG1	SYT3	1.20529	1.19632	18.7354	3.12e-08	4.40389e-07
11436-6_3	Q16352	INA	0.777412	0.752625	18.739	3.15e-08	4.43316e-07
5131-15_3	Q9NS68	TNFRSF19	0.821919	0.808424	18.7219	3.19e-08	4.47629e-07
3457-57_1	Q15063	POSTN	0.775089	0.690728	18.6764	3.24e-08	4.53316e-07
14337-1_3	O43617	TRAPPC3	0.741098	0.706526	18.7015	3.27e-08	4.56179e-07
11315-148_3	O15297	PPM1D	1.14817	1.13291	18.6754	3.3e-08	4.59026e-07
13439-6_3	P0C7M6	IQCF3	1.1284	1.13685	18.6542	3.32e-08	4.6047e-07
10647-18_3	Q8N9N2	ASCC1	0.869869	0.857151	18.6256	3.45e-08	4.77117e-07
13932-45_3	Q14155	ARHGEF7	1.13693	1.1348	18.6173	3.47e-08	4.785e-07
12341-8_3	Q16828	DUSP6	1.10388	1.12	18.5848	3.57e-08	4.90875e-07
7767-1_3	Q6UWE3	CLPSL2	1.19873	1.16313	18.5344	3.66e-08	5.01808e-07
5404-53_3	O75509	TNFRSF21	0.781846	0.723986	18.4893	3.8e-08	5.19514e-07
8289-8_3	Q14956	GPNMB	0.842537	0.889523	18.4136	4.08e-08	5.56205e-07
7910-41_3	Q9P244	LRFN1	1.17607	1.18878	18.345	4.35e-08	5.91328e-07
8305-18_3	Q8IWU5	SULF2	0.87864	0.868147	18.3327	4.4e-08	5.96431e-07
13484-69_3	P02452	COL1A1	1.10084	1.09622	18.3546	4.42e-08	5.97449e-07
3806-55_1	P54756	EPHA5	0.838628	0.808822	18.3357	4.44e-08	5.98462e-07
14085-28_3	P35225	IL13	1.12247	1.16536	18.3211	4.5e-08	6.04846e-07
5024-67_1	P06400	RB1	1.15018	1.13373	18.2939	4.6e-08	6.16555e-07
12713-365_3	P49795	RGS19	1.11976	1.13664	18.2525	4.69e-08	6.26862e-07
12750-9_3	P05107	ITGB2	1.13401	1.13863	18.2218	4.81e-08	6.4111e-07
5745-64_3	O43692	PI15	1.15044	1.14618	18.1959	4.95e-08	6.57938e-07
9886-28_3	Q13426	XRCC4	0.723389	0.797153	18.1916	4.99e-08	6.61417e-07
3498-53_2	Q16552	IL17A	1.10561	1.10175	18.1698	5.12e-08	6.76773e-07
11184-51_3	P10645	CHGA	0.489898	0.445795	18.0959	5.33e-08	7.02591e-07
8232-90_3	Q86YT9	AMICA1	0.806182	0.778229	18.0941	5.43e-08	7.13806e-07
6622-90_3	Q9ULZ1	APLN	1.12307	1.137	18.0495	5.67e-08	7.43314e-07
5690-49_3	Q9NNX1	TUFT1	1.2014	1.19465	18.0055	5.86e-08	7.66123e-07
4553-65_3	Q7Z4V5	HDGFRP2	0.81948	0.831146	17.994	5.92e-08	7.71858e-07
5661-15_3	Q14116	IL18	0.560526	0.631421	17.8796	6.45e-08	8.38675e-07
9089-77_3	Q8WXH2	JPH3	1.15072	1.15434	17.8866	6.49e-08	8.41589e-07
11514-196_3	P13987	CD59	0.889173	0.888017	17.8671	6.52e-08	8.43195e-07
7787-25_3	A6NI73	LILRA5	0.8238	0.807963	17.8536	6.56e-08	8.46081e-07
8800-14_3	Q96AE7	TTC17	1.12452	1.10966	17.8406	6.71e-08	8.63101e-07
9482-110_3	Q9BW91	NUDT9	0.811458	0.824806	17.8084	6.86e-08	8.80029e-07
9876-20_3	P09972	ALDOC	1.29459	1.28265	17.7787	7.04e-08	9.00706e-07
3509-1_1	Q16663	CCL15	0.763632	0.765377	17.7632	7.29e-08	9.30204e-07
4717-55_2	P08700	IL3	1.10118	1.09671	17.7538	7.31e-08	9.30275e-07
9995-6_3	P33316	DUT	0.792077	0.804438	17.6992	7.66e-08	9.72231e-07
11450-110_3	P07237	P4HB	0.818482	0.793144	17.6722	7.75e-08	9.81052e-07
5384-67_3	Q92994	BRF1	1.13729	1.16589	17.6751	7.78e-08	9.82251e-07
7991-54_3	Q8N6M8	IQCF1	1.15286	1.15456	17.6542	7.83e-08	9.85962e-07
7850-1_3	Q96KJ9	COX4I2	1.19008	1.18379	17.6381	8.03e-08	1.00849e-06
7780-34_3	Q8WU39	PACAP	0.855653	0.85526	17.6063	8.25e-08	1.03341e-06
3472-40_2	O15392	BIRC5	1.1624	1.15017	17.5953	8.29e-08	1.03571e-06
5110-84_3	P58400	NRXN1	0.84506	0.822399	17.5838	8.32e-08	1.03675e-06
12730-3_3	O14777	NDC80	1.10648	1.09828	17.5411	8.63e-08	1.07259e-06
11244-63_3	Q8N2S1	LTBP4	1.08649	1.0915	17.5361	8.91e-08	1.10452e-06
11094-104_3	Q05315	CLC	1.12385	1.14109	17.3564	1.02e-07	1.26116e-06
11285-8_3	P28906	CD34	1.11876	1.12131	17.2841	1.08e-07	1.33191e-06
5532-53_3	P11362	FGFR1	0.840269	0.836583	17.2649	1.1e-07	1.34962e-06
5252-33_3	Q9HCR9	PDE11A	1.11734	1.11557	17.2558	1.1e-07	1.34962e-06
10639-1_3	P28067	HLA-DMA	0.770243	0.768737	17.2443	1.13e-07	1.38288e-06
3612-6_4	P54760	EPHB4	1.14673	1.13168	17.206	1.15e-07	1.40019e-06
9808-41_3	Q9UPQ9	TNRC6B	0.831926	0.834718	17.216	1.15e-07	1.40019e-06
4355-13_1	Q9UIK4	DAPK2	1.09832	1.12944	17.2016	1.16e-07	1.40522e-06
5080-131_3	Q14956	GPNMB	0.782682	0.786398	17.1972	1.16e-07	1.40522e-06
5059-8_3	P01857	IGHG1 IGHG2 IGHG3 IGHG4 IGK@ IGL@	0.844456	0.817254	17.1691	1.2e-07	1.45e-06
13697-51_3	P21695	GPD1	1.72499	1.63242	17.1372	1.22e-07	1.47045e-06
9177-6_3	P58499	FAM3B	0.854401	0.829664	17.1467	1.23e-07	1.47878e-06
12632-14_3	P18440	NAT1	1.24263	1.20779	17.1164	1.25e-07	1.49906e-06
5467-15_3	P08238	HSP90AB1	0.783082	0.806462	17.0305	1.34e-07	1.60298e-06
13497-34_3	O75822	EIF3J	1.37336	1.38275	16.9965	1.37e-07	1.63478e-06
5019-16_2	P09936	UCHL1	0.877614	0.905687	17.015	1.38e-07	1.64261e-06
10554-23_3	P16278	GLB1	1.28548	1.31532	16.9691	1.41e-07	1.67416e-06
5677-15_3	Q6UXQ4	C2orf66	1.16992	1.18207	16.9489	1.44e-07	1.70554e-06
13114-50_3	P51884	LUM	0.822205	0.82441	16.932	1.45e-07	1.71315e-06
6938-21_3	O60330	PCDHGA12	0.742419	0.777764	16.9295	1.47e-07	1.72824e-06
12827-37_3	P49796	RGS3	1.15298	1.12749	16.928	1.47e-07	1.72824e-06
14110-200_3	P09486	SPARC	1.10528	1.11636	16.8741	1.54e-07	1.80169e-06
11486-26_3	Q15697	ZNF174	1.15318	1.1683	16.883	1.54e-07	1.80169e-06
11105-171_3	P06733	ENO1	0.701977	0.771848	16.8522	1.57e-07	1.82785e-06
13423-94_3	Q9BRX8	FAM213A	1.16182	1.15301	16.8634	1.57e-07	1.82785e-06
7747-47_3	Q9NX14	NDUFB11	1.12972	1.20314	16.8486	1.58e-07	1.83502e-06
5676-54_3	P42127	ASIP	1.13506	1.12101	16.8138	1.63e-07	1.88851e-06
12845-18_3	Q15036	SNX17	1.13752	1.16994	16.8175	1.64e-07	1.89551e-06
10370-21_3	P42224	STAT1	0.674186	0.75189	16.7826	1.67e-07	1.92553e-06
5623-11_3	Q8TDQ1	CD300LF	1.10683	1.10112	16.7897	1.68e-07	1.92777e-06
4534-10_2	Q9GZN4	PRSS22	0.798981	0.756086	16.7816	1.68e-07	1.92777e-06
13628-58_3	Q14449	GRB14	1.12179	1.1213	16.7399	1.73e-07	1.98039e-06
7953-20_3	Q13291	SLAMF1	0.826609	0.763756	16.7228	1.78e-07	2.03277e-06
10548-35_3	Q96E93	KLRG1	0.689889	0.644812	16.6917	1.82e-07	2.0735e-06
5140-56_3	Q6UXZ4	UNC5D	0.697628	0.664473	16.6631	1.84e-07	2.09131e-06
12655-30_3	Q9H115	NAPB	1.10208	1.11218	16.6652	1.86e-07	2.10903e-06
8967-6_3	Q9BV47	DUSP26	1.12408	1.13015	16.6005	1.96e-07	2.21193e-06
5970-61_3	O14960	LECT2	1.11184	1.12065	16.6116	1.96e-07	2.21193e-06
2855-49_2	P27361	MAPK3	0.735476	0.814083	16.5532	2.03e-07	2.28554e-06
10699-52_3	Q07954	LRP1	0.849531	0.828502	16.5547	2.05e-07	2.30264e-06
3700-15_4	P01857	IGHG1 IGHG2 IGHG3 IGHG4 IGK@ IGL@	0.818714	0.805333	16.5352	2.06e-07	2.30845e-06
2765-4_3	O95390 O14793	GDF11 MSTN	1.26386	1.22182	16.4986	2.12e-07	2.37014e-06
9016-12_3	P55055	NR1H2	1.18129	1.1498	16.5043	2.13e-07	2.37577e-06
6366-38_3	Q96J42	TXNDC15	0.755422	0.753334	16.4986	2.14e-07	2.38137e-06
5424-55_3	Q9Y6Q6	TNFRSF11A	1.16558	1.17964	16.4839	2.15e-07	2.38695e-06
4878-3_1	P00742	F10	1.21919	1.24001	16.4768	2.18e-07	2.41465e-06
3825-18_2	P45983	MAPK8	0.803977	0.826868	16.4717	2.23e-07	2.46433e-06
4983-6_1	P30040	ERP29	0.804223	0.784967	16.4259	2.29e-07	2.519e-06
3132-1_1	P49767	VEGFC	0.870654	0.882157	16.4255	2.29e-07	2.519e-06
8916-32_3	Q13586	STIM1	1.1859	1.28165	16.4058	2.3e-07	2.5242e-06
2625-53_4	P07900 P08238	HSP90AA1 HSP90AB1	0.743497	0.799972	16.379	2.36e-07	2.58412e-06
9366-54_3	Q9HBE5	IL21R	0.629392	0.711215	16.3428	2.44e-07	2.66562e-06
10382-1_3	Q9Y5C1	ANGPTL3	0.787105	0.752075	16.3276	2.48e-07	2.70314e-06
14156-33_3	P31946	YWHAB	0.689395	0.795718	16.2998	2.53e-07	2.75138e-06
11353-143_3	Q15796	SMAD2	1.13112	1.11381	16.279	2.61e-07	2.83194e-06
7823-22_3	Q9UJ37	ST6GALNAC2	1.15987	1.1594	16.2366	2.7e-07	2.92296e-06
4148-49_2	Q13219	PAPPA	0.611638	0.573863	16.1858	2.81e-07	3.03518e-06
3221-54_1	Q8N474	SFRP1	0.600535	0.608505	16.1791	2.82e-07	3.03912e-06
3077-66_2	P00742	F10	1.22875	1.25611	16.1539	2.88e-07	3.09681e-06
5360-9_2	P31751	AKT2	0.746384	0.788249	16.0942	3.04e-07	3.26152e-06
8352-26_3	Q96PQ1	SIGLEC12	1.22155	1.20281	16.0839	3.05e-07	3.26493e-06
9805-51_3	Q9NPR2	SEMA4B	0.844793	0.809318	16.0858	3.09e-07	3.30037e-06
7145-1_3	Q06033	ITIH3	0.787873	0.761456	16.0424	3.16e-07	3.36762e-06
7853-19_3	O75880	SCO1	1.10153	1.12537	16.0401	3.2e-07	3.40267e-06
3343-1_4	Q03154	ACY1	1.49288	1.43279	16.0257	3.21e-07	3.40573e-06
6304-8_3	Q9BXJ1	C1QTNF1	0.843555	0.859137	15.9946	3.31e-07	3.49632e-06
3714-49_2	P12277 P06732	CKB CKM	1.75688	1.5897	15.9974	3.31e-07	3.49632e-06
11286-78_3	Q9BQE4	VIMP	1.15027	1.17049	15.9761	3.38e-07	3.5624e-06
8484-8_3	P41159	LEP	1.1616	1.17087	15.9409	3.46e-07	3.63072e-06
13565-2_3	Q08999	RBL2	0.834004	0.801882	15.9457	3.46e-07	3.63072e-06
2665-26_2	Q02223	TNFRSF17	0.716698	0.724911	15.9402	3.49e-07	3.65419e-06
12783-29_3	P52272	HNRNPM	0.791828	0.862168	15.9079	3.56e-07	3.71124e-06
10365-132_3	P29460 Q9NPF7	IL12B IL23A	0.82937	0.804454	15.9177	3.56e-07	3.71124e-06
7888-58_3	Q9Y2R0	COA3	1.1627	1.19323	15.9045	3.6e-07	3.73666e-06
12727-7_3	Q9P2B2	PTGFRN	1.10524	1.11996	15.9099	3.6e-07	3.73666e-06
7821-6_3	Q13901	C1D	1.13111	1.12414	15.8714	3.71e-07	3.8425e-06
12893-159_3	Q16666	IFI16	0.668022	0.756858	15.7807	3.98e-07	4.11324e-06
4468-21_2	Q9NRA0	SPHK2	1.15065	1.12984	15.7769	4.02e-07	4.14563e-06
12411-60_3	P61244	MAX	0.690099	0.794957	15.7653	4.05e-07	4.16758e-06
6036-78_3	Q5JZY3	EPHA10	0.666177	0.689417	15.7362	4.15e-07	4.26132e-06
14084-191_3	Q9Y6W8	ICOS	0.763941	0.72249	15.6615	4.45e-07	4.55958e-06
10866-60_3	Q6IN85	SMEK1	0.717009	0.75702	15.6486	4.48e-07	4.58051e-06
13499-30_3	P00451	F8	0.75976	0.733004	15.6277	4.54e-07	4.63196e-06
8378-3_4	O95751	LDOC1	1.1587	1.16633	15.6127	4.6e-07	4.66335e-06
12476-50_3	Q9NQ88	TIGAR	1.16193	1.16023	15.6248	4.6e-07	4.66335e-06
10606-34_3	Q5JTV8	TOR1AIP1	0.802596	0.816119	15.6313	4.59e-07	4.66335e-06
4594-22_2	P18509	ADCYAP1	1.10578	1.11709	15.5879	4.71e-07	4.76477e-06
2443-10_4	P55075	FGF8	1.12173	1.11877	15.5741	4.8e-07	4.84557e-06
3643-90_2	Q96PX8	SLITRK1	1.125	1.15101	15.5518	4.88e-07	4.91596e-06
14076-74_3	P01036	CST4	0.635906	0.598129	15.5438	4.91e-07	4.93579e-06
3684-78_3	P21757	MSR1	1.10888	1.11208	15.5331	4.98e-07	4.99566e-06
14102-6_3	P22749	GNLY	0.674351	0.64344	15.5171	5.03e-07	5.03526e-06
5679-16_3	P81534	DEFB103A	1.0878	1.10304	15.481	5.21e-07	5.20456e-06
14131-37_3	P52799	EFNB2	0.780792	0.680164	15.4223	5.42e-07	5.40306e-06
3590-8_3	P09871	C1S	1.08751	1.11293	15.4242	5.48e-07	5.44021e-06
6425-87_3	Q99542	MMP19	0.815127	0.747946	15.4081	5.48e-07	5.44021e-06
10424-31_3	Q9NQX5	NPDC1	0.802696	0.762566	15.3697	5.72e-07	5.66671e-06
6357-83_3	P08861	CELA3B	1.16145	1.12927	15.3482	5.83e-07	5.75187e-06
11462-8_3	O43251	RBFOX2	0.878268	0.890769	15.3501	5.82e-07	5.75187e-06
9522-3_3	O95831	AIFM1	1.10961	1.18993	15.3175	6.01e-07	5.9051e-06
11283-13_3	Q96JK2	DCAF5	1.09578	1.11053	15.3153	6e-07	5.9051e-06
12431-13_3	Q9BRX2	PELO	1.11137	1.11301	15.3135	6.06e-07	5.94203e-06
3083-71_1	Q9HAV5	EDA2R	0.871474	0.871337	15.2843	6.19e-07	6.05709e-06
4775-34_3	P06396	GSN	0.831055	0.847621	15.2612	6.27e-07	6.12285e-06
12501-10_3	O75347	TBCA	0.861243	0.866913	15.2469	6.4e-07	6.23707e-06
7859-21_3	Q9UN70	PCDHGC3	1.27524	1.20998	15.2305	6.44e-07	6.26329e-06
5748-20_3	Q13510	ASAH1	0.711711	0.78319	15.2258	6.49e-07	6.28637e-06
7756-37_3	Q9NZS2	KLRF1	1.11191	1.1213	15.2364	6.48e-07	6.28637e-06
8019-73_3	Q9NZ72	STMN3	0.847684	0.861561	15.2269	6.51e-07	6.293e-06
6264-9_3	O00622	CYR61	0.575669	0.666803	15.2069	6.54e-07	6.30925e-06
7773-20_3	P43627	KIR2DL2	1.13505	1.12736	15.2134	6.62e-07	6.37358e-06
8002-27_3	Q9H3S3	TMPRSS5	1.13705	1.12101	15.1905	6.72e-07	6.45687e-06
10576-7_3	Q6UX71	PLXDC2	0.850683	0.860971	15.1811	6.75e-07	6.4727e-06
11267-11_3	P15941	MUC1	1.33024	1.23442	15.1773	6.83e-07	6.52326e-06
7751-121_3	Q96HF1	SFRP2	1.14697	1.13533	15.1725	6.83e-07	6.52326e-06
3628-3_4	P36507	MAP2K2	0.751395	0.771795	15.142	6.96e-07	6.63418e-06
6259-60_3	P61916	NPC2	0.857125	0.808901	15.1268	7.08e-07	6.73515e-06
12681-63_3	Q9UK80	USP21	1.1643	1.16712	15.1219	7.11e-07	6.75027e-06
3422-4_2	P06493 P14635	CDC2 CCNB1	1.13135	1.10465	15.1078	7.17e-07	6.79375e-06
6277-55_3	Q6H9L7	ISM2	0.768138	0.743328	15.1004	7.24e-07	6.84652e-06
11556-19_3	Q8N6T3	ARFGAP1	1.13488	1.13739	15.0662	7.43e-07	7.00795e-06
13609-11_3	P78347	GTF2I	0.765769	0.809015	15.0705	7.44e-07	7.00795e-06
12784-10_3	O95704	APBB3	1.14867	1.17326	15.0326	7.69e-07	7.2292e-06
7057-18_3	A0PJX4	SHISA3	0.716199	0.654479	15.0326	7.72e-07	7.23837e-06
5315-22_3	P45379	TNNT2	1.12568	1.12528	15.0307	7.73e-07	7.23837e-06
3348-49_2	P13497	BMP1	1.31967	1.30023	15.0027	7.92e-07	7.4018e-06
6517-14_3	P55107	GDF10	1.11415	1.14162	14.9993	7.95e-07	7.41535e-06
3220-40_2	P07949	RET	1.22331	1.28616	14.9713	8.11e-07	7.54987e-06
11391-69_3	Q03426	MVK	1.17913	1.21056	14.9466	8.23e-07	7.64116e-06
13054-87_3	P35080	PFN2	1.12657	1.11104	14.9532	8.24e-07	7.64116e-06
2763-66_2	Q9NP95	FGF20	1.1484	1.14447	14.9493	8.31e-07	7.69117e-06
14175-78_3	Q9UJQ7	SCP2D1	0.623002	0.533136	14.9349	8.45e-07	7.80565e-06
12373-73_3	P62995	TRA2B	0.705738	0.713281	14.9148	8.53e-07	7.86436e-06
9839-148_3	P58753	TIRAP	0.857242	0.897118	14.9068	8.59e-07	7.90445e-06
14103-12_3	Q9NRR2	TPSG1	1.09571	1.10145	14.8795	8.76e-07	8.04541e-06
11510-31_3	O14791	APOL1	1.18437	1.23456	14.8656	8.87e-07	8.13083e-06
7765-15_3	O43736	ITM2A	1.14248	1.12197	14.7964	9.5e-07	8.69168e-06
12604-16_3	Q96GD3	SCMH1	0.898117	0.905856	14.7463	9.93e-07	9.06776e-06
10442-1_3	Q8WZ59	TMEM190	0.768896	0.779327	14.7373	9.97e-07	9.08694e-06
3195-50_2	P22749	GNLY	0.656346	0.623487	14.7189	1.01e-06	9.18793e-06
7131-8_3	P11597	CETP	0.790873	0.811647	14.6572	1.07e-06	9.71528e-06
8858-21_3	Q9NR55	BATF3	1.07035	1.10017	14.5075	1.23e-06	1.11469e-05
3708-62_1	P01023	A2M	0.823685	0.792918	14.4812	1.24e-06	1.12163e-05
6574-11_3	O60667	FAIM3	0.708398	0.64501	14.4557	1.28e-06	1.15562e-05
8240-207_3	Q14956	GPNMB	0.829211	0.841072	14.4405	1.29e-06	1.16246e-05
3484-60_2	P01019	AGT	1.18001	1.2445	14.387	1.38e-06	1.24122e-05
6340-10_3	Q86YW7	GPHB5	0.720245	0.694842	14.3411	1.41e-06	1.26583e-05
6502-50_3	Q9NZV1	CRIM1	0.812582	0.868789	14.2987	1.47e-06	1.31722e-05
5707-55_3	P41970	ELK3	0.692142	0.775059	14.2686	1.5e-06	1.34159e-05
13381-49_3	P15291	B4GALT1	0.844686	0.761631	14.2454	1.53e-06	1.36587e-05
7099-33_3	Q8N475	FSTL5	1.08493	1.08306	14.2093	1.59e-06	1.41679e-05
12793-4_3	Q96J94	PIWIL1	1.17327	1.17773	14.2044	1.61e-06	1.43194e-05
8868-4_3	O00154	ACOT7	1.13007	1.14068	14.1902	1.62e-06	1.4355e-05
6543-182_3	P81277	PRLH	1.13639	1.11719	14.1903	1.62e-06	1.4355e-05
10819-108_3	P23142	FBLN1	0.815402	0.847583	14.172	1.63e-06	1.43903e-05
13491-40_3	O43924	PDE6D	1.15758	1.18636	14.1763	1.63e-06	1.43903e-05
12936-38_3	P12271	RLBP1	1.11094	1.12994	14.1696	1.64e-06	1.44254e-05
10346-5_3	P40763	STAT3	0.755077	0.840267	14.18	1.64e-06	1.44254e-05
6113-31_3	P14138	EDN3	1.16065	1.13301	14.1605	1.65e-06	1.44602e-05
4718-5_2	P23284	PPIB	1.17766	1.17246	14.1664	1.65e-06	1.44602e-05
8269-327_3	Q6UWY0	ARSK	1.0951	1.09273	14.1562	1.66e-06	1.45212e-05
6442-6_3	Q86Y29	BAGE3	1.15057	1.12001	14.1584	1.67e-06	1.4529e-05
13940-19_3	Q16666	IFI16	0.618285	0.728901	14.1517	1.67e-06	1.4529e-05
13719-19_3	O96013	PAK4	0.832159	0.823147	14.1607	1.67e-06	1.4529e-05
8265-225_3	P42167	TMPO	0.695401	0.738529	14.1257	1.7e-06	1.47632e-05
8766-29_3	A6NI73	LILRA5	0.822341	0.750858	14.1128	1.72e-06	1.49098e-05
11334-7_3	O75022	LILRB3	1.11391	1.13367	14.115	1.73e-06	1.49693e-05
13117-232_3	Q9Y259	CHKB	1.25699	1.18777	14.0993	1.74e-06	1.50287e-05
10798-4_3	Q496F6	CD300E	1.32948	1.26852	14.0933	1.75e-06	1.50878e-05
12987-12_3	Q16629	SRSF7	0.775137	0.803442	14.0928	1.76e-06	1.51468e-05
9021-1_3	Q96D42	HAVCR1	0.791244	0.71385	14.1003	1.77e-06	1.52055e-05
6353-60_3	Q6B9Z1	IGFL4	0.708068	0.67072	14.0762	1.79e-06	1.52949e-05
12448-246_3	P30419	NMT1	0.742291	0.805577	14.0725	1.79e-06	1.52949e-05
5675-6_3	P51888	PRELP	0.690841	0.679452	14.0658	1.79e-06	1.52949e-05
13678-169_3	P00746	CFD	0.836625	0.850456	14.0726	1.8e-06	1.53529e-05
12798-46_3	Q2Y0W8	SLC4A8	1.10764	1.10597	13.9902	1.93e-06	1.64325e-05
3197-70_2	P14735	IDE	1.12862	1.11945	13.9864	1.94e-06	1.64883e-05
12415-122_3	O60869	EDF1	1.12563	1.16889	13.9667	1.96e-06	1.66287e-05
13451-2_3	Q9H6D8	FNDC4	1.13789	1.16455	13.9567	1.99e-06	1.68534e-05
12517-52_3	O14737	PDCD5	0.835168	0.88449	13.9583	2e-06	1.69081e-05
12580-7_3	P28074	PSMB5	1.11175	1.11164	13.9351	2.02e-06	1.70471e-05
2864-2_3	Q02750	MAP2K1	0.83277	0.838734	13.926	2.03e-06	1.70713e-05
14268-4_3	Q9BYN0	SRXN1	1.154	1.14363	13.9378	2.03e-06	1.70713e-05
11672-17_3	Q96L93	KIF16B	1.12908	1.15785	13.9118	2.08e-06	1.74611e-05
11368-32_3	P54819	AK2	0.729348	0.773982	13.8949	2.1e-06	1.75981e-05
4832-75_2	O00220	TNFRSF10A	1.12678	1.1097	13.899	2.11e-06	1.7651e-05
6626-81_3	Q9NRB3	CHST12	1.07469	1.09251	13.8817	2.13e-06	1.77872e-05
11510-51_3	O14791	APOL1	1.29122	1.3916	13.8628	2.15e-06	1.79229e-05
10351-51_3	P10914	IRF1	1.09718	1.11775	13.8616	2.17e-06	1.80582e-05
4588-1_2	P01298	PPY	0.792875	0.776869	13.853	2.19e-06	1.8193e-05
13967-14_3	Q16881	TXNRD1	0.763262	0.779353	13.8291	2.22e-06	1.84102e-05
4414-69_2	P35247	SFTPD	0.694894	0.821664	13.8312	2.24e-06	1.85439e-05
12869-68_3	P26196	DDX6	0.750323	0.800858	13.8066	2.28e-06	1.881e-05
11149-3_3	Q15399	TLR1	1.13817	1.12318	13.8148	2.28e-06	1.881e-05
11164-7_3	Q9NT68	TENM2	1.12517	1.11946	13.7723	2.34e-06	1.92718e-05
12872-35_3	Q16280	CNGA2	1.11368	1.12305	13.7678	2.36e-06	1.94031e-05
14192-31_3	Q8N4E4	PDCL2	1.09748	1.09541	13.7623	2.37e-06	1.94519e-05
3340-53_1	P35443	THBS4	0.778083	0.722563	13.7298	2.41e-06	1.97463e-05
6647-55_3	P0CG48	UBC	1.08354	1.11866	13.7387	2.43e-06	1.98762e-05
3182-38_2	P49961	ENTPD1	1.15233	1.12623	13.7173	2.46e-06	2.0053e-05
9392-43_3	Q9UM21	MGAT4A	1.13289	1.12785	13.7183	2.46e-06	2.0053e-05
14132-21_3	Q9UM44	HHLA2	1.21503	1.16148	13.702	2.5e-06	2.03444e-05
4785-30_3	P08185	SERPINA6	1.10061	1.1135	13.6856	2.53e-06	2.05536e-05
6248-68_3	P25445	FAS	0.859119	0.808421	13.6683	2.57e-06	2.08431e-05
8822-163_3	Q5W0B1	RNF219	1.17905	1.17422	13.6473	2.62e-06	2.12127e-05
12016-60_3	P22681	CBL	0.752666	0.834468	13.5796	2.78e-06	2.24701e-05
9361-7_3	Q9Y5I4	PCDHAC2	0.833888	0.854868	13.5591	2.85e-06	2.2997e-05
3399-31_2	Q8WWQ8	STAB2	1.17402	1.15413	13.5444	2.86e-06	2.30389e-05
3723-1_2	P16860	NPPB	1.10186	1.09865	13.5326	2.9e-06	2.33218e-05
7179-69_3	O94856	NFASC	0.877098	0.879929	13.5212	2.92e-06	2.34433e-05
13994-1_3	P22087	FBL	1.12611	1.15325	13.5217	2.93e-06	2.34842e-05
8776-10_3	O75477	ERLIN1	1.11265	1.11445	13.5081	2.96e-06	2.36849e-05
2708-54_2	Q9UNG2	TNFSF18	1.11907	1.08604	13.4872	3.02e-06	2.41247e-05
8248-222_3	Q08ET2	SIGLEC14	0.672677	0.673733	13.4829	3.04e-06	2.4244e-05
7805-52_3	O95249	GOSR1	1.12893	1.12776	13.4553	3.09e-06	2.46017e-05
4965-27_1	P06576	ATP5B	1.2433	1.19186	13.4488	3.13e-06	2.48788e-05
5114-65_3	P16471	PRLR	1.11214	1.15092	13.4234	3.17e-06	2.5155e-05
7763-25_3	P55287	CDH11	1.17628	1.15464	13.4159	3.2e-06	2.5351e-05
8589-13_3	Q9H5V8	CDCP1	1.19756	1.20847	13.3736	3.31e-06	2.61791e-05
5091-28_3	Q8N423	LILRB2	0.802816	0.795981	13.34	3.41e-06	2.69255e-05
12709-63_3	Q92522	H1FX	0.710674	0.813929	13.3256	3.51e-06	2.76694e-05
10902-53_3	Q53RT3	ASPRV1	1.20093	1.2732	13.2991	3.57e-06	2.80961e-05
14043-12_3	Q15075	EEA1	1.13317	1.11835	13.2877	3.61e-06	2.83643e-05
10514-5_3	P41222	PTGDS	0.772335	0.761429	13.2811	3.62e-06	2.83962e-05
9478-69_3	Q14558	PRPSAP1	0.861733	0.881776	13.2845	3.63e-06	2.84281e-05
9000-177_3	Q07837	SLC3A1	1.09939	1.11124	13.2467	3.74e-06	2.92417e-05
3388-58_2	Q9P286	PAK7	1.12425	1.12898	13.2399	3.76e-06	2.93501e-05
8006-12_3	Q9NXW2	DNAJB12	0.790954	0.727573	13.2256	3.79e-06	2.95361e-05
6913-189_3	P26583	HMGB2	0.522865	0.659696	13.2107	3.84e-06	2.98771e-05
9028-5_3	Q9NVV4	MTPAP	1.11261	1.14178	13.2074	3.87e-06	3.00616e-05
4968-50_1	P40121	CAPG	0.694741	0.70182	13.1955	3.94e-06	3.05558e-05
2677-1_1	P00533	EGFR	1.18462	1.17609	13.1742	3.97e-06	3.07386e-05
11356-19_3	Q96DF8	DGCR14	1.09083	1.09722	13.1811	3.98e-06	3.07662e-05
14663-44_3	O76064	RNF8	1.19832	1.14516	13.1567	4.03e-06	3.11025e-05
9760-13_3	P45984	MAPK9	0.811618	0.838271	13.1601	4.06e-06	3.12836e-05
9360-33_3	O43854	EDIL3	0.746517	0.736868	13.1456	4.07e-06	3.13102e-05
12503-5_3	Q15743	GPR68	1.14958	1.18334	13.1086	4.2e-06	3.22584e-05
7713-50_3	Q06787	FMR1	0.83981	0.899614	13.1184	4.21e-06	3.22834e-05
6077-63_3	Q9NZK5	CECR1	0.731705	0.682764	13.0916	4.26e-06	3.25625e-05
6497-10_3	O15537	RS1	1.10326	1.11414	13.102	4.26e-06	3.25625e-05
13655-34_3	P19338	NCL	0.730811	0.812738	13.0769	4.33e-06	3.30447e-05
14101-2_3	P26992	CNTFR	0.870284	0.835922	13.0658	4.37e-06	3.32969e-05
4995-16_1	P15428	HPGD	1.20533	1.16089	13.0536	4.42e-06	3.36243e-05
5792-8_2	P02771	AFP	0.854652	0.858631	13.0269	4.54e-06	3.44824e-05
5699-19_3	Q15884	FAM189A2	1.46354	1.44695	12.9851	4.7e-06	3.55847e-05
11617-1_3	P20701	ITGAL	1.07277	1.10179	12.9958	4.7e-06	3.55847e-05
12848-9_3	Q92974	ARHGEF2	1.16318	1.17806	12.9652	4.78e-06	3.61332e-05
12612-37_3	P20618	PSMB1	0.817204	0.766226	12.9614	4.81e-06	3.63026e-05
3494-71_3	O60258	FGF17	1.08062	1.06661	12.9558	4.85e-06	3.65469e-05
2642-4_1	P68402	PAFAH1B2	0.719262	0.776239	12.9257	4.99e-06	3.75427e-05
5358-3_3	Q99983	OMD	0.716324	0.681442	12.9139	5.02e-06	3.77091e-05
9917-16_3	Q6UWL6	KIRREL2	1.1698	1.19382	12.9174	5.05e-06	3.7875e-05
3859-50_2	P25786	PSMA1	1.10174	1.08083	12.9007	5.11e-06	3.8265e-05
13122-19_3	O43155	FLRT2	0.821474	0.766303	12.8789	5.15e-06	3.85043e-05
14341-8_3	Q0P6D2	FAM69C	1.1349	1.09362	12.8568	5.27e-06	3.934e-05
7131-207_3	P11597	CETP	0.866732	0.883388	12.8568	5.29e-06	3.94278e-05
5351-52_3	P22626	HNRNPA2B1	0.647758	0.764583	12.8186	5.45e-06	4.05572e-05
10746-24_3	Q9UBP4	DKK3	0.76882	0.731775	12.8126	5.5e-06	4.08657e-05
14077-6_3	O75636	FCN3	1.11038	1.10591	12.8054	5.55e-06	4.11733e-05
9755-19_3	Q9UJU6	DBNL	0.797914	0.85981	12.7949	5.59e-06	4.14058e-05
13557-3_3	Q9NQS3	PVRL3	1.10287	1.13326	12.7836	5.64e-06	4.17116e-05
6075-61_3	P07686	HEXB	1.11007	1.08115	12.7641	5.76e-06	4.25333e-05
7962-11_3	P0C7L1	SPINK8	1.13487	1.13555	12.7529	5.85e-06	4.31314e-05
8447-11_3	Q9UBU3	GHRL	1.08615	1.08008	12.7473	5.87e-06	4.31459e-05
6544-33_3	Q92832	NELL1	1.18404	1.20011	12.7365	5.87e-06	4.31459e-05
10557-6_3	Q8N6K0	TEX29	0.891659	0.899679	12.7365	5.9e-06	4.32998e-05
5798-3_3	P55957	BID	0.798533	0.773491	12.7265	5.94e-06	4.35266e-05
6713-4_3	Q86VZ4	LRP11	0.806836	0.717295	12.7129	5.98e-06	4.37528e-05
3168-8_2	Q9UNA0	ADAMTS5	0.881847	0.877153	12.6937	6.12e-06	4.47087e-05
9018-38_3	Q9P2E7	PCDH10	0.677279	0.63365	12.6779	6.2e-06	4.52241e-05
10533-1_3	Q9UN74	PCDHA4	1.17592	1.17932	12.6752	6.22e-06	4.53009e-05
10490-3_3	P04843	RPN1	0.847473	0.804939	12.6793	6.23e-06	4.53048e-05
6384-19_3	Q8IUB2	WFDC3	0.721359	0.78275	12.6401	6.42e-06	4.66156e-05
5960-49_3	Q8TD33	SCGB1C1	0.75644	0.706676	12.6163	6.54e-06	4.7415e-05
5363-51_3	O15041	SEMA3E	0.804677	0.79831	12.6167	6.55e-06	4.74157e-05
8263-64_3	Q8TAI1	TYMSOS	1.14522	1.20479	12.6109	6.57e-06	4.74886e-05
8402-22_3	Q9NRR1	CYTL1	0.756056	0.718005	12.5923	6.72e-06	4.84995e-05
10980-11_3	P22303	ACHE	1.30733	1.20676	12.5691	6.82e-06	4.91471e-05
8925-25_3	Q7LG56	RRM2B	0.80059	0.840317	12.5561	6.94e-06	4.99367e-05
12704-26_3	Q8N5H7	SH2D3C	1.08712	1.10643	12.5489	6.96e-06	5.00054e-05
6290-3_3	Q765I0	UTS2B	0.803553	0.835271	12.5421	7.03e-06	5.04326e-05
9338-2_3	Q96PD2	DCBLD2	0.831647	0.806973	12.5065	7.21e-06	5.16465e-05
12795-2_3	Q969W8	ZNF566	1.0765	1.09729	12.4902	7.36e-06	5.26422e-05
9765-4_3	Q9NXR1	NDE1	0.882753	0.909774	12.4893	7.43e-06	5.30635e-05
8255-34_3	Q9Y6F6	MRVI1	0.723697	0.85171	12.4672	7.49e-06	5.34123e-05
13622-16_3	Q15172	PPP2R5A	0.841791	0.89397	12.469	7.52e-06	5.35464e-05
12572-236_3	O43281	EFS	1.07089	1.07133	12.4561	7.57e-06	5.38224e-05
9745-20_3	O60573	EIF4E2	1.10575	1.12814	12.4256	7.78e-06	5.52334e-05
6262-14_3	Q9NRM6	IL17RB	0.782657	0.84892	12.4046	7.95e-06	5.63567e-05
2429-27_4	P07357 P07358 P07360	C8A C8B C8G	1.19775	1.16594	12.3898	8.06e-06	5.70519e-05
14309-8_3	P31943	HNRNPH1	1.14243	1.16204	12.3557	8.24e-06	5.82399e-05
12450-42_3	Q15126	PMVK	1.14832	1.14482	12.3633	8.27e-06	5.83657e-05
5007-1_1	Q16539	MAPK14	0.79227	0.858227	12.3442	8.34e-06	5.8773e-05
3481-87_1	Q9NQW7	XPNPEP1	0.7213	0.76634	12.3456	8.36e-06	5.88274e-05
6281-51_3	Q16842	ST3GAL2	0.662091	0.74865	12.3396	8.38e-06	5.88815e-05
12921-51_3	Q8IV16	GPIHBP1	1.14749	1.16236	12.3463	8.4e-06	5.89355e-05
9013-60_3	O95631	NTN1	0.904519	0.894462	12.3382	8.49e-06	5.94797e-05
6280-11_3	O95206	PCDH8	0.687226	0.787074	12.2818	8.83e-06	6.16811e-05
10503-55_3	P20366	TAC1	1.14173	1.1476	12.2875	8.83e-06	6.16811e-05
9234-8_3	Q9GZX9	TWSG1	0.880937	0.899304	12.2667	9e-06	6.2777e-05
10086-39_3	P35520	CBS	1.10033	1.12385	12.2568	9.1e-06	6.33821e-05
4192-10_2	P14550	AKR1A1	0.728207	0.779713	12.235	9.23e-06	6.41704e-05
10547-42_3	P37287	PIGA	1.07862	1.09582	12.243	9.24e-06	6.41704e-05
5715-4_3	Q9BUJ0	ABHD14A	0.736865	0.779525	12.2269	9.3e-06	6.44935e-05
3032-11_2	P01215 P01225	CGA FSHB	0.583989	0.600714	12.2121	9.37e-06	6.48849e-05
8086-49_3	Q9Y287	ITM2B	0.871982	0.790412	12.1979	9.54e-06	6.59666e-05
8874-53_3	O75503	CLN5	1.07631	1.09246	12.178	9.72e-06	6.71143e-05
5858-6_5	P63104	YWHAZ	0.805751	0.857167	12.1456	1e-05	6.89481e-05
11292-13_3	Q6AZY7	SCARA3	1.16318	1.15103	12.1377	1.01e-05	6.95374e-05
10561-5_3	Q96LB9	PGLYRP3	1.16134	1.18455	12.1241	1.02e-05	7.0125e-05
4459-68_2	Q16549	PCSK7	1.17032	1.15817	12.1087	1.03e-05	7.07109e-05
12618-50_3	Q04828	AKR1C1	1.10608	1.12239	12.0968	1.05e-05	7.19807e-05
4994-178_1	P61978	HNRNPK	0.883507	0.935043	12.0881	1.06e-05	7.25622e-05
6590-54_3	O60462	NRP2	0.846118	0.816714	12.0567	1.08e-05	7.38257e-05
5721-1_3	Q15762	CD226	0.71121	0.803267	12.0363	1.1e-05	7.49786e-05
6386-4_3	Q6UW32	IGFL1	0.766392	0.723315	12.0391	1.1e-05	7.49786e-05
6284-7_3	Q6UX46	FAM150B	0.713245	0.797342	12.0305	1.11e-05	7.55526e-05
11546-7_3	Q8WWM9	CYGB	0.860978	0.840073	12.0352	1.12e-05	7.6017e-05
12678-66_3	P09012	SNRPA	0.69296	0.80347	12.0217	1.12e-05	7.6017e-05
9269-7_3	P43251	BTD	1.20422	1.25464	11.9938	1.15e-05	7.79426e-05
10041-3_3	P41235	HNF4A	0.787968	0.763953	11.9541	1.19e-05	8.05396e-05
6441-62_3	Q9UKP5	ADAMTS6	0.790676	0.805687	11.9376	1.21e-05	8.14325e-05
12033-3_3	O43683	BUB1	0.867857	0.882751	11.9477	1.21e-05	8.14325e-05
9901-28_3	Q9GZT9	EGLN1	0.755866	0.819339	11.9336	1.21e-05	8.14325e-05
14072-9_3	P13693	TPT1	1.11608	1.08971	11.9354	1.21e-05	8.14325e-05
11139-4_3	Q6UXN2	TREML4	0.809342	0.7468	11.9254	1.22e-05	8.19902e-05
5071-3_3	Q14126	DSG2	0.850566	0.817996	11.8992	1.25e-05	8.38885e-05
10731-10_3	Q8IZT8	HS3ST5	1.2877	1.33443	11.8692	1.28e-05	8.57815e-05
5637-81_3	Q9Y2I2	NTNG1	0.925193	0.882836	11.8654	1.3e-05	8.7e-05
12779-30_3	Q9UKN5	PRDM4	1.10449	1.14785	11.8451	1.31e-05	8.74247e-05
9947-22_3	Q92547	TOPBP1	0.863921	0.862015	11.8518	1.31e-05	8.74247e-05
7182-1_3	P23141	CES1	1.1914	1.14398	11.8412	1.32e-05	8.79694e-05
10396-6_3	Q07820	MCL1	0.783123	0.828374	11.8289	1.33e-05	8.85125e-05
7799-3_3	Q8N109	KIR2DL5A	0.831733	0.779887	11.8231	1.35e-05	8.95943e-05
5475-10_3	P05771	PRKCB	0.725364	0.812542	11.8185	1.35e-05	8.95943e-05
9277-16_3	Q06141	REG3A	0.815934	0.83239	11.7847	1.38e-05	9.14584e-05
3043-49_2	P09486	SPARC	1.11509	1.22257	11.7814	1.39e-05	9.19938e-05
2692-74_2	P14555	PLA2G2A	0.675258	0.649158	11.7429	1.44e-05	9.51713e-05
4479-14_2	P05155	SERPING1	0.81584	0.862602	11.7016	1.48e-05	9.768e-05
10023-32_3	P11473	VDR	1.12719	1.07548	11.6879	1.51e-05	9.95227e-05
5733-61_3	P01566	IFNA10	1.12794	1.1404	11.6809	1.52e-05	0.000100044
12988-49_3	Q01844	EWSR1	0.716704	0.753011	11.6432	1.57e-05	0.000103193
3079-62_2	Q99969	RARRES2	0.872031	0.783133	11.6263	1.59e-05	0.000104364
14332-3_3	P11233	RALA	0.751574	0.822207	11.6084	1.62e-05	0.000106188
14704-10_3	Q08345	DDR1	0.873237	0.81776	11.5938	1.66e-05	0.000108512
11430-49_3	Q86Y01	DTX1	1.11708	1.12687	11.5785	1.66e-05	0.000108512
5259-2_3	O43318 Q15750	MAP3K7 TAB1	1.08062	1.10929	11.5784	1.67e-05	0.000109017
12488-9_3	Q9ULC4	MCTS1	0.838318	0.788557	11.5632	1.7e-05	0.000110824
5598-3_3	Q9H772	GREM2	0.830248	0.784774	11.541	1.72e-05	0.000111976
3115-64_2	P28482	MAPK1	0.699644	0.775529	11.5402	1.73e-05	0.000112169
11154-3_3	Q14494	NFE2L1	0.776863	0.80865	11.5458	1.73e-05	0.000112169
12747-89_3	P98179	RBM3	0.830786	0.862337	11.5368	1.73e-05	0.000112169
6373-54_3	Q02383	SEMG2	0.775962	0.746823	11.529	1.74e-05	0.000112664
8785-1_3	Q96C12	ARMC5	1.0952	1.10332	11.5156	1.76e-05	0.000113805
2643-57_2	P22223	CDH3	1.18217	1.12004	11.5087	1.78e-05	0.000114788
10852-114_3	O14979	HNRNPDL	0.798326	0.842364	11.5122	1.78e-05	0.000114788
3681-87_3	Q9P0G3	KLK14	1.1463	1.10784	11.4827	1.81e-05	0.000116253
14135-3_3	Q9HBX9	RXFP1	1.07058	1.09542	11.4866	1.81e-05	0.000116253
13500-9_3	Q8N6K0	TEX29	1.1271	1.15101	11.4863	1.81e-05	0.000116253
8932-1_3	O75354	ENTPD6	1.10719	1.08975	11.4731	1.83e-05	0.000117223
7872-5_3	Q8WV74	NUDT8	1.14454	1.11064	11.4797	1.83e-05	0.000117223
8017-23_3	Q96CU9	FOXRED1	1.11805	1.15976	11.4059	1.95e-05	0.000124743
9964-10_3	P0CAP1	MYZAP	1.10378	1.06873	11.3977	1.96e-05	0.000125215
8772-5_3	P52799	EFNB2	1.07582	1.09557	11.4016	1.97e-05	0.000125686
13427-66_3	Q9NR34	MAN1C1	0.887133	0.827248	11.3693	2.01e-05	0.000128067
9216-100_3	O15031	PLXNB2	0.838743	0.827645	11.3347	2.07e-05	0.000131715
8664-36_3	Q504Y2	PKDCC	1.12442	1.11582	11.3058	2.13e-05	0.000135353
13701-2_3	O43927	CXCL13	0.735212	0.697256	11.2972	2.16e-05	0.000136714
8897-3_3	A6NM11	LRRC37A2	1.13242	1.12331	11.2993	2.16e-05	0.000136714
7898-29_3	Q8TC05	MDM1	0.908235	0.853184	11.2919	2.16e-05	0.000136714
6650-20_3	Q15063	POSTN	0.825038	0.742044	11.2812	2.18e-05	0.000137798
9849-13_3	P27695	APEX1	0.613588	0.715287	11.2705	2.2e-05	0.000138696
12558-3_3	Q8TF42	UBASH3B	0.720254	0.784174	11.2727	2.2e-05	0.000138696
5879-51_3	Q13561	DCTN2	0.908461	0.872231	11.2645	2.21e-05	0.00013896
5087-5_3	Q969J5	IL22RA2	1.27371	1.16688	11.267	2.21e-05	0.00013896
13504-147_3	O43390	HNRNPR	0.790955	0.850014	11.2489	2.25e-05	0.000141289
5669-26_3	Q5JXA9	SIRPB2	0.734899	0.7997	11.2222	2.3e-05	0.00014424
4151-6_2	P00747	PLG	1.12622	1.1725	11.2121	2.33e-05	0.00014593
12748-6_3	Q58F21	BRDT	1.08349	1.07736	11.1873	2.38e-05	0.000148672
11108-16_3	P21333	FLNA	1.10234	1.0987	11.1885	2.38e-05	0.000148672
6496-60_3	P80370	DLK1	0.757786	0.726246	11.1606	2.43e-05	0.000151598
7778-104_3	Q96LW7	C9orf89	1.06542	1.07897	11.128	2.5e-05	0.000155559
11918-54_3	Q6ZVD7	STOX1	0.890906	0.85597	11.1395	2.5e-05	0.000155559
4272-46_2	P06744	GPI	0.673582	0.758305	11.1251	2.51e-05	0.000155979
9409-11_3	Q15661	TPSAB1	0.827955	0.758721	11.1314	2.52e-05	0.000156397
9275-2_3	P07711	CTSL	0.698953	0.690666	11.1175	2.54e-05	0.00015723
12794-6_3	Q96MN2	NLRP4	1.06814	1.08925	11.1282	2.54e-05	0.00015723
9525-1_3	Q13308	PTK7	0.846566	0.853173	11.1064	2.55e-05	0.000157645
3057-55_1	O95388	WISP1	1.13427	1.09646	11.1044	2.57e-05	0.000158677
3072-4_2	P35225	IL13	1.07955	1.0933	11.0767	2.64e-05	0.000162579
7842-52_3	O75920	SERF1A	1.12255	1.10269	11.0773	2.64e-05	0.000162579
12772-8_3	P52948	NUP98	0.786076	0.815947	11.0585	2.67e-05	0.000164215
10489-19_3	P57738	TCTA	1.15502	1.12057	11.0519	2.7e-05	0.000165847
14069-61_3	P22748	CA4	1.05061	1.07572	11.0376	2.73e-05	0.000167475
13107-9_3	O95274	LYPD3	1.10195	1.12932	11.0272	2.75e-05	0.000168486
9402-18_3	Q8N8Z6	DCBLD1	0.77105	0.845606	11.0118	2.79e-05	0.000170718
2728-62_2	P25391 P07942 P11047	LAMA1 LAMB1 LAMC1	0.84152	0.858232	11.0069	2.81e-05	0.000171722
5225-50_3	P68400 P67870	CSNK2A1 CSNK2B	0.662395	0.731723	10.9922	2.83e-05	0.000172504
7864-3_3	Q9NYZ4	SIGLEC8	1.11183	1.12236	10.9964	2.83e-05	0.000172504
2687-2_1	Q16674	MIA	0.824176	0.762855	10.9783	2.87e-05	0.000174719
11363-58_3	P55087	AQP4	1.12049	1.1024	10.9819	2.88e-05	0.000174883
4567-82_2	O60880	SH2D1A	1.2237	1.22385	10.9765	2.88e-05	0.000174883
6457-50_3	Q9Y5H4	PCDHGA1	0.548399	0.512543	10.9643	2.9e-05	0.000175875
9855-10_3	P61586	RHOA	0.791782	0.854582	10.9579	2.93e-05	0.000177245
14633-26_3	Q8NFB2	TMEM185A	1.12356	1.13014	10.9641	2.93e-05	0.000177245
5108-72_3	Q9UM47	NOTCH3	0.865829	0.861153	10.9495	2.94e-05	0.000177625
8369-102_3	Q14118	DAG1	0.892523	0.881636	10.9465	2.96e-05	0.000178383
4487-1_1	P21781	FGF7	0.846757	0.842359	10.9481	2.96e-05	0.000178383
13733-5_3	P29460	IL12B	0.797557	0.74914	10.9274	3e-05	0.000180566
3893-55_2	Q13421	MSLN	1.13842	1.13237	10.9255	3.03e-05	0.000182143
6387-61_3	Q01523	DEFA5	0.846843	0.844854	10.9212	3.06e-05	0.000183715
8808-90_3	Q9BZD6	PRRG4	1.09772	1.11011	10.893	3.12e-05	0.000187083
3623-84_4	O95711	LY86	1.13592	1.1172	10.8483	3.23e-05	0.000193436
7223-60_3	Q99584	S100A13	0.748485	0.775269	10.8394	3.25e-05	0.000194391
13124-20_3	Q6UXK2	ISLR2	1.1193	1.1336	10.8268	3.3e-05	0.000197135
9963-19_3	Q9UN67	PCDHB10	1.08653	1.11739	10.8174	3.33e-05	0.000198679
2925-9_1	P05121	SERPINE1	1.22647	1.29037	10.818	3.34e-05	0.000199027
4992-49_1	P28799	GRN	0.861264	0.851002	10.7768	3.44e-05	0.000204477
11232-46_3	P20061	TCN1	0.71157	0.719212	10.7763	3.44e-05	0.000204477
14105-5_3	P29622	SERPINA4	1.13046	1.07384	10.7735	3.45e-05	0.000204817
5264-65_3	P27797	CALR	1.09505	1.11432	10.7742	3.46e-05	0.000205156
3415-61_2	P21815	IBSP	0.780358	0.785793	10.7529	3.54e-05	0.00020964
13720-95_3	P24158	PRTN3	0.730708	0.771023	10.7398	3.56e-05	0.000210564
5727-35_3	Q6Y288	B3GALTL	0.876319	0.876973	10.7235	3.63e-05	0.000214174
13102-1_3	Q96BQ1	FAM3D	0.832272	0.825017	10.7242	3.63e-05	0.000214174
3873-51_2	P07202	TPO	1.10965	1.09064	10.6905	3.73e-05	0.000219804
9189-76_3	Q9UBU3	GHRL	1.11674	1.13988	10.6868	3.75e-05	0.00022071
6545-58_3	P04156	PRNP	1.10859	1.13163	10.6792	3.78e-05	0.000222203
2913-1_2	P55773	CCL23	0.847311	0.81849	10.6698	3.8e-05	0.000222831
12478-15_3	P62888	RPL30	0.688864	0.775915	10.6721	3.8e-05	0.000222831
13103-125_3	P0DML2 P0DML3	CSH1 CSH2	1.15011	1.12153	10.6643	3.82e-05	0.000223729
8870-38_3	P06748	NPM1	1.08723	1.11327	10.648	3.88e-05	0.000226966
10610-8_3	Q4QY38	DEFB134	1.1248	1.10384	10.6448	3.92e-05	0.000229026
12801-33_3	P14316	IRF2	0.693613	0.725625	10.6126	4.01e-05	0.000233998
7838-27_3	Q99954	SMR3A	1.10919	1.08865	10.5897	4.09e-05	0.000238376
13539-131_3	Q92952	KCNN1	1.09072	1.09278	10.5937	4.11e-05	0.00023925
11081-1_3	P21695	GPD1	1.23981	1.20919	10.5707	4.15e-05	0.000241285
10876-300_3	Q6PJG6	BRAT1	1.13532	1.1247	10.5636	4.19e-05	0.000243315
14324-52_3	Q9UQE7	SMC3	0.762454	0.851188	10.5445	4.29e-05	0.00024882
8953-47_3	P51858	HDGF	0.649388	0.748986	10.5351	4.3e-05	0.000249098
3222-11_2	Q14563	SEMA3A	1.11271	1.13288	10.5293	4.32e-05	0.000249954
11456-2_3	Q96LZ2	MAGEB10	1.12532	1.13916	10.5159	4.38e-05	0.00025312
13676-46_3	P09529	INHBB	0.818563	0.827217	10.4829	4.5e-05	0.000259741
8839-4_3	O75431	MTX2	1.12996	1.11077	10.4831	4.53e-05	0.000261157
9023-9_3	P28906	CD34	1.1087	1.10291	10.4692	4.57e-05	0.000263146
2685-21_2	P24593	IGFBP5	1.16733	1.1219	10.4157	4.77e-05	0.000274003
7878-2_3	P60468	SEC61B	1.08122	1.09406	10.4246	4.77e-05	0.000274003
3657-74_3	P63098	PPP3R1	1.12942	1.09454	10.4056	4.82e-05	0.000276543
6558-5_3	Q9Y6Z7	COLEC10	1.13485	1.12468	10.3989	4.86e-05	0.000278504
4829-43_6	P31947	SFN	1.0815	1.13641	10.3989	4.87e-05	0.000278743
8783-216_3	Q7Z434	MAVS	0.830294	0.786308	10.393	4.9e-05	0.000280125
10440-26_3	Q9H6B4	CLMP	0.905351	0.804644	10.3818	4.93e-05	0.000281504
12385-4_3	P20807	CAPN3	1.08934	1.0827	10.3836	4.96e-05	0.000282543
10504-6_3	A6NKW6	FAM159B	1.09989	1.08263	10.3843	4.96e-05	0.000282543
11670-18_3	Q96P66	GPR101	1.12124	1.12709	10.3785	4.98e-05	0.000283345
6367-66_3	Q06828	FMOD	0.831389	0.780801	10.3629	5.02e-05	0.000284943
7207-4_3	Q13123	IK	0.894556	0.919456	10.3677	5.02e-05	0.000284943
7757-5_3	P01906	HLA-DQA2	1.10752	1.16017	10.3444	5.13e-05	0.000290842
11246-3_3	Q8TDL5	BPIFB1	0.692304	0.709495	10.3295	5.18e-05	0.000293329
11590-5_3	Q86U06	RBM23	0.801304	0.811968	10.3199	5.26e-05	0.000297507
3339-33_1	P35442	THBS2	0.687297	0.658001	10.2653	5.48e-05	0.000309584
2917-3_2	O14788	TNFSF11	1.154	1.13057	10.2547	5.56e-05	0.000313733
13111-79_3	P41182	BCL6	1.07846	1.06053	10.2262	5.71e-05	0.000321818
4967-1_1	Q07021	C1QBP	1.1211	1.10104	10.2197	5.72e-05	0.000322002
11140-56_3	P02452	COL1A1	0.756559	0.786143	10.2048	5.81e-05	0.000326684
6247-9_3	O00241	SIRPB1	0.764292	0.726419	10.1902	5.87e-05	0.000329671
10842-7_3	Q9P109	GCNT4	1.20672	1.21487	10.1821	5.91e-05	0.000331528
6283-60_3	Q8IX19	MCEMP1	1.12261	1.12252	10.185	5.92e-05	0.0003317
11544-39_3	Q92576	PHF3	0.723636	0.800706	10.183	5.93e-05	0.000331872
11407-57_3	Q9NRY6	PLSCR3	1.11425	1.13373	10.1585	6.09e-05	0.000340428
9598-23_3	Q96PZ7	CSMD1	1.20524	1.18587	10.1504	6.1e-05	0.000340589
5011-11_1	P43490	NAMPT	0.706092	0.833221	10.15	6.11e-05	0.00034075
14083-25_3	P49903	SEPHS1	0.771721	0.840886	10.145	6.13e-05	0.000341467
2998-53_2	Q9BX67	JAM3	0.852078	0.884034	10.1368	6.22e-05	0.000346078
13576-15_3	P09211	GSTP1	1.2603	1.13922	10.0951	6.4e-05	0.000355679
8877-22_3	P58658	EVA1C	1.16569	1.18314	10.0918	6.46e-05	0.000358597
14032-2_3	P15692	VEGFA	0.715592	0.759834	10.0743	6.52e-05	0.000361509
11602-12_3	Q99829	CPNE1	1.13118	1.11624	10.0749	6.56e-05	0.000363306
12438-127_3	P29372	MPG	0.731577	0.822121	10.0645	6.61e-05	0.000365651
10460-1_3	Q13231	CHIT1	0.631338	0.708717	10.049	6.7e-05	0.000370202
11146-4_3	Q9Y458	TBX22	0.923967	0.88865	10.0445	6.77e-05	0.000373638
4905-63_1	Q14019	COTL1	1.06026	1.06836	10.0312	6.79e-05	0.00037431
5738-25_3	P11686	SFTPC	0.806774	0.804532	10.0216	6.87e-05	0.000378285
5028-59_1	Q86VB7	CD163	0.791604	0.792763	10.0149	6.9e-05	0.0003795
7792-58_3	Q9GZT6	CCDC90B	1.10349	1.09718	10.0001	7e-05	0.000384558
11395-5_3	Q14289	PTK2B	0.778926	0.8763	9.98221	7.14e-05	0.000391799
2914-65_3	P02775	PPBP	1.17099	1.23054	9.96339	7.25e-05	0.000396925
3471-49_1	O75716	STK16	1.10953	1.12519	9.96359	7.25e-05	0.000396925
3009-3_2	Q03167	TGFBR3	0.855095	0.783872	9.95541	7.27e-05	0.000397565
11416-23_3	Q9UKA2	FBXL4	1.07826	1.08169	9.95562	7.31e-05	0.000399296
8992-1_3	Q9UHN6	TMEM2	1.17057	1.11088	9.94833	7.36e-05	0.000401569
9125-23_3	P48740	MASP1	1.11168	1.12049	9.92321	7.53e-05	0.000410376
7766-25_3	Q12836	ZP4	1.10728	1.0873	9.9172	7.55e-05	0.000410998
6375-75_3	Q8NBI6	XXYLT1	0.894347	0.809215	9.91507	7.56e-05	0.000411075
3324-51_1	Q9HBG7	LY9	0.81827	0.729775	9.91523	7.58e-05	0.000411695
5238-26_3	Q9UNP9	PPIE	0.812198	0.853001	9.91696	7.59e-05	0.00041177
2981-9_3	Q96AP7	ESAM	0.874999	0.848563	9.90684	7.63e-05	0.000413472
5867-60_3	P05089	ARG1	0.743582	0.763715	9.88572	7.77e-05	0.000420582
6420-4_3	Q9NX18	SDHAF2	0.912922	0.90205	9.86713	7.9e-05	0.000427136
6587-6_3	Q96NI6	LRFN5	1.15336	1.15357	9.86758	7.93e-05	0.000428274
7993-23_3	Q6HA08	ASTL	1.15255	1.14698	9.82904	8.18e-05	0.000441277
3554-24_1	Q15848	ADIPOQ	0.810916	0.724137	9.82205	8.25e-05	0.000444552
4962-52_1	Q49AH0	CDNF	0.862373	0.851157	9.82203	8.27e-05	0.000445129
12466-7_3	P09651	HNRNPA1	0.741368	0.815946	9.81754	8.3e-05	0.000446242
7832-181_3	P30101	PDIA3	0.861053	0.962698	9.81472	8.31e-05	0.000446278
9742-59_3	Q13838	DDX39B	0.645753	0.755845	9.8073	8.36e-05	0.00044846
13988-67_3	Q9HBL8	NMRAL1	1.17377	1.15252	9.79358	8.47e-05	0.000453344
5246-64_3	O00408	PDE2A	1.13311	1.08231	9.79482	8.47e-05	0.000453344
7147-35_3	Q8IUA0	WFDC8	0.661545	0.762958	9.76608	8.69e-05	0.000464599
4568-17_2	O94991	SLITRK5	0.810258	0.806274	9.74683	8.81e-05	0.000470489
3175-51_5	Q76LX8	ADAMTS13	1.23205	1.20919	9.71652	9.09e-05	0.000484901
8958-51_3	O00533	CHL1	0.866406	0.878975	9.70224	9.21e-05	0.000490756
14582-57_3	O95390	GDF11	1.15942	1.09933	9.69836	9.24e-05	0.000491806
2748-3_2	P08476	INHBA	0.90514	0.764116	9.67374	9.42e-05	0.00050083
8407-84_3	Q04721	NOTCH2	0.882157	0.839388	9.65154	9.65e-05	0.000512489
5664-57_3	Q8N104	DEFB106A	1.12189	1.10569	9.64846	9.71e-05	0.000515104
5630-48_3	Q9UGN4	CD300A	0.822928	0.767677	9.60512	0.000100338	0.000531437
6414-8_3	Q86UD1	OAF	0.86508	0.806254	9.60443	0.000100401	0.000531437
5121-3_2	Q9H3T3	SEMA6B	0.875765	0.844628	9.60038	0.00010095	0.000533752
12960-9_3	P35557	GCK	1.18448	1.10059	9.59052	0.000102046	0.000538952
12990-39_3	Q99759	MAP3K3	0.756927	0.772479	9.5823	0.000102999	0.000543385
3299-29_2	O94779	CNTN5	1.07299	1.08972	9.57741	0.000103645	0.000546191
14109-15_3	Q16663	CCL15	0.802909	0.787472	9.57173	0.000104187	0.000548443
8660-33_3	Q9NRN5	OLFML3	1.17883	1.12298	9.56113	0.000104658	0.000550317
9191-8_3	Q03403	TFF2	0.883703	0.867538	9.54733	0.000106177	0.000557691
12954-71_3	Q07869	PPARA	1.26809	1.37252	9.52818	0.000107878	0.000565966
11190-129_3	Q96TA2	YME1L1	1.09425	1.11846	9.53463	0.000107989	0.000565966
10464-6_3	Q9H6X2	ANTXR1	1.12859	1.12525	9.51805	0.000109074	0.000571027
6115-40_3	Q01459	CTBS	0.794608	0.767512	9.51144	0.000109739	0.000573881
11220-53_3	Q8TEF2	C10orf105	1.09058	1.08794	9.50943	0.000110911	0.000578198
12956-40_3	Q96EK5	KIAA1279	0.760475	0.824546	9.50225	0.000110861	0.000578198
2961-1_2	P04070	PROC	1.11748	1.13332	9.49604	0.000110927	0.000578198
14009-65_3	P21580	TNFAIP3	1.05581	1.09548	9.49473	0.000111824	0.000582239
11358-15_3	Q13322	GRB10	1.43735	1.56821	9.4477	0.000115973	0.000603186
11330-15_3	P67870	CSNK2B	1.12567	1.07057	9.42299	0.000119241	0.000619509
3487-32_2	O43927	CXCL13	0.818228	0.754102	9.4095	0.000120731	0.00062657
8893-29_3	P09874	PARP1	0.691148	0.702216	9.40293	0.000121257	0.000628618
2762-30_2	O95750	FGF19	0.704359	0.688127	9.36168	0.000126374	0.000654437
9106-87_3	Q5XG99	LYSMD4	1.09251	1.08982	9.36073	0.000126699	0.000655411
13577-25_3	P26368	U2AF2	0.883584	0.851098	9.34393	0.000128025	0.000661555
10473-2_3	Q03403	TFF2	0.815194	0.810395	9.34317	0.000128983	0.000665786
3317-33_1	O43464	HTRA2	0.88747	0.868659	9.3286	0.000129631	0.00066841
5903-91_2	P11142	HSPA8	0.789448	0.867978	9.32431	0.000131016	0.000674824
2835-1_4	P12956	XRCC6	0.78569	0.825841	9.31428	0.000131568	0.000676939
10907-116_3	Q9P121	NTM	0.895064	0.869503	9.30606	0.000132567	0.000681346
12891-1_3	Q8IY33	MICALL2	1.11551	1.09923	9.30312	0.000133148	0.000683598
9099-19_3	O00445	SYT5	1.11	1.11594	9.29724	0.000134093	0.000687712
4124-24_2	P0DMV8	HSPA1A	0.762088	0.827532	9.2928	0.000134418	0.00068864
6571-75_3	Q8N4C9	C17orf78	1.12544	1.13097	9.28938	0.000134842	0.000690074
2711-6_2	P26992	CNTFR	0.900853	0.818594	9.28434	0.000135026	0.000690277
13724-27_3	O95750	FGF19	0.745635	0.693435	9.27885	0.000136157	0.000695269
3727-35_1	P10082	PYY	0.797807	0.714147	9.27597	0.000136293	0.000695269
9843-5_3	P12814	ACTN1	0.850479	0.930634	9.25877	0.00013847	0.000705622
6522-57_3	Q9NP70	AMBN	0.824097	0.770907	9.24494	0.000139794	0.000711611
13549-15_3	Q9UKF5	ADAM29	1.08508	1.12994	9.23376	0.000142638	0.000725317
2891-1_3	P20273	CD22	1.10216	1.07351	9.20538	0.000145454	0.000736505
4141-79_1	P02778	CXCL10	0.8205	0.761779	9.20745	0.000145413	0.000736505
3208-2_4	O15232	MATN3	1.11634	1.10292	9.20852	0.000145269	0.000736505
9869-28_3	P19838	NFKB1	0.857458	0.893358	9.21151	0.000145107	0.000736505
10445-20_3	O95445	APOM	1.18062	1.19326	9.20013	0.000146161	0.000739303
5618-50_3	P58499	FAM3B	1.15259	1.10868	9.19668	0.000146625	0.000740867
9848-22_3	P51946	CCNH	0.790842	0.828819	9.18258	0.000148544	0.000748981
13642-90_3	O14879	IFIT3	0.757131	0.800266	9.18506	0.000148444	0.000748981
5451-1_3	Q13740	ALCAM	0.876219	0.854738	9.17594	0.000148981	0.000750394
9065-28_3	P40222	TXLNA	0.859816	0.883927	9.17092	0.000150636	0.000757932
8667-42_3	P25942	CD40	0.813232	0.77757	9.14869	0.000153016	0.000769098
14655-1_3	Q9NVM6	DNAJC17	0.815502	0.86195	9.1484	0.000153795	0.000772203
3028-36_2	P55773	CCL23	0.795453	0.741995	9.13589	0.000154834	0.000776388
4234-8_2	Q01638	IL1RL1	0.762076	0.703948	9.13851	0.000154953	0.000776388
6294-11_3	Q86Y30	BAGE2	0.729051	0.784546	9.13594	0.00015557	0.000778664
7190-50_3	P54764	EPHA4	0.902453	0.885396	9.12569	0.000156297	0.000781485
12688-115_3	Q9UK32	RPS6KA6	0.897223	0.936339	9.12073	0.000157263	0.000785494
6274-15_3	Q2TBF2	WSCD2	0.68933	0.764644	9.11432	0.000157699	0.000786851
11171-25_3	P21333	FLNA	0.779086	0.900488	9.1026	0.00016017	0.000798347
8312-139_3	P30085	CMPK1	0.891671	0.816223	9.0884	0.000162024	0.000805909
13939-14_3	Q16851	UGP2	0.872268	0.894031	9.0926	0.000161912	0.000805909
7880-9_3	P25786	PSMA1	1.09553	1.11624	9.08725	0.000162453	0.000807204
14114-18_3	Q8IYJ0	PIANP	0.823714	0.792855	9.07587	0.000163909	0.000813594
9913-4_3	Q9P2E9	RRBP1	0.890756	0.900529	9.07359	0.000165307	0.000819683
10070-22_3	P16885	PLCG2	0.794521	0.845979	9.06496	0.000165829	0.00082142
5735-54_3	Q96EU7	C1GALT1C1	1.06376	1.0889	9.04669	0.000168647	0.000834515
11324-3_3	A1KZ92	PXDNL	1.11258	1.10354	9.04349	0.000168881	0.000834809
11401-181_3	Q9NTX7	RNF146	1.09884	1.1065	9.03699	0.000169635	0.000837671
12817-1_3	P55040	GEM	1.2616	1.28537	9.03304	0.000169993	0.000838574
9932-49_3	O95754	SEMA4F	1.08823	1.10417	9.03439	0.000171389	0.000844589
7861-9_3	Q01974	ROR2	0.884399	0.909056	9.02378	0.000171716	0.00084533
6035-2_3	P15907	ST6GAL1	0.731692	0.771899	9.00353	0.000174958	0.000860405
12560-9_3	Q8TCD5	NT5C	0.856186	0.786963	8.99661	0.00017608	0.000865034
3235-50_2	Q8TEU8	WFIKKN2	0.789266	0.797914	8.98534	0.000177923	0.000873191
7802-53_3	P42857	NSG1	1.07423	1.12322	8.9921	0.000178203	0.000873669
6629-3_3	P60022	DEFB1	1.19985	1.22635	8.97564	0.0001798	0.000880597
14078-69_3	P47992	XCL1	1.11149	1.10877	8.96887	0.000181207	0.00088658
5008-51_1	P04179	SOD2	1.17005	1.13986	8.9463	0.000184739	0.000902938
6900-30_3	Q9Y385	UBE2J1	1.07207	1.10292	8.94125	0.000186176	0.000909033
7818-101_3	Q6ZN66	GBP6	1.11582	1.09914	8.9202	0.000189537	0.0009245
13567-1_3	Q16555	DPYSL2	0.781045	0.816515	8.92145	0.000189906	0.000925357
9719-145_3	P51512	MMP16	1.07403	1.10967	8.91258	0.000190297	0.000926319
4240-31_2	P14618	PKM2	0.761004	0.855068	8.90459	0.00019229	0.000935069
3000-66_1	P11226	MBL2	0.691568	0.62118	8.89969	0.000192868	0.000936927
13447-42_3	Q5BIV9	SPRN	1.2039	1.16504	8.88469	0.000195858	0.000950487
2681-23_2	P14210	HGF	0.800383	0.85873	8.87555	0.000196926	0.000954702
14273-19_3	P48147	PREP	0.846937	0.821896	8.82473	0.000207331	0.00100413
11325-8_3	P78543	BTG2	1.12864	1.10621	8.80688	0.0002111	0.00102032
3152-57_1	P20333	TNFRSF1B	0.911052	0.90642	8.80122	0.000210941	0.00102032
8962-48_3	P23443	RPS6KB1	1.11739	1.13333	8.78291	0.000214861	0.00103745
11280-6_3	Q99259	GAD1	1.08767	1.1046	8.7834	0.000215729	0.00104059
9506-10_3	O14791	APOL1	1.15484	1.13892	8.76064	0.000219013	0.00105536
5730-60_3	O95715	CXCL14	0.769738	0.804553	8.75261	0.000220648	0.00106217
3890-8_2	P07195	LDHB	0.774831	0.83971	8.74737	0.000221401	0.00106473
2888-49_2	P10643	C7	1.13895	1.14597	8.74559	0.000222086	0.00106603
14108-15_3	P01137	TGFB1	0.89201	0.892708	8.7486	0.000222118	0.00106603
6103-70_3	Q96RD9	FCRL5	1.16024	1.12124	8.74572	0.000222384	0.00106624
3040-59_1	P10147	CCL3	0.745667	0.747776	8.72107	0.000228867	0.00109622
7092-7_3	Q8N807	PDILT	0.909141	0.891836	8.70568	0.000231115	0.00110589
9604-14_3	P55287	CDH11	0.736933	0.700337	8.69797	0.000231766	0.00110789
6990-44_3	Q9HCN8	SDF2L1	0.878695	0.887317	8.68005	0.000235981	0.00112692
13027-20_3	O95931	CBX7	0.869065	0.906427	8.68068	0.000236527	0.0011284
11230-12_3	Q6UXH8	CCBE1	1.21016	1.15952	8.6755	0.000236978	0.00112876
13552-7_3	Q9UH65	SWAP70	0.889259	0.8727	8.67661	0.000237075	0.00112876
12480-9_3	Q96G74	OTUD5	1.13017	1.1436	8.6768	0.000237377	0.00112891
10390-21_3	Q9ULT6	ZNRF3	0.877847	0.915686	8.67746	0.000237578	0.00112891
12759-47_3	Q12906	ILF3	0.813654	0.836203	8.67219	0.000238046	0.00113001
11338-49_3	P51451	BLK	1.10002	1.08021	8.66837	0.000239586	0.00113619
11618-83_3	P10242	MYB	1.09038	1.08433	8.64838	0.00024406	0.00115626
9022-49_3	Q7Z7B7	DEFB132	1.18076	1.15316	8.63234	0.000248072	0.00117295
7957-2_3	Q8WXD2	SCG3	0.844247	0.785911	8.62677	0.000247923	0.00117295
11158-40_3	Q6ZP65	CCDC64	0.924344	0.925721	8.63405	0.000248414	0.00117341
8795-48_3	P02786	TFRC	0.922511	0.834955	8.6195	0.000250309	0.00118119
7038-45_3	Q92187	ST8SIA4	0.837019	0.817611	8.61784	0.000251792	0.00118702
12532-28_3	P49427	CDC34	1.10349	1.09398	8.6055	0.000253576	0.00119425
14146-92_3	P68431	HIST1H3A	0.712083	0.714903	8.58746	0.000257121	0.0012086
11352-42_3	Q8WZ42	TTN	0.887002	0.898593	8.59204	0.000257128	0.0012086
8994-65_3	Q9P0V8	SLAMF8	0.828391	0.757766	8.58444	0.000259317	0.0012165
6925-26_3	Q9Y5X2	SNX8	0.759312	0.777564	8.58029	0.0002592	0.0012165
11312-40_3	P54278	PMS2	1.08654	1.06566	8.58247	0.000260552	0.0012211
6975-52_3	O95295	SNAPIN	1.04892	1.08594	8.56513	0.000262867	0.00123074
8358-30_3	P30048	PRDX3	0.778877	0.768194	8.55544	0.000265239	0.00124063
5852-6_3	P80511	S100A12	0.756023	0.852918	8.54439	0.000267596	0.00125044
8841-65_3	Q8IUL8	CILP2	1.25276	1.17089	8.50175	0.000278775	0.00130097
13105-7_3	P60880	SNAP25	1.11318	1.10026	8.50106	0.000278955	0.00130097
13511-29_3	Q01826	SATB1	1.07435	1.07341	8.4877	0.000282432	0.00131591
8325-37_3	P08319	ADH4	1.24144	1.19886	8.44537	0.000293742	0.00136727
2723-9_2	Q9NZH6	IL37	1.15624	1.09526	8.44015	0.000295169	0.00137258
7921-65_3	Q86VR8	FJX1	0.903043	0.844309	8.43704	0.000296022	0.00137521
12892-10_3	Q8IYJ3	SYTL1	1.0609	1.0693	8.43726	0.00029678	0.00137739
2859-69_2	Q9BY41	HDAC8	1.07619	1.07574	8.42955	0.000298086	0.00138211
4771-10_3	Q92484	SMPDL3A	1.11661	1.12202	8.4296	0.000298483	0.00138262
5870-23_2	Q92934	BAD	0.806818	0.867551	8.42144	0.000301584	0.00139563
13088-397_3	P35070	BTC	1.07931	1.09109	8.39458	0.000307506	0.00142166
12735-39_3	O75534	CSDE1	1.10643	1.106	8.38429	0.000311297	0.0014378
11143-32_3	Q96PB7	OLFM3	1.10591	1.10284	8.3611	0.000317639	0.00146567
3440-7_2	P12544	GZMA	0.828464	0.803019	8.35137	0.000320522	0.00147755
12347-29_3	Q9BSQ5	CCM2	1.07403	1.09207	8.34548	0.000322714	0.00148606
12658-72_3	Q9H999	PANK3	1.13591	1.10933	8.34311	0.000322989	0.00148606
9201-13_3	P37802	TAGLN2	0.765881	0.949072	8.34194	0.000323341	0.00148625
4712-28_2	P05090	APOD	1.17434	1.10626	8.34168	0.000323854	0.00148718
5364-7_3	Q01105	SET	1.14369	1.04739	8.32947	0.000326674	0.00149869
6256-9_3	O95867	LY6G6C	0.81089	0.870697	8.32305	0.000329063	0.00150821
8072-19_3	Q08AG7	MZT1	1.08926	1.072	8.31934	0.000330199	0.00151196
2751-16_2	P20160	AZU1	0.620713	0.6811	8.29132	0.00033802	0.0015463
12593-33_3	Q9NUG6	PDRG1	0.90039	0.935349	8.29562	0.000338459	0.00154683
10021-1_3	Q9UGT4	SUSD2	1.09276	1.08547	8.28799	0.000340864	0.00155633
10449-31_3	Q6UWI4	SHISA2	1.13681	1.13417	8.28522	0.000341285	0.00155677
10427-2_3	Q9Y6J6	KCNE2	0.836256	0.806349	8.28	0.000342039	0.00155872
3887-90_2	Q14974	KPNB1	0.733123	0.789211	8.27512	0.000343593	0.00156431
3743-1_2	P09238	MMP10	0.868625	0.928182	8.27266	0.000344832	0.00156846
11561-32_3	Q6ZSG1	RNF165	0.800165	0.704128	8.26193	0.000347834	0.00158061
12361-102_3	P62070	RRAS2	0.90136	0.894621	8.25837	0.000349441	0.00158641
7155-46_3	P20851	C4BPB	1.10846	1.09178	8.24102	0.00035606	0.00161493
10723-41_3	O75083	WDR1	1.10806	1.12682	8.23334	0.000359089	0.00162712
13465-5_3	P53805	RCAN1	1.28072	1.20549	8.22636	0.000359528	0.00162757
10940-25_3	Q86TD4	SRL	0.909049	0.896895	8.21785	0.00036429	0.00164757
4774-62_3	Q9H098	FAM107B	1.09236	1.06269	8.17556	0.000376923	0.00170309
12381-26_3	P16152	CBR1	0.669204	0.708322	8.17041	0.000379217	0.00171184
12643-4_3	P49407	ARRB1	0.838869	0.932114	8.16915	0.000380153	0.00171445
10781-19_3	Q6UXB4	CLEC4G	1.15613	1.11377	8.15842	0.000383963	0.00172838
9111-40_3	Q96JJ6	JPH4	1.06184	1.06953	8.15732	0.000383863	0.00172838
10623-19_3	P15941	MUC1	1.16017	1.11257	8.16138	0.00038442	0.00172881
11833-83_3	Q16595	FXN	1.0904	1.10847	8.15579	0.00038591	0.00173388
9898-161_3	O14497	ARID1A	0.877784	0.880645	8.15467	0.000386822	0.00173635
5347-59_3	P14635	CCNB1	1.06098	1.08093	8.15034	0.000387362	0.00173714
2876-74_2	P11387	TOP1	0.763679	0.802325	8.14183	0.000388446	0.00174037
12358-6_3	P78318	IGBP1	0.79947	0.8483	8.14202	0.000390369	0.00174735
8046-9_3	P09382	LGALS1	0.913969	0.934021	8.12526	0.000395989	0.00177085
13460-4_3	O15335	CHAD	0.754735	0.719878	8.11153	0.000400061	0.00178739
6563-78_3	Q9Y5H2	PCDHGA11	0.768246	0.816186	8.11159	0.000401054	0.00179015
5731-1_3	Q6UWN8	SPINK6	0.792193	0.710642	8.1093	0.000401909	0.0017923
6404-20_3	O75973	C1QL1	0.885772	0.897831	8.10542	0.00040388	0.00179519
4284-18_3	Q14498	RBM39	0.758303	0.783481	8.10495	0.000404059	0.00179519
8388-24_3	Q9UBP0	SPAST	1.09317	1.08262	8.10827	0.000403336	0.00179519
6468-37_3	Q86UU9	TAC4	1.13785	1.1229	8.10263	0.000403897	0.00179519
12644-63_3	P30520	ADSS	0.744345	0.695503	8.10263	0.000404932	0.0017974
7752-31_3	Q8WXI8	CLEC4D	1.09917	1.08225	8.095	0.000406775	0.00180391
14007-22_3	O43252	PAPSS1	1.04144	1.07482	8.08828	0.000409846	0.00181584
2636-10_2	P36941	LTBR	1.14202	1.09826	8.08302	0.000411335	0.00182076
9484-75_3	Q14126	DSG2	0.87336	0.834407	8.07957	0.000412141	0.00182264
2967-8_1	P19320	VCAM1	0.908318	0.839818	8.07959	0.00041265	0.0018232
8297-8_3	Q8IXB1	DNAJC10	0.914553	0.901531	8.08034	0.000413944	0.00182723
2649-77_2	P32942	ICAM3	1.09648	1.08852	8.07397	0.000415338	0.0018317
12510-3_3	Q9ULZ2	STAP1	1.07552	1.1116	8.06651	0.000417184	0.00183815
9987-30_3	Q8N386	LRRC25	1.09697	1.09606	8.06593	0.00041846	0.00184207
8975-26_3	Q92600	RQCD1	0.802251	0.863934	8.06154	0.000419642	0.00184558
8775-61_3	Q8N5W8	FAM24B	1.10136	1.11595	8.04729	0.000424716	0.00186618
12384-92_3	Q9H9Q2	COPS7B	1.19498	1.15943	8.03962	0.000427237	0.00187553
8906-60_3	Q8N967	LRTM2	1.08305	1.08789	8.03623	0.000430187	0.00188675
7194-36_3	Q9Y639	NPTN	0.909152	0.918161	8.01946	0.000436407	0.00191125
4831-4_2	P14151	SELL	1.12478	1.14998	8.01906	0.000436571	0.00191125
6267-51_3	Q9H169	STMN4	0.740377	0.83634	8.0216	0.000437187	0.00191219
6601-1_3	Q8N2K1	UBE2J2	1.06421	1.09088	8.0011	0.000445042	0.00194477
11118-107_3	Q9H0T7	RAB17	1.1091	1.10195	7.99855	0.000445543	0.00194519
13623-4_3	O14686	MLL2	1.06027	1.0606	7.99434	0.000446189	0.00194623
5691-2_3	Q9H0B8	CRISPLD2	0.689707	0.705504	7.9914	0.000446867	0.00194741
14115-34_3	P35318	ADM	0.903322	0.898103	7.98828	0.000449266	0.00195253
2515-14_3	O00451	GFRA2	0.93141	0.900809	7.99031	0.000448972	0.00195253
8565-160_3	Q9BX97	PLVAP	0.79132	0.840928	7.99242	0.000449221	0.00195253
4179-57_3	P31946 P62258 P61981 Q04917 P27348 P63104 P31947	YWHAB YWHAE YWHAG YWHAH YWHAQ YWHAZ SFN	0.888692	0.933486	7.98594	0.000450805	0.00195744
10428-1_3	P43631	KIR2DS2	1.14316	1.13698	7.98169	0.000451478	0.00195859
6273-58_3	Q32P28	LEPRE1	1.10599	1.13409	7.97177	0.00045623	0.00197741
6444-15_3	Q16557	PSG3	0.908716	0.931484	7.94855	0.000467357	0.0020238
3738-54_4	P09603	CSF1	0.881808	0.889087	7.94049	0.000469152	0.00202974
13624-17_3	O95544	NADK	0.673897	0.701934	7.93763	0.000472135	0.00203712
11288-26_3	P49902	NT5C2	0.863164	0.894948	7.94149	0.000471616	0.00203712
4271-75_2	Q99471	PFDN5	0.840686	0.895621	7.938	0.00047197	0.00203712
7897-75_3	Q92796	DLG3	1.09261	1.10531	7.91708	0.000480082	0.00206954
12881-17_3	O75452	RDH16	1.06451	1.08412	7.89448	0.000490302	0.0021117
14286-2_3	O95644	NFATC1	1.11106	1.15464	7.89347	0.000490761	0.00211177
2853-68_2	O14757	CHEK1	1.09101	1.06713	7.89186	0.000492694	0.00211819
10391-1_3	Q9Y5C1	ANGPTL3	0.72877	0.725816	7.88571	0.000494328	0.0021233
5609-92_3	Q7Z5A7	FAM19A5	0.935791	0.890813	7.88267	0.000497543	0.0021352
14090-23_3	Q9H4E7	DEF6	0.752274	0.842505	7.87561	0.000500211	0.00214472
10035-6_3	Q13115	DUSP4	1.05033	1.07345	7.8513	0.000512298	0.00219458
13509-5_3	Q8TAC9	SCAMP5	1.0768	1.0951	7.84718	0.0005149	0.00220375
7219-152_3	P38571	LIPA	0.721009	0.794079	7.83925	0.000516213	0.0022074
9259-35_3	O75509	TNFRSF21	0.840321	0.72747	7.83428	0.000517391	0.00221046
6107-3_3	Q9UNI1	CELA1	0.786216	0.682175	7.8299	0.000519507	0.00221652
8299-66_3	P59901	LILRA4	0.893256	0.918477	7.83227	0.0005202	0.00221652
8243-55_3	P00995	SPINK1	0.920889	0.843191	7.83442	0.000519785	0.00221652
2617-56_35	P21860	ERBB3	1.12879	1.09188	7.82722	0.000522036	0.00222237
9232-1_3	Q8WZ75	ROBO4	0.814301	0.782385	7.82522	0.000523011	0.00222454
12842-43_3	O60499	STX10	0.924817	0.934295	7.82251	0.000525589	0.00223352
11293-14_3	Q6UXK5	LRRN1	1.14815	1.06174	7.8164	0.000527959	0.00224043
3336-50_1	P10646	TFPI	0.856646	0.786192	7.81347	0.000528152	0.00224043
5346-24_3	Q99829	CPNE1	0.781931	0.894651	7.806	0.000531848	0.00225212
9010-3_3	Q09013	DMPK	1.06787	1.09765	7.81418	0.000531625	0.00225212
12689-56_3	O15143	ARPC1B	0.700825	0.727901	7.80643	0.00053289	0.00225453
5084-154_3	Q9NRM6	IL17RB	1.09569	1.10569	7.801	0.000535593	0.00226397
8374-5_3	P08138	NGFR	0.893216	0.820922	7.79274	0.000541028	0.00228492
2598-9_3	Q07011	TNFRSF9	0.900257	0.897279	7.78833	0.000542606	0.00228957
6620-82_3	Q96FE5	LINGO1	1.1208	1.14713	7.78283	0.000544106	0.00229387
6973-111_4	P01344	IGF2	1.08005	1.10045	7.78145	0.000544807	0.00229481
4911-49_2	P09211	GSTP1	0.695385	0.808239	7.7788	0.000546157	0.00229847
3831-21_1	P60484	PTEN	0.837897	0.874801	7.76817	0.000551601	0.00231934
11586-2_3	Q6UXK5	LRRN1	1.10064	1.14585	7.76593	0.000552116	0.00231947
10692-48_3	Q8N1N2	DYNAP	1.12409	1.13236	7.75414	0.000558871	0.00234579
2867-52_2	P31749 P31751 Q9Y243	AKT1 AKT2 AKT3	0.823547	0.867968	7.74656	0.000562187	0.00235764
11837-7_3	Q9Y5U5	TNFRSF18	0.871401	0.865058	7.72747	0.000574979	0.00240917
13977-28_3	Q99728	BARD1	1.0708	1.05559	7.72295	0.000576725	0.00241437
14026-24_3	Q96PD4	IL17F	1.0551	1.07554	7.70573	0.000585383	0.00244848
10419-1_3	Q6ZMJ2	SCARA5	0.898959	0.902279	7.6928	0.000591807	0.00247319
8518-55_3	P35318	ADM	1.06247	1.06969	7.65994	0.000611657	0.00255391
12549-33_3	O60760	HPGDS	1.1156	1.10482	7.65828	0.000612604	0.00255563
7202-107_3	Q9H3T2	SEMA6C	0.777277	0.808607	7.6438	0.000620938	0.00258814
12395-86_3	Q6PI48	DARS2	0.734981	0.772485	7.63315	0.000625716	0.00260579
5584-21_3	P20062	TCN2	0.837366	0.820923	7.62368	0.000630571	0.00262372
10565-19_3	O94933	SLITRK3	1.08127	1.11937	7.60507	0.000643806	0.00267646
3191-50_2	Q96NZ8	WFIKKN1	1.15501	1.13615	7.60166	0.000644404	0.00267663
11318-20_3	Q6Q788	APOA5	1.13883	1.14106	7.60093	0.00064557	0.00267914
4891-50_1	P01275	GCG	0.759064	0.703851	7.59864	0.000646951	0.00268023
8106-15_3	P43307	SSR1	1.15001	1.08688	7.59638	0.000646866	0.00268023
6086-15_3	Q6WN34	CHRDL2	0.825601	0.823697	7.58736	0.000653073	0.00270325
8383-20_3	C9JXX5	C11orf94	0.938625	0.934002	7.58744	0.000654495	0.00270518
9576-58_3	P50219	MNX1	0.937303	0.922416	7.58715	0.000654671	0.00270518
12834-3_3	Q9H3M0	KCNF1	1.06958	1.06546	7.57226	0.00066162	0.00273154
4467-49_2	Q14515	SPARCL1	0.871348	0.79487	7.53857	0.000682055	0.00281348
7803-4_3	O43916	CHST1	1.06494	1.06207	7.52936	0.000689463	0.00283963
12406-119_3	O95661	DIRAS3	1.08695	1.13967	7.53035	0.000689583	0.00283963
3044-3_2	P55774	CCL18	0.795883	0.780085	7.50421	0.000705101	0.00289855
4450-26_2	Q99729	HNRNPAB	0.784747	0.864928	7.50451	0.000704902	0.00289855
9314-9_3	Q15238	PSG5	0.864117	0.814008	7.50113	0.000707909	0.00290544
7800-85_3	Q8TD07	RAET1E	1.06537	1.07296	7.50336	0.000707993	0.00290544
7195-12_3	Q15375	EPHA7	0.933276	0.925415	7.50177	0.000709047	0.00290727
9212-22_3	Q9UBX1	CTSF	0.862776	0.862045	7.49551	0.000710099	0.0029091
7788-1_3	P18859	ATP5J	0.814295	0.827649	7.50017	0.000710898	0.00290988
13428-52_3	Q9ULT6	ZNRF3	1.10354	1.11614	7.48173	0.000724071	0.00296126
8748-45_3	P04233	CD74	1.11709	1.1241	7.47393	0.000727739	0.00297372
9100-32_3	Q6UWT4	C5orf46	1.08391	1.07208	7.47281	0.000728503	0.00297431
5060-62_3	Q9NZQ7	CD274	0.930896	0.851468	7.46938	0.000731651	0.00298036
9243-10_3	Q8N1E2	LYG1	1.14065	1.19554	7.46441	0.000731855	0.00298036
7696-104_3	Q14596	NBR1	0.885521	0.907238	7.46659	0.000731152	0.00298036
9845-33_3	Q99497	PARK7	1.21699	1.24068	7.44764	0.000746679	0.00303814
6019-12_3	P0C862	C1QTNF9	1.13263	1.13517	7.44247	0.000748653	0.00304359
9715-15_3	O75054	IGSF3	0.858527	0.813264	7.4367	0.000751892	0.00305416
8089-173_3	P22736	NR4A1	1.06848	1.08973	7.42369	0.000761105	0.00308896
6104-1_3	Q8N441	FGFRL1	1.08879	1.10793	7.39297	0.000784145	0.00317977
4883-56_2	P01308	INS	0.921367	0.875933	7.39294	0.000785013	0.0031806
9250-87_3	P59665	DEFA1	0.670208	0.75894	7.37467	0.000796001	0.00322239
5756-66_3	Q9BXP8	PAPPA2	1.05815	1.07701	7.37131	0.000798518	0.00322985
4695-49_2	P47710	CSN1S1	1.09747	1.10142	7.36824	0.000803365	0.00324671
8653-132_3	Q9NNZ3	DNAJC4	1.14525	1.14679	7.36184	0.000806472	0.00325651
13078-3_3	P41208	CETN2	1.09849	1.08109	7.35864	0.000807205	0.00325672
8535-102_3	Q6E0U4	DMKN	1.06764	1.0863	7.35664	0.00081041	0.0032669
9283-8_3	P16070	CD44	0.922919	0.900916	7.35647	0.000814024	0.00327785
7786-83_3	Q92478	CLEC2B	1.09357	1.10702	7.3524	0.000814496	0.00327785
5017-19_1	P30044	PRDX5	1.06191	1.05713	7.35144	0.00081523	0.00327805
14133-93_3	P27930	IL1R2	1.16857	1.15442	7.34727	0.000817555	0.00328464
9082-25_3	Q5TEA6	SEL1L2	1.09129	1.09478	7.34139	0.000822932	0.00330346
5004-69_1	Q15759	MAPK11	0.887499	0.865519	7.33912	0.000830077	0.00332935
7873-32_3	Q96PF2	TSSK2	1.12199	1.07334	7.3226	0.000839327	0.00336363
10073-22_3	Q9NUW8	TDP1	0.77576	0.844962	7.30727	0.000847889	0.0033951
4128-27_2	O00175	CCL24	1.07718	1.0864	7.30016	0.000853564	0.00341497
7903-18_3	Q15836	VAMP3	1.06467	1.06909	7.29044	0.000864066	0.0034541
5033-27_1	P09493	TPM1	1.10469	1.11671	7.28768	0.000866296	0.00345871
8671-378_3	Q8IUR0	TRAPPC5	1.08568	1.08129	7.28836	0.000866666	0.00345871
3218-8_2	Q04609	FOLH1	1.15624	1.12638	7.27818	0.00087222	0.00347798
13691-10_3	Q8N695	SLC5A8	0.961409	0.834608	7.23533	0.000907968	0.00361751
5632-6_3	Q9NQ79	CRTAC1	0.820753	0.822778	7.22814	0.000914108	0.00363894
9751-72_3	P67809	YBX1	0.713127	0.760225	7.22685	0.000917099	0.00364781
5596-75_3	P06127	CD5	0.875864	0.891258	7.21131	0.000928651	0.00369069
14703-6_3	P58294	PROK1	1.1169	1.12685	7.20426	0.000936714	0.00371965
6260-14_3	Q96GL9	FAM163A	0.82863	0.812042	7.19413	0.000941845	0.00373692
10047-12_3	P19878	NCF2	0.810035	0.833945	7.18166	0.000956768	0.00379299
2871-73_2	Q06609	RAD51	1.13762	1.113	7.1776	0.000960421	0.00380432
4929-55_1	P04278	SHBG	0.730852	0.731472	7.17154	0.000962975	0.00381128
13109-82_3	Q7Z3B1	NEGR1	0.927854	0.912456	7.16827	0.000965932	0.00381982
8853-2_3	Q9UMR7	CLEC4A	1.09984	1.09217	7.15008	0.000985523	0.00389408
6027-31_3	Q8WXF3	RLN3	1.09584	1.09626	7.14408	0.000988113	0.00390109
6324-11_3	Q92874	DNASE1L2	0.77101	0.812723	7.13103	0.00100228	0.00395375
8268-98_3	Q9Y663	HS3ST3A1	0.832982	0.868466	7.11302	0.00102038	0.00402182
8318-13_3	Q7Z699	SPRED1	0.802187	0.920379	7.1075	0.00102263	0.00402739
10425-3_3	O43286	B4GALT5	1.07524	1.07079	7.10367	0.00103145	0.00405878
12352-70_3	Q96B67	ARRDC3	0.776953	0.752935	7.09431	0.00103741	0.00407887
9994-217_3	P51164	ATP4B	1.32134	1.19012	7.0766	0.00105273	0.00413573
9835-16_3	P47895	ALDH1A3	1.11637	1.09621	7.07228	0.00105701	0.00414235
3593-72_3	P42574	CASP3	0.80205	0.866759	7.07553	0.00105585	0.00414235
7999-23_3	P49961	ENTPD1	0.896461	0.872078	7.07405	0.00105628	0.00414235
5509-7_3	P01133	EGF	1.1042	1.14737	7.06279	0.00106647	0.004176
8287-17_3	Q496F6	CD300E	0.807235	0.777353	7.05976	0.00107055	0.00418856
6227-1_3	O43240	KLK10	0.803785	0.835759	7.05696	0.00107337	0.00419613
13228-75_3	Q00987	MDM2	1.11032	1.09754	7.05789	0.00107454	0.00419728
13502-2_3	Q86WA9	SLC26A11	1.12207	1.14402	7.05512	0.00107841	0.00420897
6934-8_3	P59861	DEFB131	0.859228	0.820383	7.05244	0.00108004	0.0042119
13375-48_3	O43761	SYNGR3	1.09917	1.14572	7.02709	0.00110605	0.0043098
13947-371_3	Q9BQG2	NUDT12	1.08464	1.10187	7.01856	0.00111279	0.00433254
10990-21_3	Q5S007	LRRK2	1.16261	1.13048	6.99891	0.00113351	0.00440962
5586-66_3	Q9UNW1	MINPP1	1.08603	1.07781	6.99467	0.00113804	0.00442366
3758-68_3	P04070	PROC	1.08953	1.12806	6.9884	0.00114367	0.00444194
8262-20_3	P05090	APOD	0.859367	0.889528	6.98509	0.00114832	0.00445301
13730-18_3	P53634	CTSC	0.873989	0.894113	6.98504	0.00114838	0.00445301
3283-21_1	Q15582	TGFBI	0.903705	0.839011	6.97929	0.00115242	0.00446506
8645-257_3	O75381	PEX14	1.09154	1.08549	6.9719	0.00116264	0.00450101
6919-3_3	P02008	HBZ	1.07512	1.09887	6.95025	0.00118543	0.00458552
11163-7_3	Q5T6X4	FAM162B	1.05415	1.07869	6.9431	0.00119342	0.00461268
11371-1_3	Q96P66	GPR101	1.06628	1.08226	6.94828	0.00119449	0.00461311
6536-54_3	Q8NHP8	PLBD2	1.07056	1.09119	6.93826	0.00120227	0.0046394
4960-72_1	P04083	ANXA1	0.660776	0.809989	6.93427	0.00120337	0.0046399
4134-4_2	Q99075	HBEGF	0.94173	0.890683	6.92623	0.00121477	0.00468011
2953-31_2	P01215 P01229	CGA LHB	0.742753	0.70645	6.92103	0.00121732	0.00468614
8091-16_3	P48740	MASP1	1.21801	1.1394	6.92264	0.00122003	0.00469282
7144-234_3	Q96I82	KAZALD1	0.949758	0.861247	6.91702	0.00122305	0.00470064
11449-22_3	P52907	CAPZA1	0.795818	0.86212	6.91629	0.00122733	0.00471332
13535-2_3	Q9Y5P4	COL4A3BP	0.809667	0.801697	6.90438	0.00123998	0.00475805
2834-54_1	O60259	KLK8	0.977704	0.866354	6.89086	0.00125351	0.00480611
13388-57_3	P29120	PCSK1	0.964155	0.930577	6.8897	0.00125958	0.00482554
13409-9_3	Q9Y328	NSG2	1.19842	1.20673	6.88391	0.00126406	0.00483884
13747-9_3	P23280	CA6	1.27187	1.27646	6.86888	0.00127853	0.00489031
2620-4_2	P40189	IL6ST	0.908561	0.855988	6.8681	0.00128064	0.00489444
3403-1_2	P20231	TPSB2	0.808608	0.741919	6.84875	0.00130298	0.00497587
12060-28_3	O95390	GDF11	1.12092	1.09883	6.8484	0.00130459	0.00497804
8876-51_3	P58401	NRXN2	1.08857	1.06966	6.84901	0.00130746	0.00498104
6594-64_3	Q9NPB0	SAYSD1	1.06008	1.09002	6.85158	0.00130677	0.00498104
9332-6_3	Q30KP8	DEFB136	0.889029	0.876636	6.82941	0.00133054	0.00506494
8820-2_3	Q9BXJ5	C1QTNF2	1.09794	1.09367	6.8242	0.00133585	0.00508111
12975-11_3	P35900	KRT20	0.8965	0.870259	6.82232	0.00134193	0.0051002
3122-6_2	Q9NR28	DIABLO	1.07933	1.10073	6.78668	0.00138385	0.00525534
6580-29_3	P20742	PZP	0.706742	0.726614	6.78402	0.00138608	0.00525547
8098-37_3	P24557	TBXAS1	1.0888	1.05913	6.7854	0.00138552	0.00525547
9316-67_3	Q9HC57	WFDC1	0.821261	0.737269	6.78065	0.00139048	0.00526797
14002-18_3	Q9BZ29	DOCK9	1.0695	1.07172	6.77577	0.00140068	0.0053024
8620-56_3	Q9P0G3	KLK14	0.84202	0.822474	6.7713	0.00140278	0.00530617
12716-3_3	Q9Y473	ZNF175	1.0699	1.07752	6.76543	0.00141181	0.0053361
8380-244_4	P80370	DLK1	1.07436	1.07077	6.75173	0.00143272	0.00540659
13067-5_3	Q13976	PRKG1	0.886278	0.9344	6.7495	0.00143187	0.00540659
8681-93_3	O15173	PGRMC2	1.11744	1.10808	6.7506	0.00143425	0.00540695
3874-8_1	P68036	UBE2L3	0.87227	0.901245	6.75095	0.00143507	0.00540695
12898-5_3	O95760	IL33	1.12435	1.12271	6.74649	0.0014372	0.00541072
12775-6_3	O15347	HMGB3	1.08711	1.08998	6.74377	0.00143962	0.00541485
9039-47_3	Q5JTV8	TOR1AIP1	1.25547	1.24583	6.74307	0.00144056	0.00541485
14260-112_3	Q7Z628	NET1	0.887318	0.941366	6.74304	0.00144318	0.00542043
4547-59_2	Q9NZU1	FLRT1	1.06225	1.07998	6.74102	0.00144592	0.00542645
3518-54_2	Q96IY4	CPB2	1.09641	1.05292	6.73027	0.00145804	0.00546338
13436-54_3	P56270	MAZ	0.833812	0.854049	6.7325	0.00145757	0.00546338
8824-2_3	Q99460	PSMD1	1.09735	1.0959	6.7161	0.00148157	0.0055472
13526-5_3	P05455	SSB	0.745323	0.815424	6.71128	0.00148306	0.00554844
10502-15_3	P02810	PRH1	1.12409	1.13071	6.69881	0.00150189	0.00561448
10356-21_3	P05412	JUN	1.11151	1.03628	6.69065	0.00151615	0.00566337
14136-234_3	Q9NPY3	CD93	0.908824	0.864233	6.6863	0.00151969	0.00567218
12014-19_3	Q03393	PTS	0.750313	0.818678	6.68348	0.00152507	0.0056878
5462-62_3	O75636	FCN3	1.16402	1.20954	6.67859	0.00153346	0.00571465
10961-15_3	Q9UL19	RARRES3	1.1149	1.09778	6.65463	0.00156573	0.00583038
14037-18_3	Q9H6Z4	RANBP3	0.834597	0.850734	6.64675	0.00158015	0.00587949
6998-106_3	Q12797	ASPH	0.905128	0.948802	6.63105	0.00160369	0.00596245
5633-65_3	Q8N423	LILRB2	0.842701	0.829235	6.62891	0.00160692	0.00596982
3446-7_2	Q13478	IL18R1	1.11035	1.10598	6.60961	0.00163784	0.00607996
10924-258_3	Q8WUJ1	CYB5D2	0.881447	0.841509	6.60168	0.00164869	0.00611172
7740-33_3	Q969F0	FATE1	1.04702	1.06106	6.6043	0.00164895	0.00611172
13589-10_3	O95704	APBB3	1.06849	1.07525	6.60194	0.00165116	0.00611518
5021-13_1	Q15181	PPA1	1.18268	1.09749	6.58896	0.00166857	0.00617488
3026-5_2	P20810	CAST	0.862458	0.818947	6.58518	0.00167453	0.00618914
10756-34_3	Q969E3	UCN3	0.895903	0.873754	6.58671	0.00167501	0.00618914
4903-72_1	Q08209 P63098	PPP3CA PPP3R1	0.846032	0.842672	6.57688	0.00168768	0.00623113
2954-56_2	P22894	MMP8	0.867843	0.868824	6.57436	0.00169169	0.00624114
6947-4_3	Q9Y274	ST3GAL6	1.18728	1.15134	6.57254	0.00169316	0.00624174
3053-49_2	P49771	FLT3LG	1.09309	1.07081	6.57193	0.00169558	0.00624585
3854-24_1	Q13765	NACA	0.819414	0.811405	6.56997	0.00169871	0.00625256
5742-14_3	Q9NPH0	ACP6	0.828664	0.795445	6.56775	0.00170082	0.0062555
3499-77_2	Q9UHF5	IL17B	1.06365	1.08736	6.56731	0.00170298	0.00625865
8071-114_3	Q9Y5E2	PCDHB7	1.10146	1.1427	6.56321	0.00170669	0.00626264
4707-50_2	P31946 P62258 P61981 Q04917 P27348 P63104 P31947	YWHAB YWHAE YWHAG YWHAH YWHAQ YWHAZ SFN	0.853901	0.912101	6.56719	0.0017061	0.00626264
11377-19_3	P40394	ADH7	1.15887	1.1748	6.5639	0.00170846	0.00626436
4232-19_2	P08069	IGF1R	0.87775	0.845554	6.55978	0.00171364	0.00627486
10039-32_3	P00491	PNP	0.72897	0.837736	6.5605	0.00171395	0.00627486
2790-54_2	P02775	PPBP	1.14535	1.16249	6.55548	0.00172061	0.00629442
4163-5_2	P0C0S5	H2AFZ	0.734405	0.870066	6.54901	0.00172826	0.00631757
14120-2_3	Q68DV7	RNF43	1.10682	1.11009	6.53972	0.00174639	0.00637898
2647-66_2	P50395	GDI2	0.797692	0.823315	6.52025	0.00177875	0.00649223
3178-5_2	P53634	CTSC	1.08972	1.06082	6.52026	0.00178023	0.00649267
12649-80_3	P40926	MDH2	0.724396	0.791726	6.51457	0.00178831	0.00651718
2946-52_2	P00746	CFD	0.921074	0.834477	6.5041	0.00180308	0.00656602
11895-21_3	Q9H8L6	MMRN2	0.663389	0.683401	6.49348	0.00182274	0.00662751
5621-64_3	Q9NS62	THSD1	1.08819	1.06602	6.49648	0.00182214	0.00662751
5128-53_3	Q96DU3	SLAMF6	0.851647	0.849416	6.48173	0.00184611	0.00670741
8013-9_3	Q9H0V9	LMAN2L	0.933883	0.853606	6.47881	0.00185275	0.0067264
5104-57_3	O76036	NCR1	1.07399	1.09641	6.47308	0.00185969	0.0067465
13472-35_3	Q9H0R4	HDHD2	0.808569	0.904743	6.47206	0.00186303	0.00675235
8921-139_3	Q86U42	PABPN1	0.778826	0.843261	6.47056	0.00186413	0.00675235
8803-61_3	Q15223	PVRL1	1.07337	1.09255	6.46523	0.00187353	0.00678127
9168-31_3	Q9Y258	CCL26	1.06483	1.09442	6.45642	0.00188917	0.0068327
8379-35_4	P15248	IL9	0.97693	0.891404	6.45558	0.0018938	0.00684428
7856-51_3	Q8WW52	FAM151A	1.09143	1.1361	6.45281	0.00189561	0.00684567
6994-19_3	Q9UK00	C3orf18	1.0858	1.09404	6.44864	0.00190465	0.00687311
12442-4_3	O00212	RHOD	0.862487	0.830408	6.44535	0.00191377	0.00690081
11333-82_3	P42331	ARHGAP25	0.75322	0.816468	6.44252	0.00191568	0.00690251
5703-26_3	Q99784	OLFM1	0.901813	0.919157	6.44223	0.00191939	0.00691067
6458-6_3	P04843	RPN1	0.86583	0.890399	6.43734	0.00192351	0.00691508
12777-11_3	Q15637	SF1	0.874213	0.96673	6.43759	0.00192304	0.00691508
12619-14_3	P35813	PPM1A	0.940188	0.92432	6.42885	0.00194057	0.00697119
2915-6_2	P12004	PCNA	1.07135	1.09024	6.42239	0.00195085	0.00700285
8303-102_3	Q9HB07	C12orf10	0.857562	0.863545	6.41836	0.00196311	0.00704157
8999-19_3	P40198	CEACAM3	1.04738	1.04328	6.41117	0.00197323	0.00706985
6369-82_3	O75398	DEAF1	1.10112	1.07485	6.40907	0.00197394	0.00706985
12830-4_3	O00422	SAP18	0.882022	0.92652	6.4096	0.00197614	0.00707242
4194-26_3	Q92688	ANP32B	0.878715	0.871571	6.40107	0.00199052	0.00710174
3293-2_4	O43866	CD5L	0.818792	0.68701	6.39906	0.00199111	0.00710174
13728-19_3	P30040	ERP29	0.784668	0.914545	6.40141	0.00198987	0.00710174
3847-56_2	O95571	ETHE1	1.06628	1.0839	6.40291	0.00198867	0.00710174
8624-16_3	Q6UXZ4	UNC5D	0.933253	0.939857	6.40301	0.00199175	0.00710174
11531-24_3	Q9H7M9	C10orf54	0.896811	0.933933	6.39667	0.00200205	0.00713316
4815-25_3	O95881	TXNDC12	0.90175	0.889024	6.39403	0.0020054	0.00713977
13742-66_3	Q9GZX6	IL22	0.97592	0.904011	6.38541	0.00202344	0.00719863
2987-37_3	P16403	HIST1H1C	0.846347	0.936808	6.38188	0.00203354	0.00722919
2771-35_2	P08833	IGFBP1	0.657108	0.803061	6.37446	0.00203793	0.00723942
8484-24_3	P41159	LEP	1.33063	1.17783	6.37298	0.00204239	0.00724989
6556-5_3	Q9UJA9	ENPP5	1.11095	1.14071	6.36885	0.00205201	0.00727862
3389-7_2	P05154	SERPINA5	1.21349	1.12611	6.36414	0.00206116	0.00730567
13933-276_3	Q13506	NAB1	1.13312	1.07792	6.34679	0.00209521	0.0074189
10974-20_3	P58062	SPINK7	0.877	0.818858	6.34714	0.00209621	0.0074189
7927-16_3	Q9BVH7	ST6GALNAC5	1.0843	0.949417	6.34758	0.00210044	0.00742839
12400-25_3	Q9NPD8	UBE2T	1.072	1.07084	6.34491	0.0021023	0.00742946
9051-13_3	P24001	IL32	1.08945	1.0979	6.34407	0.00210397	0.00742987
4160-49_1	P08253	MMP2	0.895799	0.826565	6.33844	0.00210851	0.00744041
5766-6_3	Q2I0M5	RSPO4	1.07862	1.07492	6.34135	0.00211282	0.00745014
12420-10_3	Q8N335	GPD1L	1.11323	1.089	6.32363	0.00214499	0.00755801
12822-34_3	O00213	APBB1	1.13004	1.13273	6.31094	0.00216572	0.00762543
12453-161_3	Q9UBU9	NXF1	0.862918	0.934747	6.30659	0.00217464	0.0076512
5636-10_3	P55083	MFAP4	1.07121	1.06025	6.30297	0.0021838	0.0076778
8069-85_3	P07766	CD3E	1.07816	1.06036	6.29489	0.00220227	0.00773704
12847-27_3	O60942	RNGTT	1.0677	1.08102	6.29303	0.00220789	0.00775111
11441-11_3	P06737	PYGL	0.777173	0.838494	6.28898	0.00221288	0.00775723
5105-2_3	Q9BZR6	RTN4R	0.878066	0.824253	6.28793	0.00221165	0.00775723
2778-10_2	Q9GZX6	IL22	1.10842	1.13694	6.28708	0.00221684	0.00776544
14116-129_3	P26447	S100A4	0.80708	0.82267	6.28079	0.0022318	0.00781213
9836-20_3	P27707	DCK	1.055	1.06064	6.27181	0.00224908	0.00786289
11348-132_3	O15460	P4HA2	1.07426	1.09003	6.27322	0.00224959	0.00786289
11303-7_3	Q9Y3Z3	SAMHD1	1.09285	1.05597	6.25769	0.00228108	0.00796711
6895-1_3	P02786	TFRC	1.08088	1.07767	6.25579	0.00228695	0.00798181
3170-6_1	P50579	METAP2	0.841436	0.890503	6.25281	0.00229161	0.00799223
6617-12_3	Q6DN72	FCRL6	1.08734	1.1147	6.24207	0.002315	0.00806794
10660-33_3	Q9H1N7	SLC35B3	0.884894	0.886806	6.24205	0.00232049	0.00808119
6510-56_3	Q8TEB7	RNF128	1.06708	1.07363	6.23203	0.00233888	0.00813931
3212-30_3	Q9NR71	ASAH2	1.15052	1.09561	6.22843	0.00234147	0.00814239
11120-49_3	Q8WUY8	NAT14	1.04243	1.06085	6.22183	0.00235972	0.0081999
13955-33_3	P53355	DAPK1	0.791332	0.852863	6.22097	0.00236164	0.00820062
13112-179_3	Q12841	FSTL1	0.923321	0.869626	6.21856	0.00236342	0.00820083
5468-67_3	Q8NAC3	IL17RC	0.911282	0.901252	6.21864	0.00236684	0.00820677
14031-18_3	P21781	FGF7	0.874001	0.865212	6.21342	0.00237856	0.00824142
11608-5_3	Q9GZQ8	MAP1LC3B	0.876911	0.906273	6.21092	0.00238237	0.00824866
5256-86_3	O76074	PDE5A	1.05854	1.09877	6.20562	0.00239802	0.00829684
4318-12_3	P29350	PTPN6	0.796593	0.809252	6.20052	0.00240777	0.00831853
12875-28_3	Q8WUN7	UBTD2	0.914124	0.938155	6.20064	0.00240749	0.00831853
7812-11_3	P06702	S100A9	1.08082	1.08153	6.19614	0.00241774	0.00834698
10749-18_3	Q9BXJ4	C1QTNF3	0.836796	0.855253	6.19152	0.00243398	0.00839091
7012-35_3	O95498	VNN2	0.854707	0.837768	6.18767	0.00243352	0.00839091
13930-3_3	Q9HC16	APOBEC3G	1.05112	1.08923	6.18031	0.00245052	0.00844002
9584-105_3	Q9HC36	RNMTL1	1.1232	1.08857	6.18218	0.00245175	0.00844002
8239-223_3	P06276	BCHE	1.11295	1.16716	6.17327	0.00246691	0.0084861
9609-25_3	Q9NSD4	ZNF275	1.12188	1.13635	6.16231	0.0024908	0.00856211
14048-7_3	Q9NPH3	IL1RAP	1.02935	1.19489	6.15342	0.00251184	0.00862467
5006-71_1	O15264	MAPK13	0.861716	0.901672	6.15546	0.0025126	0.00862467
7738-299_3	P32856	STX2	0.930927	0.920312	6.15462	0.00251651	0.0086319
10044-12_3	Q9GZT5	WNT10A	1.16544	1.13848	6.15032	0.00252485	0.0086543
3311-27_1	O75015	FCGR3B	0.817585	0.845024	6.14104	0.00254712	0.0087244
12455-48_3	Q9NPC7	MYNN	1.10033	1.04151	6.13892	0.00255222	0.0087356
4469-78_2	Q7LFX5	CHST15	0.924559	0.843703	6.13663	0.00255585	0.00874179
13231-90_3	P01861	NA	0.875357	0.835777	6.12363	0.00258751	0.00884375
11551-16_3	Q9P0W2	HMG20B	0.91554	0.920525	6.12001	0.00260223	0.00888136
5356-2_3	P14174	MIF	0.914971	0.947457	6.11843	0.00260219	0.00888136
12895-28_3	Q9Y6T7	DGKB	0.97666	0.947223	6.11492	0.00260892	0.00889783
11291-73_3	P33908	MAN1A1	1.05051	1.05865	6.11439	0.00261608	0.00891593
12724-81_3	Q14011	CIRBP	0.842707	0.874579	6.10482	0.00263398	0.00896415
9172-69_3	P22894	MMP8	0.722863	0.818343	6.10549	0.00263232	0.00896415
5719-66_3	Q15884	FAM189A2	1.05297	1.07979	6.10105	0.00264535	0.00899644
6467-65_3	Q8NBL1	POGLUT1	0.842107	0.901855	6.07489	0.00270774	0.0092021
4540-11_2	P45973	CBX5	1.10916	1.0768	6.06551	0.00273388	0.00928432
14208-3_3	Q96R05	RBP7	1.08266	1.094	6.06038	0.00274919	0.00932968
12726-3_3	O00287	RFXAP	0.923056	0.949407	6.06022	0.00275368	0.0093383
9790-28_3	Q8IWQ3	BRSK2	1.06511	1.05967	6.05432	0.00276911	0.00938397
6117-4_3	P16519	PCSK2	0.834944	0.873526	6.05018	0.00277386	0.00938681
7911-29_3	Q8IWT1	SCN4B	1.1197	1.12298	6.04979	0.00277288	0.00938681
5758-49_3	Q9UKQ9	KLK9	1.03444	1.06699	6.03773	0.00281085	0.00950526
10451-11_3	Q02818	NUCB1	1.13906	1.10286	6.02684	0.00283587	0.00958307
3322-52_2	Q6UXM1	LRIG3	1.15703	1.09592	6.00825	0.00288421	0.00973954
8094-20_3	Q8N5K1	CISD2	1.07042	1.06493	6.00697	0.00289816	0.00977976
11383-41_3	P08729	KRT7	1.1365	1.11036	5.99711	0.0029169	0.00982914
6401-73_3	P55000	SLURP1	0.87698	0.840848	5.99776	0.00291511	0.00982914
9267-2_3	Q9UI42	CPA4	0.896888	0.868357	5.99526	0.00291995	0.00983248
8810-26_3	Q14CZ8	HEPACAM	1.09269	1.07967	5.99965	0.00292267	0.00983473
13959-7_3	P28838	LAP3	0.875102	0.910837	5.99729	0.00292486	0.00983516
9169-14_3	P55854	SUMO3	0.819919	0.879344	5.99277	0.00293101	0.00984893
13544-9_3	Q92619	HMHA1	0.823609	0.822315	5.9909	0.00293412	0.00985246
5627-53_3	P01148	GNRH1	1.11148	1.10975	5.9747	0.00297952	0.00999088
9345-436_3	Q8IUB5	WFDC13	1.11929	1.14499	5.97396	0.00297952	0.00999088
13732-79_3	Q16619	CTF1	0.957092	0.917967	5.97467	0.0029817	0.00999121
6096-23_3	P12110	COL6A2	1.07397	1.06805	5.96593	0.00300865	0.0100741
13393-46_3	Q9BUN8	DERL1	1.04448	1.07044	5.96448	0.00301064	0.0100741
11347-9_3	P37837	TALDO1	0.83707	0.885277	5.96138	0.00301948	0.0100966
7917-17_3	O75976	CPD	1.04505	1.05647	5.95105	0.00304706	0.0101817
13023-8_3	Q53RT3	ASPRV1	1.12365	1.0901	5.94583	0.00306217	0.0102179
6421-52_3	P05015	IFNA16	1.0847	1.09457	5.9486	0.00306065	0.0102179
9108-48_3	P23582	NPPC	1.05427	1.08616	5.93789	0.00309187	0.0103098
9380-2_3	Q9BX93	PLA2G12B	1.17687	1.1211	5.93259	0.00310086	0.0103326
8952-65_3	P09919	CSF3	1.06398	1.07479	5.92911	0.00311547	0.0103741
10603-1_3	P15516	HTN3	0.885876	0.785819	5.91722	0.00314857	0.010477
10362-35_3	P01106	MYC	1.04177	1.10034	5.89926	0.00320713	0.0106644
7204-1_3	Q3KPI0	CEACAM21	0.854373	0.8743	5.89681	0.00321232	0.0106743
11817-1_3	P23443	RPS6KB1	0.88868	0.927315	5.89135	0.00322454	0.0107074
12396-19_3	Q6NVY1	HIBCH	0.784062	0.851345	5.89038	0.00322971	0.0107172
3503-4_2	P56199 P05556	ITGA1 ITGB1	0.820355	0.841871	5.88512	0.00324814	0.0107709
3041-55_2	Q9UBG0	MRC2	0.889559	0.858955	5.87652	0.0032702	0.0108365
3376-49_2	Q8NFM7	IL17RD	1.0773	1.06006	5.87308	0.00328315	0.0108719
14684-17_3	P17655	CAPN2	0.936844	0.933224	5.86895	0.00329831	0.0109145
12871-10_3	Q12792	TWF1	0.873933	0.932481	5.8567	0.00333456	0.0110269
12627-97_3	O95352	ATG7	1.29313	1.17134	5.85288	0.00334666	0.0110592
5487-7_3	Q9NQ25	SLAMF7	0.839973	0.798901	5.8471	0.00336504	0.0111123
12820-1_3	Q13588	GRAP	1.07635	1.0907	5.84368	0.00337142	0.0111257
13636-20_3	P55209	NAP1L1	0.795446	0.889786	5.8443	0.00337402	0.0111266
6372-7_3	Q9Y2T7	YBX2	1.07992	1.08438	5.84189	0.00338406	0.011152
2693-20_3	P13725	OSM	1.11973	1.09504	5.83707	0.00339494	0.0111802
11542-11_3	Q96A57	TMEM230	1.0521	1.05627	5.82575	0.0034293	0.0112855
9315-16_3	Q969V5	MUL1	0.618539	0.66309	5.81486	0.00346493	0.011395
9569-14_3	Q6AZY7	SCARA3	0.909083	0.929045	5.8128	0.00347638	0.0114248
3192-3_2	Q96KP4	CNDP2	1.09949	1.08509	5.81137	0.00348108	0.0114324
12862-14_3	Q14511	NEDD9	1.05919	1.04777	5.80132	0.00352165	0.0115577
6470-19_3	P23142	FBLN1	0.890972	0.849534	5.79082	0.00354261	0.0116185
13973-62_3	Q8NG68	TTL	0.870995	0.885424	5.79199	0.00354811	0.0116286
11646-4_3	Q7L1S5	CHST9	0.912753	0.88297	5.77241	0.00361707	0.0118465
8578-45_3	Q99217	AMELX	0.892274	0.834852	5.76949	0.00361984	0.0118474
13431-74_3	Q6UWV7	FAM159A	0.845722	0.81846	5.76757	0.00362646	0.011861
3004-67_2	Q9BQ51	PDCD1LG2	0.901456	0.876086	5.76614	0.003629	0.0118612
13476-16_3	O60870	KIN	0.881146	0.880791	5.75876	0.00366672	0.0119763
7551-33_4	Q14392	LRRC32	0.912959	0.903342	5.74625	0.00369821	0.0120709
14091-42_3	O75828	CBR3	1.31533	1.29297	5.73651	0.00373258	0.0121748
11122-97_3	Q9NZD8	SPG21	0.852579	0.914908	5.71351	0.00381752	0.0124434
12835-101_3	Q8WXC3	PYDC1	1.0734	1.07766	5.70587	0.00385286	0.01255
12790-10_3	Q96ER9	CCDC51	1.09458	1.06384	5.69796	0.00388449	0.0126444
12807-89_3	Q7Z6I6	ARHGAP30	0.939062	0.944616	5.6871	0.00391449	0.0127248
11454-87_3	O75821	EIF3G	0.87358	0.943233	5.68871	0.00391358	0.0127248
8787-21_3	Q9H5X1	FAM96A	1.07752	1.0691	5.6827	0.0039438	0.0128113
11816-84_3	O60674	JAK2	0.884158	0.912973	5.67554	0.00395776	0.012848
12708-91_3	Q969R5	L3MBTL2	0.863777	0.912962	5.66602	0.00399625	0.0129641
9823-2_3	P00374	DHFR	1.0651	1.07895	5.6563	0.00403077	0.0130625
8360-169_3	O76036	NCR1	0.911521	0.866282	5.65732	0.00403205	0.0130625
3592-4_3	Q14012	CAMK1	1.0484	1.07387	5.65338	0.00404199	0.0130859
4559-64_2	Q16719	KYNU	1.07941	1.06918	5.65188	0.00404776	0.0130957
9581-4_3	O94906	PRPF6	1.22142	1.15697	5.64381	0.00408151	0.013196
2652-15_1	Q03405	PLAUR	0.906172	0.912804	5.64087	0.00409294	0.013224
7173-141_3	Q8N3T6	TMEM132C	0.93502	0.911385	5.63486	0.00411375	0.0132823
11616-9_3	Q00613	HSF1	0.866411	0.920203	5.62899	0.00413419	0.0133303
13481-24_3	Q15560	TCEA2	1.00023	1.07402	5.63188	0.00413336	0.0133303
4337-49_2	P02741	CRP	0.624354	0.677645	5.6266	0.00414102	0.0133343
4867-15_2	P15692	VEGFA	0.817645	0.844649	5.62729	0.00414089	0.0133343
10025-1_3	P09622	DLD	1.15822	1.11698	5.62496	0.00415267	0.0133628
6360-7_3	Q7Z7B8	DEFB128	1.08517	1.06773	5.62417	0.00416374	0.0133894
10022-207_3	Q9Y253	POLH	0.881919	0.861229	5.62221	0.00416882	0.0133968
12399-194_3	Q8IVM0	CCDC50	0.98111	0.909533	5.61992	0.0041726	0.0133999
12756-3_3	Q9BYV9	BACH2	1.06252	1.06872	5.61667	0.00418553	0.0134324
6433-57_3	Q96MK3	FAM20A	0.951193	0.888009	5.60426	0.00423788	0.0135731
4249-64_2	P22392	NME2	0.825456	0.861225	5.60519	0.00423413	0.0135731
11567-23_3	P21506	ZNF10	1.1023	1.14861	5.60394	0.0042365	0.0135731
13434-172_3	Q9NVD7	PARVA	0.903715	0.857378	5.59837	0.00426981	0.0136662
9340-17_3	Q9NWM8	FKBP14	0.830718	0.843876	5.59539	0.00427375	0.0136697
6385-63_3	Q6PCB0	VWA1	0.847949	0.811321	5.59097	0.00428909	0.0137096
13028-2_3	P34910	EVI2B	0.804189	0.797655	5.5874	0.00430102	0.0137386
8009-121_3	Q15526	SURF1	0.912521	0.830296	5.58197	0.00432065	0.0137921
9357-4_3	O75629	CREG1	0.885116	0.928461	5.58091	0.0043303	0.0138045
10457-3_3	O95256	IL18RAP	1.14654	1.04636	5.58214	0.00432795	0.0138045
9127-4_3	P58743	SLC26A5	0.892673	0.97845	5.5786	0.00434254	0.0138343
14151-4_3	P05161	ISG15	0.78571	0.83996	5.57756	0.00434956	0.0138474
10024-44_3	Q86XE5	HOGA1	1.10184	1.11492	5.57705	0.00435441	0.0138536
3199-54_2	Q9UKR0	KLK12	1.1326	1.08607	5.57228	0.00437141	0.0138985
9044-1_3	Q8WYK1	CNTNAP5	1.08578	1.06552	5.56844	0.00438466	0.0139221
4925-54_2	P45452	MMP13	0.960768	0.905701	5.57114	0.00438452	0.0139221
9853-3_3	P09913	IFIT2	1.0651	1.10406	5.5652	0.0043955	0.0139473
3046-31_1	Q9HD89	RETN	0.794286	0.856844	5.55883	0.00441951	0.0140141
5734-13_3	Q96NY8	PVRL4	0.902077	0.877257	5.55896	0.00442992	0.0140378
13960-15_3	Q96P47	AGAP3	1.09461	1.09564	5.55618	0.00443339	0.0140396
7852-9_3	Q9H2K0	MTIF3	0.817935	0.823591	5.54154	0.00449832	0.0142357
7926-13_3	P49223	SPINT3	1.12723	1.14363	5.53033	0.00454934	0.0143877
13495-48_3	Q8TDS4	HCAR2	1.09989	1.12201	5.52721	0.00455729	0.0144033
7863-50_3	O00264	PGRMC1	0.961122	0.947871	5.52776	0.00456048	0.0144039
9182-3_3	Q07954	LRP1	0.909479	0.869096	5.52768	0.00456364	0.0144044
12493-42_3	Q96DC9	OTUB2	1.05627	1.04584	5.52233	0.00458126	0.0144504
2668-70_2	P07384 P04632	CAPN1 CAPNS1	0.892961	0.903773	5.51893	0.00459613	0.0144783
6300-14_3	P04808	RLN1	0.836771	0.826292	5.51971	0.00459552	0.0144783
5740-17_3	Q9Y6N7	ROBO1	0.921799	0.872254	5.51687	0.00460235	0.0144883
3303-23_2	Q15828	CST6	0.862175	0.780959	5.51334	0.0046178	0.0145192
11307-33_3	Q9H0M0	WWP1	0.876988	0.943008	5.51389	0.00461822	0.0145192
6020-52_3	O95399	UTS2	1.10069	1.08425	5.51311	0.00462162	0.0145203
3310-62_1	P31994	FCGR2B	0.733868	0.664057	5.50742	0.00463837	0.0145618
3479-71_2	P35030	PRSS3	1.07866	1.07094	5.50937	0.00464092	0.0145618
6485-59_3	P15814	IGLL1	1.27841	1.29331	5.50264	0.00466226	0.0146192
10447-18_3	Q9H361	PABPC3	0.871516	0.884105	5.46922	0.00481299	0.015082
9744-139_3	Q8WW22	DNAJA4	0.849896	0.866532	5.46857	0.00481883	0.0150904
9075-121_3	Q9UPX6	KIAA1024	1.06734	1.0871	5.45808	0.00486152	0.0152141
8633-18_3	Q8TEB7	RNF128	1.07595	1.08313	5.45181	0.00490515	0.0153406
10366-11_3	P16234	PDGFRA	1.04951	1.10892	5.44986	0.00491727	0.0153685
14291-53_3	Q99490	AGAP2	0.8887	0.93278	5.43561	0.00497543	0.0155401
5061-27_3	O75144	ICOSLG	0.592349	0.703639	5.42862	0.00499986	0.0156062
13666-222_3	Q9NS85	CA10	1.07081	1.02917	5.42396	0.00502796	0.0156837
8827-1_3	O43736	ITM2A	1.14501	1.11117	5.41707	0.00506701	0.0157952
8256-57_3	Q9Y6Q6	TNFRSF11A	0.921062	0.938273	5.41167	0.00508713	0.0158476
13961-18_3	Q9Y496	KIF3A	1.08876	1.02713	5.39679	0.0051568	0.0160542
3396-54_2	P00797	REN	0.817079	0.766959	5.38931	0.00519968	0.0161772
12563-2_3	O95379	TNFAIP8	0.858033	0.92756	5.38269	0.00522955	0.0162595
2836-68_2	P80188	LCN2	0.675158	0.786206	5.37849	0.00524752	0.0163048
6930-95_3	P61647	ST8SIA6	1.06221	1.06817	5.3759	0.00526963	0.0163629
5605-77_3	O00587	MFNG	1.10524	1.06792	5.37458	0.00527318	0.0163633
4931-59_1	P13726	F3	0.918757	0.890557	5.35953	0.00534931	0.0165887
13743-56_3	Q13620	CUL4B	0.906867	0.940587	5.3576	0.00536226	0.0166181
6907-17_3	Q8N6Q1	TMCO5A	1.08335	1.05904	5.35645	0.00537129	0.0166353
5133-17_3	P37173	TGFBR2	1.1136	1.14459	5.35565	0.00537537	0.0166372
4155-3_2	P24821	TNC	0.82581	0.817371	5.32972	0.00549412	0.0169938
3216-2_2	P01833	PIGR	0.873517	0.788609	5.32262	0.00553148	0.0170983
6565-68_3	Q9H5V8	CDCP1	0.848996	0.848462	5.32261	0.00554722	0.0171359
11572-4_3	P50570	DNM2	0.85553	0.856432	5.31369	0.00559134	0.017261
5810-25_3	P13385	TDGF1	0.993978	0.713547	5.30817	0.00560821	0.0173019
11134-30_3	Q9UGC7	MTRF1L	1.05546	1.06835	5.30641	0.00562073	0.0173294
2631-50_2	Q08334	IL10RB	1.06281	1.04529	5.307	0.00562709	0.0173378
9288-7_3	Q9Y680	FKBP7	0.796195	0.879611	5.30248	0.00564501	0.0173818
8587-21_3	Q6IE38	SPINK14	0.935613	0.907784	5.30046	0.0056655	0.0174337
4910-21_1	P04054	PLA2G1B	1.00409	0.900512	5.29526	0.00569369	0.0175092
7797-11_3	Q9P0B6	CCDC167	1.08071	1.08919	5.29091	0.0057076	0.0175311
14097-86_3	Q7LFX5	CHST15	0.927322	0.867262	5.29082	0.00570814	0.0175311
14692-3_3	Q8N554	ZNF276	1.10081	1.09986	5.283	0.00575728	0.0176707
9574-11_3	O00499	BIN1	1.08808	0.984543	5.27921	0.00577489	0.0177134
13424-51_3	O95831	AIFM1	0.901519	0.908422	5.27514	0.00579732	0.0177708
9925-56_3	Q96GP6	SCARF2	0.788677	0.867379	5.27033	0.00581754	0.0178213
8403-18_3	P49327	FASN	0.807137	0.910233	5.26889	0.00582873	0.0178328
9986-14_3	Q8N729	NPW	0.773004	0.673987	5.26938	0.00582602	0.0178328
13610-9_3	P43363	MAGEA10	1.07112	1.06169	5.26612	0.00585396	0.0178985
5470-69_2	Q15648	MED1	1.14937	1.06975	5.25323	0.0059132	0.0180681
10833-64_3	Q96QV1	HHIP	0.914286	0.909479	5.24573	0.00596555	0.0182142
10825-12_3	Q8N0Z9	VSIG10	0.933217	0.891415	5.24697	0.00596863	0.0182142
11205-10_3	P26010	ITGB7	0.69304	0.736557	5.23571	0.00600964	0.0183277
12945-33_3	Q9NP72	RAB18	1.08391	1.09334	5.22749	0.00606354	0.0184803
14061-48_3	O14788	TNFSF11	0.927547	0.916848	5.21697	0.00612466	0.0186547
9087-8_3	Q5JS37	NHLRC3	1.07681	1.04751	5.21414	0.00614798	0.0187138
9068-17_3	Q5VZ66	JAKMIP3	1.06287	1.04504	5.20638	0.00618355	0.0188101
8032-23_3	P59942	MCCD1	0.874508	0.867732	5.20558	0.00620182	0.0188537
13621-31_3	O94973	AP2A2	0.83604	0.877327	5.1999	0.00622862	0.0189166
9875-107_3	Q96FV9	THOC1	0.926062	0.931433	5.19903	0.00623041	0.0189166
8759-29_3	Q9NPC4	A4GALT	0.894186	0.882467	5.18864	0.00629253	0.0190694
7178-59_3	Q9NTK1	DEPP	1.18804	1.19611	5.18749	0.00629271	0.0190694
13708-56_3	O60259	KLK8	0.927697	0.845393	5.18959	0.0062902	0.0190694
5613-75_3	Q9GZY6	LAT2	1.09531	1.09024	5.17539	0.00638298	0.0193307
7886-26_3	O15269	SPTLC1	1.07499	1.07184	5.17291	0.00638769	0.0193327
5714-88_3	P05013	IFNA6	1.04393	1.06309	5.1726	0.00639646	0.0193471
11582-63_3	O60884	DNAJA2	0.911936	0.953414	5.16409	0.00644513	0.019482
5116-62_2	Q9HCK4	ROBO2	0.906802	0.883726	5.16027	0.00645846	0.0195099
9874-28_3	P42772	CDKN2B	1.04532	1.07116	5.1574	0.00647954	0.0195613
10624-45_3	Q1W4C9	SPINK13	1.03812	1.06946	5.15769	0.00649168	0.0195856
11636-33_3	P37802	TAGLN2	0.917112	1.04406	5.15242	0.00652086	0.0196612
5583-62_3	P34925	RYK	0.940849	0.92566	5.14723	0.00656762	0.0197897
10045-47_3	Q13618	CUL3	0.856547	0.873895	5.13052	0.00665503	0.0200405
8221-19_3	P14174	MIF	0.79521	0.724203	5.12615	0.00667934	0.020101
7721-81_3	Q06787	FMR1	1.09718	1.08497	5.12581	0.00668502	0.0201055
6951-26_3	Q96FT7	ASIC4	1.04772	1.03756	5.11963	0.00672454	0.0202116
11284-24_3	Q6GTX8	LAIR1	1.03622	1.05842	5.10777	0.00680111	0.020429
13654-1_3	O75116	ROCK2	0.812958	0.798564	5.10144	0.00684238	0.02054
7841-84_3	Q96AP7	ESAM	0.927261	0.84879	5.09742	0.00685805	0.0205741
11258-41_3	Q13477	MADCAM1	1.06026	1.05573	5.09715	0.00686337	0.0205772
8948-13_3	Q9H013	ADAM19	1.15484	1.14286	5.09518	0.00689068	0.0206462
6276-16_3	P09958	FURIN	1.04069	1.06538	5.09337	0.0068989	0.0206579
9352-86_3	Q6UW15	REG3G	0.92128	0.872786	5.09279	0.00690642	0.0206674
5460-60_3	Q9UMR2	DDX19B	0.90573	0.957687	5.09024	0.00691236	0.0206723
8982-65_3	P49746	THBS3	0.797838	0.807799	5.07762	0.00698906	0.0208886
9244-27_3	P50897	PPT1	0.90459	0.919744	5.07401	0.00702764	0.0209908
13603-7_3	Q8TAC1	RFESD	1.10949	1.08581	5.07123	0.00703904	0.0210117
9583-17_3	Q9Y225	RNF24	0.950006	0.913673	5.0694	0.00704772	0.0210245
2846-24_2	P62979	RPS27A	0.792259	0.897392	5.06922	0.00705988	0.0210477
9215-117_3	Q9UHP3	USP25	1.07367	1.05089	5.06728	0.00706929	0.0210626
13937-75_3	Q86VP6	CAND1	0.893593	0.855927	5.06208	0.00710451	0.0211544
11696-7_3	P29373	CRABP2	0.938469	0.925822	5.05928	0.00712351	0.0211977
8850-5_3	Q5R387	PLA2G2C	1.04447	1.0756	5.05274	0.00716815	0.0213173
5255-22_3	Q08499	PDE4D	1.07131	1.05717	5.04565	0.00721321	0.021438
8749-194_3	P15813	CD1D	1.05815	1.05623	5.04342	0.00723224	0.0214679
2988-57_2	Q9Y6W8	ICOS	1.05155	1.05026	5.04398	0.00722837	0.0214679
3091-70_2	O14965	AURKA	1.08598	1.0683	5.03685	0.00727409	0.0215788
11098-1_3	O00764	PDXK	0.797397	0.882425	5.03155	0.00730734	0.021664
2906-55_3	P05112	IL4	1.04901	1.0596	5.03127	0.00731668	0.0216782
14593-152_3	Q96ND0	FAM210A	1.13652	1.10177	5.02837	0.00732592	0.0216787
14139-16_3	Q8WWG1	NRG4	1.0628	1.0687	5.03056	0.00732544	0.0216787
7925-18_3	A6NFE2	SMCO2	1.07251	1.06882	5.02211	0.00738481	0.0218395
10336-3_3	Q9UNE7	STUB1	0.896824	0.866584	5.0193	0.00740464	0.0218846
6413-79_3	Q5VXJ0	LIPK	0.905028	0.907548	5.01844	0.00741456	0.0218998
2877-3_1	P63279	UBE2I	0.834517	0.894702	5.01729	0.00741892	0.0218998
9800-20_3	O95169	NDUFB8	1.0806	1.04797	5.00503	0.00750247	0.0221328
6561-77_3		LOC652493	1.23395	1.12031	5.00348	0.00750985	0.0221409
3171-57_2	P05067	APP	1.06186	1.12707	5.00079	0.00752915	0.0221841
6443-68_3	P06870	KLK1	1.04584	1.09004	4.99831	0.00755085	0.0222343
6993-8_3	P21589	NT5E	0.931831	0.910545	4.99827	0.00756667	0.0222535
6966-144_3	P61266	STX1B	0.955121	0.936458	4.99697	0.00756433	0.0222535
12690-33_3	Q9P0V9	2019-09-10	1.07291	1.04463	4.99245	0.00758946	0.0223069
9595-11_3	O60909	B4GALT2	0.96685	0.925622	4.99057	0.0076031	0.0223332
12970-35_3	Q9NUL3	STAU2	0.903321	0.938553	4.98916	0.00761333	0.0223496
8253-2_3	Q8WZA1	POMGNT1	0.879783	0.903543	4.98606	0.00763978	0.0224135
9764-79_3	P52597	HNRNPF	0.849201	0.910906	4.98216	0.0076722	0.0224948
3316-58_1	P05546	SERPIND1	1.08326	1.15779	4.97755	0.00769452	0.0225464
14329-4_3	Q9BTC0	DIDO1	1.0506	1.05425	4.9785	0.00770292	0.0225477
3448-13_2	P06213	INSR	0.856694	0.825689	4.97621	0.0077044	0.0225477
6419-75_3	Q99795	GPA33	1.06198	1.10445	4.97446	0.00772886	0.0226055
3814-63_1	Q14626	IL11RA	0.918924	0.853886	4.97184	0.00773671	0.0226146
4906-35_1	P12259	F5	1.10011	0.97369	4.96507	0.00779072	0.0227586
9204-33_3	P01189	POMC	0.889728	0.853362	4.96136	0.00782232	0.022837
5610-32_3	Q5VUB5	FAM171A1	1.07928	0.975179	4.95954	0.00783986	0.0228742
2890-59_2	Q9NRJ3	CCL28	0.76674	0.76264	4.94843	0.00791574	0.0230816
10772-21_3	Q8N6G5	CSGALNACT2	1.1261	1.08769	4.94758	0.00793003	0.0231091
5752-63_3	Q96L08	SUSD3	1.06799	1.06573	4.94543	0.00795427	0.0231656
2813-11_2	O00253	AGRP	0.938142	0.879132	4.92686	0.00807685	0.0235083
3897-61_1	Q96GD0	PDXP	0.835308	0.888704	4.92231	0.00812393	0.023631
2774-10_3	Q14005	IL16	0.915721	0.942451	4.91691	0.00816595	0.0237388
3601-54_3	O00533	CHL1	0.903242	0.882892	4.91247	0.00818882	0.0237908
5650-9_3	Q15084	PDIA6	0.805014	0.90786	4.90918	0.00822253	0.0238743
3505-6_2	P01374 Q06643	LTA LTB	1.1695	1.0722	4.90702	0.00822768	0.0238747
5483-1_3	Q96B86	RGMA	0.933266	0.915688	4.90074	0.00828516	0.024027
10870-32_3	Q9UBP0	SPAST	0.861393	0.952838	4.89965	0.00829781	0.0240491
14144-3_3	Q7L7L0	HIST3H2A	0.812602	1.06047	4.89037	0.00839254	0.0243089
3038-9_2	O14625	CXCL11	0.739345	0.77489	4.88595	0.00840325	0.0243149
7857-22_3	P30990	NTS	0.899843	0.919848	4.88677	0.00840476	0.0243149
11988-24_3	Q9HD43	PTPRH	1.07688	1.08278	4.88445	0.00841536	0.0243308
7769-29_3	P78314	SH3BP2	0.817946	0.846056	4.88129	0.00844081	0.0243897
6424-2_3	Q5GAN3	RNASE13	1.04295	1.05627	4.87898	0.00845951	0.0244289
3865-53_1	O75582	RPS6KA5	0.913478	0.964768	4.87558	0.00849937	0.0245293
2190-55_1	P03951	F11	1.0824	1.12553	4.86563	0.00856422	0.0247015
9300-13_3	Q15223	PVRL1	1.09701	1.08723	4.86655	0.00857311	0.0247123
13474-40_3	Q9Y2Q3	GSTK1	1.05728	1.08093	4.85901	0.00862274	0.0248254
12656-1_3	Q07866	KLC1	0.86173	0.935612	4.86012	0.0086218	0.0248254
8878-48_3	Q96MU7	YTHDC1	0.867489	0.858946	4.85749	0.00864776	0.0248825
7100-31_3	P06729	CD2	0.637639	0.890683	4.83461	0.00881831	0.0253579
3391-10_2	P48736	PIK3CG	1.13725	1.10378	4.826	0.00889956	0.0255762
6289-78_3	Q6ZRI8	ARHGAP36	0.899903	0.895069	4.82512	0.00891123	0.0255944
4304-18_2	Q8N3X6	LCORL	1.04564	1.05999	4.82115	0.008941	0.0256645
4541-49_2	Q4KMG0	CDON	1.1417	1.11122	4.81873	0.00895755	0.0256812
13986-6_3	O43813	LANCL1	1.17223	1.17546	4.82105	0.00895454	0.0256812
8644-101_3	P09668	CTSH	1.08689	0.9881	4.81563	0.0090011	0.0257906
4126-22_1	P17213	BPI	0.67733	0.773931	4.80977	0.00903894	0.0258686
6049-64_3	Q13332	PTPRS	0.924921	0.862726	4.80926	0.00903916	0.0258686
10978-39_3	P01242	GH2	0.711246	0.908819	4.79718	0.00914441	0.0261542
5668-49_3	Q8TD06	AGR3	0.772915	0.778494	4.79159	0.00920196	0.0263031
10476-23_3	Q8NI22	MCFD2	0.700053	0.712356	4.77456	0.00934045	0.026683
6478-2_3	A6NGN9	IGLON5	0.864605	0.862334	4.76477	0.00943704	0.0269276
8296-117_3	Q7Z4H8	KDELC2	0.874871	0.892394	4.76474	0.00943732	0.0269276
13979-3_3	Q8TE54	SLC26A7	0.843548	0.873581	4.7619	0.0094587	0.0269725
5308-89_2	P08246	ELANE	0.766874	0.844419	4.76157	0.00946602	0.0269773
9343-16_3	P14784	IL2RB	0.890231	0.870403	4.75653	0.0095162	0.0271042
4153-11_2	P01011	SERPINA3	0.790312	0.834264	4.74958	0.00957972	0.0272689
8467-9_3	P08476 P09529	INHBA INHBB	0.916507	0.902318	4.74739	0.00959546	0.0272974
12665-16_3	Q12905	ILF2	1.08231	1.06642	4.7447	0.00962465	0.0273642
9081-39_3	Q99726	SLC30A3	1.13714	1.11324	4.7436	0.00963038	0.0273642
6609-22_3	P09543	CNP	0.791426	0.838408	4.73768	0.00968956	0.0275161
8327-26_3	Q9H4A9	DPEP2	0.954238	0.895145	4.73019	0.00975061	0.0276566
12463-7_3	Q9P2N7	KLHL13	1.07692	1.0499	4.73115	0.00974598	0.0276566
8923-94_3	Q8N428	GALNT16	0.978929	0.87639	4.72975	0.00975908	0.0276642
12738-43_3	Q9Y2I1	NISCH	1.06909	1.06423	4.7282	0.00977798	0.0277014
12018-84_3	Q9H3S4	TPK1	1.04539	1.04504	4.72757	0.00979274	0.0277268
3346-72_2	Q96GD4	AURKB	1.08142	1.05364	4.72178	0.00983386	0.0277775
9362-11_3	Q8N688	DEFB123	0.850812	0.853421	4.72369	0.00982473	0.0277775
3236-12_2	P49840 P49841	GSK3A GSK3B	0.776904	0.840666	4.72151	0.00983201	0.0277775
9997-12_3	Q92575	UBXN4	0.857273	0.889148	4.72339	0.00982761	0.0277775
14095-1_3	P26718	KLRK1	1.08932	1.0975	4.71923	0.00985357	0.0278003
2580-83_2	P05164	MPO	0.78287	0.816102	4.71936	0.00985235	0.0278003
5687-5_3	P14314	PRKCSH	0.881385	0.80997	4.7165	0.00987499	0.0278443
13056-18_3	Q9GZN6	SLC6A16	1.1099	1.08364	4.717	0.00989245	0.0278771
8273-84_3	Q8NI17	IL31RA	1.10766	1.08963	4.70529	0.00999053	0.028137
7809-22_3	Q9BWV2	SPATA9	0.870029	0.860355	4.70322	0.0100378	0.0282535
13082-9_3	Q9H3U1	UNC45A	1.1025	1.11424	4.69612	0.0100922	0.0283899
14169-66_3	Q9NX01	TXNL4B	0.934641	0.943792	4.69476	0.0101147	0.0284363
5236-2_3	P20393	NR1D1	1.05472	1.081	4.68867	0.0101509	0.0285216
12392-30_3	P40616	ARL1	1.05086	1.08521	4.68634	0.0101736	0.0285684
11571-75_3	Q07444	KLRC3	0.933239	0.930614	4.68431	0.0101935	0.0286075
14019-73_3	Q92817	EVPL	1.04129	1.06439	4.66987	0.0103311	0.0289766
9753-17_3	P15311	EZR	0.874326	0.866606	4.66559	0.0103826	0.0291042
3817-18_1	Q04759	PRKCQ	1.15307	1.18799	4.66068	0.0104225	0.0291989
12562-1_3	Q16512	PKN1	0.999787	1.03073	4.65908	0.0104522	0.0292648
7831-39_3	P02753	RBP4	1.09572	1.05087	4.65423	0.0104917	0.0293583
3879-50_1	Q16543	CDC37	0.871008	0.919503	4.64884	0.0105461	0.0294933
11431-235_3	P46063	RECQL	0.846942	0.890969	4.64816	0.010553	0.0294953
8043-153_3	P49747	COMP	0.870228	0.865285	4.64736	0.0105611	0.0295007
11678-105_3	Q9UKL4	GJD2	1.08032	1.07312	4.64712	0.010568	0.0295029
7186-111_3	Q13277	STX3	0.773087	0.820188	4.63946	0.0106459	0.0297031
6583-67_3	Q9UK55	SERPINA10	1.05902	1.11858	4.6366	0.0106705	0.0297544
6624-94_3	O96014	WNT11	0.906853	0.92458	4.63552	0.0106863	0.029781
9386-42_3	Q8N6N2	TTC9B	0.988831	1.0512	4.63421	0.0107044	0.0298141
11465-4_3	Q8IZ08	GPR135	1.08934	1.05585	4.62913	0.0107661	0.0299335
13738-8_3	P08476	INHBA	0.82839	0.812683	4.62716	0.0107723	0.0299335
13090-17_3	P06703	S100A6	0.881629	0.894624	4.62638	0.0107711	0.0299335
5490-53_3	Q08629	SPOCK1	0.936406	0.925068	4.62701	0.0107646	0.0299335
9202-309_3	P48047	ATP5O	0.874207	0.901075	4.62365	0.0108181	0.0300432
11276-1_3	Q86XR8	CEP57	1.08885	1.11148	4.62272	0.0108325	0.0300494
2841-13_2	Q92765	FRZB	1.12002	1.09177	4.62086	0.0108328	0.0300494
13683-18_3	P51801	CLCNKB	1.22495	1.13779	4.61182	0.0109366	0.0303197
13602-6_3	P55769	NHP2L1	0.85511	0.887962	4.60398	0.0110145	0.0305178
13644-30_3	O14964	HGS	1.67939	1.46332	4.60172	0.0110243	0.0305273
3796-79_2	Q9BY76	ANGPTL4	1.0848	1.11673	4.59441	0.011116	0.0307494
11110-4_3	Q4V9L6	TMEM119	1.04677	1.06268	4.5934	0.0111173	0.0307494
5013-2_1	O00299	CLIC1	1.06878	1.09654	4.58912	0.0111631	0.0308582
11223-1_3	Q6P9G4	TMEM154	0.92793	0.947365	4.57645	0.0113044	0.0312306
2441-2_4	O15520	FGF10	1.11037	1.10581	4.57286	0.0113482	0.0313336
9358-3_3	P01135	TGFA	0.894057	0.842877	4.57363	0.0113595	0.0313466
8048-9_3	Q8N4E7	FTMT	0.964988	0.840421	4.56939	0.0113812	0.0313886
10450-3_3	P01571	IFNA17	1.18526	1.18243	4.5684	0.0114017	0.0314087
8011-96_3	Q6ZNF0	PAPL	1.0891	1.11412	4.56898	0.0113953	0.0314087
10878-1_3	O14763	TNFRSF10B	0.929784	0.988143	4.56609	0.0114173	0.0314336
8015-144_3	Q9Y6H1	CHCHD2	1.06159	1.06081	4.56368	0.0114583	0.0315285
11202-70_3	Q99593	TBX5	1.06751	1.08191	4.56209	0.011466	0.0315316
12991-49_3	Q8IWT3	CUL9	1.07865	1.09828	4.55381	0.0115624	0.0317783
3853-56_1	P40925	MDH1	0.841045	0.879513	4.55173	0.0115855	0.0318235
10560-1_3	Q9NQX7	ITM2C	1.12428	1.12921	4.54993	0.0116104	0.0318738
9815-5_3	Q07960	ARHGAP1	0.869786	0.843598	4.54692	0.011644	0.0319476
14030-21_3	P23510	TNFSF4	1.07786	1.08801	4.54271	0.0116764	0.0320181
11227-31_3	Q9Y4P3	TBL2	0.934308	0.956997	4.53725	0.0117525	0.0322084
2939-10_2	Q5T4W7	ARTN	1.11811	1.11435	4.53146	0.011808	0.0323234
3217-74_2	P07093	SERPINE2	1.13329	1.18131	4.53083	0.0118055	0.0323234
4546-27_3	Q9UHX3	ADGRE2	0.826475	0.83746	4.51989	0.0119301	0.0326391
3709-4_2	P24298	GPT	0.943356	0.952664	4.51751	0.0119672	0.0327217
9463-26_3	Q6ZTQ4	CDHR3	0.930563	0.91227	4.51398	0.0120029	0.0328005
4309-59_3	P60174	TPI1	0.793253	0.905509	4.51106	0.0120366	0.032874
9219-70_3	Q9UMX5	NENF	0.864968	0.925637	4.50161	0.0121664	0.0332096
7146-16_3	P13667	PDIA4	0.940662	0.955874	4.4913	0.0122721	0.0334789
6463-59_3	P83859	QRFP	1.07848	1.09677	4.49037	0.0122831	0.0334898
12670-15_3	O60671	RAD1	0.95179	0.997105	4.48264	0.0123847	0.0337477
4498-62_2	P13591	NCAM1	0.924368	0.862068	4.47581	0.0124459	0.0338952
4976-57_1	P46108	CRK	0.888861	0.886117	4.4753	0.0124571	0.0339063
14070-56_3	Q15811	ITSN1	1.04173	1.05171	4.47204	0.0124961	0.0339932
14056-4_3	P01215	CGA	1.04118	0.992254	4.46911	0.0125519	0.0341254
13043-157_3	Q6PL18	ATAD2	1.05976	1.09166	4.46711	0.0125656	0.0341433
9348-1_3	Q9NZP8	C1RL	0.90526	0.940723	4.46558	0.012574	0.0341467
10080-9_3	Q14232	EIF2B1	0.788412	0.877627	4.46158	0.0126223	0.0342464
12671-35_3	O43704	SULT1B1	0.825526	0.917692	4.4622	0.012625	0.0342464
8428-102_3	Q9P121	NTM	0.897087	0.850589	4.45023	0.0127556	0.0345811
11355-10_3	Q9GZV4	EIF5A2	1.1467	1.21483	4.44757	0.0127832	0.0346362
14254-27_3	P29074	PTPN4	0.940364	0.934982	4.44714	0.0127986	0.0346584
11152-46_3	Q9UKR3	KLK13	0.923959	0.889353	4.43949	0.012893	0.0348942
4996-66_1	P04196	HRG	1.11594	1.18778	4.42993	0.0130121	0.0351965
5178-5_3	Q13946	PDE7A	1.06048	1.06378	4.42857	0.013029	0.0352224
5602-62_3	Q5GAN6	RNASE10	1.0371	1.0609	4.41575	0.0131905	0.0356389
10645-72_3	Q14257	RCN2	1.10271	1.09151	4.41358	0.0132285	0.0357214
4132-27_2	P19883	FST	1.05261	1.05225	4.40901	0.0132814	0.0358441
13130-150_3	P52789	HK2	0.708036	0.758388	4.40578	0.0133123	0.0359073
5658-64_3	P05160	F13B	1.04876	1.0953	4.39827	0.0134087	0.0361469
10078-5_3	O95817	BAG3	0.94423	0.93285	4.3964	0.0134434	0.0362199
7218-87_3	P14415	ATP1B2	0.898526	0.879881	4.39402	0.0134585	0.0362401
4544-4_3	P02775	PPBP	1.09788	1.1044	4.3895	0.0135275	0.0364055
6909-40_3	Q10469	MGAT2	1.09547	1.04469	4.38593	0.013574	0.0365101
10043-31_3	O60885	BRD4	0.922129	0.942162	4.38424	0.013596	0.0365487
6409-57_3	Q8IZF2	ADGRF5	1.15273	1.14282	4.3809	0.0136346	0.0366202
13966-30_3	Q5VTT5	MYOM3	1.08287	1.08308	4.38104	0.0136379	0.0366202
5339-49_3	P06702	S100A9	0.898558	0.880511	4.37773	0.0136921	0.0367452
2455-17_4	P29459 P29460	IL12A IL12B	1.07826	1.07405	4.37	0.0137782	0.0369554
13692-154_3	O95388	WISP1	1.30344	1.29283	4.36502	0.0138443	0.0371121
6904-14_3	O43300	LRRTM2	0.901274	0.87764	4.361	0.0138978	0.0372346
9931-20_3	P04264	KRT1	0.944879	0.974777	4.36008	0.0139155	0.037261
8654-13_3	O14672	ADAM10	1.05301	1.04789	4.35648	0.0139745	0.0373772
5260-80_3	P29597	TYK2	0.922069	0.944122	4.35604	0.0139696	0.0373772
3466-8_2	P17612	PRKACA	0.860378	0.92787	4.35226	0.0140312	0.0375081
7199-3_3	O14994	SYN3	1.03727	1.04511	4.3511	0.014047	0.0375292
5648-28_3	Q6GPI1	CTRB2	1.36831	1.39807	4.34708	0.0140852	0.0376102
6213-10_3	Q6NT52	CGB2	0.870795	0.910808	4.34684	0.0140992	0.0376267
3005-5_2	P18031	PTPN1	1.09181	1.05908	4.34181	0.0141729	0.0378022
2942-50_2	P99999	CYCS	0.987428	0.935206	4.33698	0.0142334	0.0379426
7104-71_3	Q86V35	CABP7	1.08985	1.00032	4.33192	0.0143138	0.0381147
11566-48_3	Q14CN4	KRT72	1.07454	1.06439	4.33111	0.0143139	0.0381147
2500-2_3	Q9Y264	ANGPT4	0.89667	0.925476	4.32385	0.0144142	0.0383605
4125-52_2	Q15109	AGER	0.812968	0.755551	4.31597	0.0145077	0.0385876
8866-53_3	Q9NXS2	QPCTL	0.936555	0.946689	4.31435	0.014541	0.0386549
5032-64_1	Q08945	SSRP1	0.89434	0.919795	4.31234	0.0145747	0.0387228
3608-12_5	Q9UHL4	DPP7	1.07665	1.06428	4.30925	0.0146292	0.0388247
8018-43_3	Q96IQ7	VSIG2	0.866559	0.781016	4.30913	0.0146253	0.0388247
7019-13_3	O75326	SEMA7A	0.903496	0.904087	4.30666	0.0146545	0.0388702
7955-195_3	P19827	ITIH1	1.07474	1.06915	4.30567	0.014663	0.0388711
5088-175_3	Q5VWK5	IL23R	0.911432	0.919059	4.30428	0.014688	0.0389159
11185-145_3	P30793	GCH1	1.06668	1.06834	4.30005	0.0147424	0.0390385
3289-19_2	Q9NS85	CA10	1.10647	1.08536	4.29604	0.0147994	0.0391675
10767-52_3	Q8IZP9	GPR64	1.07076	1.06207	4.29221	0.0148596	0.0392834
4993-16_1	Q16772	GSTA3	1.08461	1.1202	4.29423	0.0148533	0.0392834
3758-63_3	P04070	PROC	1.10637	1.0293	4.29034	0.014892	0.0393473
5247-17_4	P62937	PPIA	0.855972	0.915696	4.28162	0.0150173	0.0396567
9749-190_3	P13796	LCP1	0.918107	0.918535	4.26861	0.0151951	0.0401041
3469-74_1	P51812	RPS6KA3	0.825015	0.864723	4.261	0.0153124	0.0403913
13673-21_3	Q99832	CCT7	0.756548	0.743802	4.25903	0.0153359	0.0404309
12433-8_3	Q969Q4	ARL11	0.971184	1.05522	4.25393	0.0154113	0.0406074
10605-22_3	Q9HDC9	APMAP	0.871488	0.837783	4.25206	0.0154391	0.0406582
8485-7_3	Q14145	KEAP1	1.09824	1.07689	4.24776	0.0154975	0.0407895
9050-170_3	Q9BUV0	RSRP1	1.0426	1.07801	4.24448	0.0155578	0.0409258
12706-2_3	Q5VT25	CDC42BPA	0.945411	0.972852	4.24442	0.0155702	0.040936
2970-60_2	P15514	AREG	0.858404	0.890193	4.24319	0.0155829	0.0409467
10012-5_3	O95238	SPDEF	1.07886	1.05685	4.24201	0.0155947	0.0409554
14098-28_3	P49589	CARS	0.890814	0.920768	4.23264	0.015736	0.0413037
6152-111_3	P04637	TP53	1.03877	1.08271	4.23129	0.0157451	0.0413049
9870-17_3	P23381	WARS	0.915487	0.891284	4.22798	0.0158068	0.041444
12034-28_3	Q01518	CAP1	0.74275	0.86534	4.21693	0.0159586	0.0418191
9928-125_3	O75829	LECT1	0.854494	0.884809	4.21515	0.016009	0.0419283
7968-15_3	O95727	CRTAM	0.91663	0.854235	4.21391	0.0160221	0.0419398
5000-52_1	Q08380	LGALS3BP	0.896333	0.800749	4.21267	0.0160356	0.0419521
9385-4_3	P10253	GAA	0.881766	0.891454	4.20314	0.0161776	0.0423004
3029-52_2	Q9NNX6	CD209	1.10928	1.15115	4.19554	0.0163022	0.0426031
7136-107_3	P02100	HBE1	0.945301	0.93279	4.19278	0.0163633	0.0427393
11129-66_3	O95972	BMP15	1.07747	1.06521	4.19113	0.0163892	0.0427837
8635-283_3	Q9BS86	ZPBP	1.06033	1.0465	4.1829	0.0165256	0.0431161
9796-4_3	P19835	CEL	1.07809	1.09757	4.17768	0.016585	0.0432475
9543-131_3	Q96MW5	COG8	0.961273	0.923102	4.1729	0.0166854	0.0434705
11308-8_3	Q8TEY5	CREB3L4	0.948423	0.903297	4.169	0.0167241	0.0434705
7919-278_3	Q96BQ1	FAM3D	1.06191	1.05613	4.1706	0.0167103	0.0434705
13062-4_3	O60234	GMFG	0.880978	0.861273	4.17137	0.0167038	0.0434705
6398-12_3	P36776	LONP1	0.819812	0.868899	4.16968	0.016725	0.0434705
3390-72_2	P42336 P27986	PIK3CA PIK3R1	0.91679	0.922578	4.17023	0.0167163	0.0434705
2805-6_2	Q9BYF1	ACE2	1.06076	1.07156	4.16116	0.0168509	0.0437738
6935-123_3	Q13145	BAMBI	1.09389	1.08187	4.16067	0.0168649	0.0437864
9235-3_3	Q8IUK5	PLXDC1	0.974394	0.886291	4.15934	0.0168746	0.0437878
14643-27_3	O60870	KIN	0.9319	0.931253	4.1587	0.016885	0.0437912
10908-2_3	Q8IUC8	GALNT13	1.08055	1.09791	4.15711	0.0169409	0.0439068
5939-42_3	O43508	TNFSF12	1.11342	1.04245	4.15448	0.0169479	0.0439068
13671-40_3	P08246	ELANE	0.708401	0.83667	4.1531	0.0169706	0.0439416
12507-16_3	Q96DU7	ITPKC	0.949496	0.953653	4.14025	0.0172058	0.0445266
10667-78_3	Q5T7R7	C1orf185	1.09386	1.08716	4.13703	0.0172471	0.0446095
8899-75_3	Q9HAW9	UGT1A8	1.09654	1.08362	4.13167	0.0173608	0.0448791
3864-5_2	P62081	RPS7	0.816232	0.890158	4.1225	0.0174903	0.0451895
6936-7_3	Q969W9	PMEPA1	1.06512	1.08415	4.1209	0.0175234	0.0452505
14603-51_3	J3QR46	KIAA0040	0.945157	0.905986	4.11744	0.0175757	0.0453612
10054-3_3	Q9H2C0	GAN	1.0834	1.12159	4.11595	0.017601	0.045402
7140-1_3	P08217	CELA2A	1.06154	1.09097	4.11489	0.017613	0.0454085
5226-36_3	P19784 P67870	CSNK2A2 CSNK2B	0.887185	0.855447	4.11443	0.0176513	0.0454828
5092-51_3	P78504	JAG1	0.942617	0.939287	4.11026	0.0176978	0.045578
4500-50_2	Q9Y240	CLEC11A	0.914567	0.868209	4.10623	0.0177727	0.0457464
6549-60_3	Q96N03	VSTM2L	0.946315	0.970266	4.09687	0.0179336	0.0461358
2838-53_1	Q9ULZ9	MMP17	1.07863	1.05492	4.08696	0.0180935	0.0465219
8833-20_3	P50591	TNFSF10	1.05428	1.10565	4.08724	0.018107	0.0465317
3898-5_2	P51665	PSMD7	0.927007	0.912809	4.07688	0.0183012	0.0470056
2937-10_2	P02649	APOE	1.04523	0.968513	4.0729	0.0183464	0.0470964
14711-27_3	Q15828	CST6	0.936758	0.873884	4.07184	0.0183715	0.0471355
2603-61_2	P33681	CD80	1.07807	1.05471	4.07076	0.0183843	0.0471431
9326-33_3	P19823	ITIH2	1.07719	1.06109	4.06895	0.0184043	0.0471689
3872-2_1	P13693	TPT1	0.855118	0.891343	4.06664	0.0184891	0.0473609
9838-4_3	Q15797	SMAD1	1.06545	1.03748	4.06034	0.01857	0.0475428
6511-17_3	Q96LR4	FAM19A4	1.0597	1.09051	4.05726	0.0186315	0.0476747
9271-101_3	Q13586	STIM1	1.11229	1.11171	4.04159	0.0189213	0.0483904
8028-22_3	Q9NQ38	SPINK5	1.02387	1.0628	4.03458	0.0190432	0.048676
7258-5_3	P13727	PRG2	0.909404	0.886528	4.03227	0.0190857	0.0487327
7253-6_3	Q96PU8	QKI	1.08359	1.07558	4.03332	0.0190857	0.0487327
13104-32_3	P98172	EFNB1	0.949222	0.961617	4.02502	0.0192196	0.0490484
8458-111_3	P37840	SNCA	0.720842	0.783765	4.0205	0.0193035	0.0492364
3381-24_2	P07948	LYN	0.804795	0.8412	4.01926	0.0193329	0.0492849
2475-1_3	P10721	KIT	1.12666	1.0924	4.01765	0.0193439	0.0492867
5759-10_3	P52797	EFNA3	1.0388	0.952917	4.01733	0.0193885	0.0493642
13717-15_3	Q15485	FCN2	1.15728	1.12624	4.01526	0.0193949	0.0493642
6245-4_3	Q92692	PVRL2	0.960417	0.938327	4.01371	0.0194302	0.0494276
5034-79_1	P07478	PRSS2	0.822975	0.765726	4.01	0.0194935	0.0495623
8837-8_3	O75121	MFAP3L	1.18759	1.10602	4.00834	0.0195246	0.0496152
6315-58_3	Q6P4A8	PLBD1	0.776806	0.779285	4.00637	0.0195555	0.0496671
10539-30_3	Q8TCZ2	CD99L2	1.062	1.07345	4.00113	0.0196738	0.0498884
13975-56_3	Q13136	PPFIA1	1.14006	1.25607	4.00086	0.0196598	0.0498884
13668-44_3	Q06418	TYRO3	0.940775	0.879667	4.00113	0.0196739	0.0498884
11592-1_3	Q15717	ELAVL1	0.89232	0.950089	3.99665	0.0197525	0.0500613
7157-22_3	Q9UN74	PCDHA4	0.84477	0.783107	3.98596	0.0199443	0.0505207
12518-289_3	Q86U86	PBRM1	0.835674	0.867052	3.97908	0.0200836	0.0508467
9365-91_3	Q5T1H1	EYS	1.09288	1.06961	3.97845	0.0201287	0.0509337
9220-7_3	P54753	EPHB3	0.934816	0.88423	3.9743	0.0201961	0.0510774
4332-6_2	Q9P126	CLEC1B	0.938977	1.08782	3.97197	0.0202348	0.0511251
3820-68_2	P49137	MAPKAPK2	1.05922	1.06795	3.97046	0.0202577	0.0511251
7123-25_3	Q86TS9	MRPL52	1.06967	1.09031	3.97072	0.0202397	0.0511251
13707-27_3	Q14515	SPARCL1	1.07237	1.06957	3.9707	0.0202532	0.0511251
9233-71_3	P48307	TFPI2	0.955119	0.911861	3.9692	0.020289	0.0511771
11709-29_3	Q92523	CPT1B	1.09223	1.0573	3.96349	0.0203815	0.0513834
3450-4_2	Q92876	KLK6	1.10615	1.06882	3.96078	0.0204543	0.0515397
5698-60_3	P22105	TNXB	1.14691	1.14273	3.95579	0.0205399	0.0517281
7958-15_3	Q6UWL6	KIRREL2	1.06326	1.06429	3.94846	0.0207123	0.0521347
12008-3_3	P09564	CD7	0.904877	0.900161	3.94158	0.0208301	0.0524037
14068-29_3	O15444	CCL25	1.05494	1.09964	3.9382	0.0208981	0.052526
5638-23_3	Q8NBJ5	COLGALT1	1.0538	1.07142	3.93808	0.0209006	0.052526
8310-6_3	Q96DA0	ZG16B	0.999095	0.937555	3.93314	0.0209938	0.0527324
10722-13_3	P43405	SYK	0.938668	0.950967	3.9265	0.0211354	0.0530603
11281-6_3	Q14451	GRB7	1.06825	1.07201	3.92538	0.021165	0.0531067
13587-10_3	Q9H0H5	RACGAP1	1.09415	0.918207	3.92469	0.0211858	0.0531309
12603-87_3	Q13310	PABPC4	0.919448	0.961171	3.92261	0.0212083	0.0531595
11241-8_3	P04424	ASL	1.13876	1.16034	3.92202	0.0212336	0.0531952
11654-77_3	Q8IZ57	NRSN1	1.07035	1.07483	3.91693	0.0213316	0.0533847
10058-1_3	P54725	RAD23A	0.905882	0.93709	3.91769	0.0213226	0.0533847
13670-81_3	Q9NZK7	PLA2G2E	1.05646	1.06225	3.912	0.0214331	0.0536108
14066-49_3	Q86UL8	MAGI2	0.818156	0.876344	3.90686	0.0215199	0.0537933
11444-49_3	Q9H1D9	POLR3F	1.06905	1.06875	3.90676	0.0215286	0.0537933
6393-63_3	P14625	HSP90B1	0.905329	0.907111	3.90478	0.0215696	0.0538678
10949-59_3	P05387	RPLP2	0.930112	0.941215	3.9044	0.0216184	0.0539615
6383-90_3	O43897	TLL1	1.01166	0.903855	3.89923	0.021679	0.0540844
13934-3_3	O15068	MCF2L	1.07315	1.08036	3.89937	0.0217028	0.0541157
13513-174_3	Q9Y6X2	PIAS3	1.06896	1.06547	3.89592	0.0217617	0.0542342
9121-28_3	Q10981	FUT2	0.957541	0.943411	3.89563	0.0217812	0.0542547
7884-15_3	Q16832	DDR2	1.21435	1.24561	3.88535	0.0220124	0.0548019
13268-45_3	P41221	WNT5A	0.976105	0.900461	3.88343	0.0220256	0.0548063
14023-84_3	P21815	IBSP	1.11201	1.03954	3.8806	0.0220928	0.0549448
5980-55_3	Q53S33	BOLA3	0.832216	0.901045	3.87885	0.0221232	0.0549919
6927-7_3	P52848	NDST1	1.08466	1.05774	3.87483	0.0222093	0.0551773
7790-21_3	P15018	LIF	1.06913	1.08604	3.8693	0.0223283	0.0554441
6963-82_3	Q14242	SELPLG	1.0988	1.11127	3.86452	0.0224314	0.0556714
9573-108_3	Q6PKC3	TXNDC11	1.07537	1.04683	3.85687	0.0226257	0.0561243
12617-2_3	Q9Y6E0	STK24	0.903684	0.997947	3.85533	0.0226523	0.0561612
9864-38_3	Q99614	TTC1	1.27537	1.39577	3.8488	0.022761	0.0564016
10015-119_3	Q13303	KCNAB2	0.934983	0.98188	3.84576	0.0228553	0.0565475
11167-6_3	Q13613	MTMR1	1.06599	1.12442	3.84606	0.0228419	0.0565475
5272-55_2	P29353	SHC1	0.874037	0.948988	3.84548	0.0228546	0.0565475
12333-87_3	P49247	RPIA	1.08011	1.07602	3.84361	0.022917	0.0566707
4961-17_1	P07355	ANXA2	0.835158	0.851111	3.83949	0.0229734	0.0567809
7854-38_3	Q68D85	NCR3LG1	1.07059	1.06521	3.83783	0.0230311	0.056894
4187-49_2	P52209	PGD	1.11038	1.44702	3.83543	0.023057	0.0569286
5864-10_3	P04075	ALDOA	0.891897	0.889223	3.83113	0.0231598	0.0570747
5486-73_3	P13598	ICAM2	0.94962	0.924203	3.83176	0.0231595	0.0570747
14079-14_3	Q13478	IL18R1	0.948197	0.893824	3.8322	0.0231358	0.0570747
9118-7_3	Q9BQI7	PSD2	1.20133	1.07947	3.82994	0.0231796	0.0570747
11300-32_3	Q99523	SORT1	1.08494	1.05289	3.83192	0.02317	0.0570747
8228-10_3	Q6UW78	UQCC3	0.914188	0.91745	3.83113	0.0231877	0.0570747
7136-7_3	P02100	HBE1	0.679706	0.781145	3.82047	0.0233927	0.0575497
2826-53_2	Q92838	EDA	0.914711	0.887969	3.818	0.0234553	0.0576741
5508-62_3	P07339	CTSD	0.886115	0.965227	3.81728	0.0234785	0.0577015
13615-60_3	O43639	NCK2	0.922258	1.00201	3.81505	0.0235504	0.0578484
12486-8_3	Q9NS18	GLRX2	0.936336	0.975213	3.81161	0.0236145	0.0579761
4842-62_2	P51654	GPC3	1.14452	1.0978	3.81022	0.0236534	0.0580419
2966-65_2	Q9Y240	CLEC11A	0.924863	0.887181	3.80733	0.0237194	0.058174
9759-13_3	P14902	IDO1	0.920828	0.903108	3.80216	0.0238382	0.0584354
12378-71_3	O15533	TAPBP	0.919903	0.891686	3.78851	0.024169	0.059216
9439-454_3	Q6UX34	C2orf82	0.927557	0.974149	3.78481	0.0242269	0.0593273
5837-49_3	P42702	LIFR	1.01603	0.921841	3.78364	0.0242613	0.0593811
3186-2_2	P06681	C2	0.934484	0.987512	3.78168	0.0243145	0.0594811
4904-7_1	P42575	CASP2	1.04893	1.07818	3.7715	0.024562	0.0600557
6238-55_3	Q9UQ74	PSG8	0.919802	0.945906	3.76568	0.0247079	0.0603818
10438-19_3	P15509	CSF2RA	1.05757	1.04634	3.75903	0.0248452	0.0606863
12976-49_3	O60504	SORBS3	0.940358	0.939471	3.75902	0.02486	0.0606913
10528-2_3	P16444	DPEP1	1.07479	1.08118	3.74863	0.025096	0.0612364
3181-50_2	P25774	CTSS	0.887247	0.916282	3.74624	0.0251541	0.0612844
13570-43_3	Q00341	HDLBP	0.93568	0.972909	3.74688	0.0251532	0.0612844
3379-29_1	P41743	PRKCI	0.857718	0.907249	3.74636	0.0251441	0.0612844
2875-15_2	P20226	TBP	0.889228	0.92116	3.74314	0.0252224	0.0614193
6237-11_3	Q8N441	FGFRL1	0.927757	0.894009	3.74328	0.025241	0.0614334
6168-11_3	P04637	TP53	0.934371	0.883231	3.73855	0.0253275	0.0616127
10655-43_3	Q9H078	CLPB	1.16842	1.14815	3.73569	0.0253976	0.0617518
9061-3_3	O15013	ARHGEF10	1.03802	1.05832	3.73284	0.0254676	0.0618905
8696-15_3	Q99999	GAL3ST1	1.08379	1.07206	3.72673	0.0256403	0.0622787
6081-52_3	Q9UKZ9	PCOLCE2	0.930545	0.877723	3.72476	0.0256745	0.0623301
8817-29_3	Q7Z7K6	CENPV	1.0531	1.1029	3.724	0.025708	0.0623797
12787-47_3	P52741	ZNF134	1.08274	1.10521	3.72175	0.0257641	0.0624841
11320-29_3	Q96EP1	CHFR	1.11814	1.05208	3.71865	0.0258268	0.0626045
4556-10_2	Q6ZMJ4	IL34	1.14519	1.08977	3.70919	0.0260641	0.0631477
3367-8_3	Q9UGM5	FETUB	1.11952	1.13473	3.70659	0.0261371	0.0632924
12855-16_3	Q9NQ75	CASS4	0.898132	0.918232	3.70423	0.0261894	0.0633263
8794-13_3	P16444	DPEP1	1.04657	1.08063	3.70505	0.0261907	0.0633263
11549-6_3	P61371	ISL1	0.998059	0.949701	3.70531	0.0261694	0.0633263
8045-3_3	Q8N743	KIR3DL3	1.09739	1.07066	3.69177	0.0265369	0.0641308
12334-25_3	P34896	SHMT1	0.919701	0.987777	3.68523	0.0266677	0.0644144
6407-63_3	O00515	LAD1	1.05433	1.05282	3.68518	0.0267064	0.0644752
14755-4_3	P02788	LTF	0.985048	1.0508	3.68089	0.0268096	0.0646919
2827-23_2	P78423	CX3CL1	0.924754	0.876043	3.67921	0.0268383	0.0647203
9859-180_3	P21673	SAT1	0.946438	0.940314	3.6794	0.0268484	0.0647203
8459-10_3	P22004	BMP6	0.959655	0.882089	3.67689	0.0268765	0.0647474
3414-40_2	P51813	BMX	1.03123	1.07193	3.67792	0.0268868	0.0647474
8863-3_3	P27986	PIK3R1	1.11452	1.08674	3.6747	0.0269707	0.0649168
13661-193_3	P28325	CST5	0.821238	0.836688	3.67247	0.0270442	0.0650404
4394-71_2	P55075	FGF8	0.899613	0.946256	3.67169	0.0270492	0.0650404
4914-10_1	P01215 P01233	CGA CGB	0.68457	0.703393	3.66904	0.0270813	0.0650848
9372-157_3	O60487	MPZL2	1.1425	1.12314	3.6586	0.027371	0.065748
6042-52_3	Q9Y2G5	POFUT2	0.934579	0.96314	3.65618	0.0274278	0.0658514
4322-28_3	Q9BXJ7	AMN	1.05765	1.06801	3.65485	0.0274781	0.0659047
8343-224_3	Q9BWT3	PAPOLG	1.16329	1.17546	3.65435	0.0274913	0.0659047
6217-23_3	O00391	QSOX1	0.988948	0.953695	3.65507	0.0274646	0.0659047
5918-5_3	Q06323	PSME1	0.899446	0.908573	3.65348	0.027507	0.0659094
9307-3_3	O95274	LYPD3	0.953527	0.845533	3.64471	0.0277489	0.0664556
11262-39_3	Q9H4I3	TRABD	1.07664	1.02276	3.64213	0.0278258	0.0666066
[truncated: 2,786 more rows]

## Sheet: Supplement table 1b
TAME Candidate Biomarker of Aging	Official name	Uniprot	FC.cont2cent	Adj.Pvalue
Adiponectin	ADIPQ	Q15848	0.810916	0.000444552
α-fetoprotein ( AFP )	AFP	P02771	0.854652	3.44824e-05
Receptor for advanced glycation endproducts	AGER (RAGE)	Q15109	0.812968	0.0385876
Akt	AKT1 AKT2 AKT3	P31749 P31751 Q9Y243	0.823547	0.00235764
Albumin	Albumin	P02768	1.01697	0.857941
Alkaline phosphatase, bone-specific	ALPL	P05186	0.945761	0.417225
APOA	apoa1	P02647	1.19638	1.49041e-07
APOB	apob	P04114	0.877597	0.0994536
Beta-amyloid	APP	P05067	1.06186	0.0221841
Beta 2 microglobulin	B2M	P61769	0.529434	6.786e-20
Homocysteine, total	BHMT2	Q9H2M3	1.08095	0.339882
Caveolin-1	cav1	Q03135	#N/A	#N/A
CCL11 (eotaxin)	ccl11	P51671	0.923235	0.258807
T cells, CD4	CD4	P01730	1.01975	0.359907
T cells, CD8	CD8A	P01732	0.961339	0.087711
T cells, CD9	CD8B	P10966	1.05822	0.234362
Thyroid biochemical tests (T4, TSH)	CGA TSHB	P01215 P01222	0.903445	0.686171
Collagen, procollagen type1	COL	many	#N/A	#N/A
C- Reactive Protein (CRP)	CRP	P02741	0.624354	0.0133343
Cystatin C	CST3	P01034	0.618404	6.51956e-18
Endothelin-1 (ET1) or C-terminal pro-Endothelin-1 (CTproET1)	EDN1	P05305	1.00293	0.947638
Fibrinogen	FGA FGB FGG	P02671 P02675 P02679	0.689521	8.85413e-11
Fibroblast growth factor 23	FGF23	Q9GZV9	0.977842	0.505349
Folate	FOLH1	Q04609	1.15624	0.00347798
Sex hormones (FSHB)	FSHB	P01225	0.989823	0.918184
Ferritin	FTH1 FTL	P02794 P02792	0.876773	0.434169
Growth Differentiating Factor 11/8	GDF11	O95390	1.15942	0.000491806
Growth Differentiating Factor 15	GDF15	Q99988	0.523834	3.60926e-22
Gamma-glutamyl transpeptidase	GGT2	P36268	1.11443	0.378999
Growth hormone	GH1	P01241	0.98672	0.828219
Growth hormone receptor	GHR	P10912	1.354	6.21032e-12
Glutathione, glutat. reductase/peroxidase	GPX5	O75715	1.00315	0.952546
Hemoglobin	HBG1	P69891	1.05635	0.402997
Heat shock proteins	HSP90AB1	P08238	0.783082	1.60298e-06
ICAM-1 or 2	ICAM1	P05362	0.946539	0.303945
ICAM-1 or 2	icam2	P13598	0.94962	0.0570747
Interferon gamma (IFN-γ)	IFNG	P01579	0.916172	0.0688044
Insulin-like growth factor -1 (IGF-1)	IGF1	P05019	1.10644	0.113129
Insulin-like growth factor -1 (IGF-1R)	IGF1R	P08069	0.87775	0.00627486
Insulin-like growth factor BP-1	IGFBP1	P08833	0.589211	1.94152e-07
Insulin-like growth factor BP3	IGFBP3	P17936	1.04984	0.450522
Interleukin 1β (Il-1β)	IL1B	P01584	1.03264	0.869935
Interleukin-2 (Il-2)	IL2	P60568	0.955663	0.513176
Interleukin-6 (IL-6), basal	IL6	P05231	0.807311	0.428145
Leptin	LEP	P41159	1.1616	3.63072e-06
Galectin-3 (gal-3)	LGALS3	P17931	0.815329	3.10181e-12
Sex hormones LH	LHB	P01229	0.888088	0.080311
Lipoprotein-associated phospholipase A2 (Lp-PLA2)	LPAL2	Q16609	0.96504	0.450522
Ext matrix remodeling (MMP9)	MMp9	P14780	0.875598	0.113663
Myeloperoxidase	MPO	P05164	0.78287	0.0278003
Nicotinamide phosphoribosyltransferase (visfatin)	NAMPT	P43490	0.706092	0.00034075
Natriuretic peptides, NT-pro BNP	NPPB	P16860	0.588291	4.08061e-09
AMPK activation	PRKAA1 PRKAB1 PRKAG1	Q13131 Q9Y478 P54619	1.02131	0.387976
Advanced glycation endproducts	Rage	Q15109	0.812968	0.0385876
Amyloid A (acute phase protein)	SAA1	P0DJI8	0.626494	0.080311
Plasminogen activator inhibitor1	SERPINE1	P05121	1.22647	0.000199027
Sex hormone-binding globulin (SHBG)	SHBG	P04278	0.730852	0.00381128
Sirtuin-1, only sirtuin-2	SIRT2	Q8IXJ6	0.955676	0.670667
Superoxide dismutase	SOD1	P00441	0.963457	0.712125
Superoxide dismutase	sod2	P04179	1.17005	0.000902938
Superoxide dismutase	sod3	P08294	0.784932	9.78586e-11
Transferrin receptor (Transf. R)	TFRC	P02786	0.922511	0.00118119
Thyroglobulin ( TG )	TG	P01266	1.01058	0.924387
Transforming growth factor β (TGF β)	TGFB1	P01137	0.89201	0.00106603
Transforming growth factor β (TGF β)	TGFBI	Q15582	0.903705	0.00446506
Tissue inhibitors of metalloproteinases (TIMPs)	TIMP4	Q99727	0.74134	2.04896e-12
Tumor Necrosis Factor α (TNFα)	TNF	P01375	1.00916	0.227126
Tumor Necrosis Factor Receptors	TNFRSF10A	O00220	1.12678	1.7651e-05
Troponin	TNNT2	P45379	1.12568	7.23837e-06
p53, p21	TP53	P04637	1.03877	0.0413049
Thioredoxin reductase-1	TXNRD1	Q16881	0.763262	1.84102e-05
Vascular cell adhesion molecule (VCAM)	VCAM1	P19320	0.908318	0.0018232
Vascular endothelial growth factor	VGFA	P15692	0.715592	0.000361509
von Willebrand factor	VWF	P04275	0.939706	0.157186

## Sheet: supplement table 1c
Overlapping genes (Negative Direction)				Overlapping genes (Positive Direction)
Entrez ID	UniProt ID	Gene Symbol		Entrez ID	UniProt ID	Gene Symbol
10424	O15173	PGRMC2		10068	O95998	IL18BP
1633	P27707	DCK		10417	Q9BUD6	SPON2
1823	Q08554	DSC1		10577	P61916	NPC2
2091	P22087	FBL		10578	P22749	GNLY
2323	P49771	FLT3LG		1075	P53634	CTSC
27065	P42857	NSG1		10871	Q08708	CD300C
29121	Q9UHP7	CLEC2D		114836	Q96DU3	SLAMF6
3187	P31943	HNRNPH1		1432	Q16539	MAPK14
5464	Q15181	PPA1		1514	P07711	ctsl
54674	Q9H3W5	LRRN3		1808	Q16555	DPYSL2
54940	Q9NX40	OCIAD1		1824	Q02487	DSC2
55178	Q9HC36	MRM3		2185	Q14289	PTK2B
5641	Q99538	LGMN		23710	Q9H0R8	GABARAPL1
6198	P23443	RPS6KB1		3001	P12544	GZMA
6304	Q01826	SATB1		301	P04083	ANXA1
640	P51451	BLK		3148	P26583	HMGB2
6418	Q01105	SET		334	Q06481	APLP2
708	Q07021	C1QBP		3437	O14879	IFIT3
7178	P13693	TPT1		353514	A6NI73	LILRA5
7728	Q9Y473	ZNF175		383	P05089	ARG1
84293	Q9BRX8	FAM213A		3956	P09382	LGALS1
916	P07766	CD3E		408	P49407	ARRB1
933	P20273	CD22		4215	Q99759	MAP3K3
939	P26842	CD27		439921	P84157	MXRA7
9452	O43736	ITM2A		5594	P28482	MAPK1
				5730	P41222	PTGDS
				58191	Q9H2A7	CXCL16
				6283	P80511	S100A12
				6441	P35247	SFTPD
				6772	P42224	STAT1
				6774	P40763	STAT3
				6876	Q01995	TAGLN
				6947	P20061	TCN1
				6948	P20062	TCN2
				7049	Q03167	TGFBR3
				7133	P20333	TNFRSF1B
				831	P20810	CAST
				83716	Q9H0B8	CRISPLD2
				84868	Q8TDQ0	HAVCR2
				84898	Q6UX71	plxdc2
				9332	Q86VB7	CD163
				953	P49961	ENTPD1
				9746	Q9BQT9	clstn3

## Sheet: supplement table 1d
analytes.list	uniprot	geneID	No Peptides	Mean	SD	Naive.SE	Time.series.SE	X2.5.	X25.	X50.	X75.	X97.5.	pval	FC.cont2cent	FC.off2cent	F.test	Pval.Ftest	Adj.Pvalue	in.aging	Flag	Concordance
11109-56_3	Q4LDE5	SVEP1	22	0.00597211	0.00107264	2.14528e-05	0.000100109	0.00380824	0.00525728	0.00602366	0.00667856	0.00798685	1.29081e-08	0.563662	0.574092	65.7409	4.78e-23	2.39e-20	Yes	Yes	Concordant
6580-29_3	P20742	PZP	36	0.012538	0.00259168	5.18336e-05	0.000385095	0.00732936	0.0110439	0.0124513	0.0140429	0.018803	6.56496e-07	0.706742	0.726614	6.78402	0.00138608	0.00525547	Yes	Yes	Concordant
3050-7_2	P04275	VWF	89	0.00593179	0.00134608	2.69216e-05	0.000287802	0.00356784	0.00490574	0.00603505	0.00686357	0.00848111	5.24744e-06	0.939706	0.926586	2.53277	0.0817957	0.157186	No		Concordant
4155-3_2	P24821	TNC	34	0.00508842	0.00115931	2.31862e-05	0.000118846	0.00283784	0.00425313	0.00515453	0.00588646	0.00725142	5.68886e-06	0.82581	0.817371	5.32972	0.00549412	0.0169938	No	Yes	Concordant
3474-19_2	P07996	THBS1	37	-0.00898885	0.00220016	4.40033e-05	0.000320922	-0.0130368	-0.010474	-0.00900377	-0.00764311	-0.00444351	2.19872e-05	0.934821	0.999963	1.02379	0.360999	0.483859	No		Discordant
8795-48_3	P02786	TFRC	8	0.00595558	0.00148057	2.96113e-05	8.38673e-05	0.00316954	0.00499491	0.00593391	0.00690735	0.00882006	2.87915e-05	0.922511	0.834955	8.6195	0.000250309	0.00118119	Yes	Yes	Concordant
4131-72_2	P02751	FN1	80	0.00869923	0.00222736	4.45472e-05	0.000739516	0.00465932	0.00700807	0.00869897	0.0101781	0.0131692	4.69901e-05	1.12139	1.05534	3.52457	0.0311707	0.0732573	No		Discordant
11108-16_3	P21333	FLNA	50	-0.0045708	0.00131428	2.62855e-05	0.000190672	-0.00713298	-0.00552896	-0.00449191	-0.00366804	-0.00204568	0.000252769	1.10234	1.0987	11.1885	2.38e-05	0.000148672	Yes	Yes	Concordant
10819-108_3	P23142	FBLN1	17	0.0107233	0.00322025	6.44051e-05	0.000409649	0.00467625	0.00847467	0.0108674	0.0129472	0.0164252	0.000434309	0.815402	0.847583	14.172	1.63e-06	1.44e-05	Yes	Yes	Concordant
2190-55_1	P03951	F11	25	-0.00900455	0.00277229	5.54459e-05	0.000369235	-0.0151682	-0.0107152	-0.0088644	-0.00712148	-0.00391577	0.000580989	1.0824	1.12553	4.86563	0.00856422	0.0247015	No	Yes	Concordant
11428-31_3	O00151	PDLIM1	7	-0.00890048	0.00294248	5.88496e-05	0.000179753	-0.0142695	-0.0107776	-0.00892225	-0.00710466	-0.00346261	0.0012439	0.938619	0.941501	0.667305	0.514139	0.62504	No		Discordant
8960-3_3	Q6P179	ERAP2	11	-0.00588466	0.0021519	4.30381e-05	0.000201545	-0.00986955	-0.00721846	-0.00608601	-0.00445115	-0.00155822	0.00312251	1.09717	1.16724	3.10656	0.046742	0.100839	No		Concordant
2670-67_4	P06732	CKM	8	-0.0059483	0.00235158	4.70317e-05	0.000184314	-0.0104672	-0.00739738	-0.00595199	-0.0045066	-0.00125711	0.00571146	1.24092	1.20988	19.7806	1.29e-08	1.96e-07	Yes	Yes	Concordant
5015-15_1	Q13093	PLA2G7	8	0.00944673	0.00374886	7.49771e-05	0.000310574	0.00145059	0.00706893	0.00957155	0.0120113	0.0161814	0.00586945	0.936826	0.898772	2.50492	0.0840413	0.160351	No		Concordant
5604-30_3	Q9Y251	HPSE	8	-0.00821272	0.00327037	6.54073e-05	0.000270101	-0.0143653	-0.0103459	-0.00827336	-0.00618625	-0.00157083	0.00601518	1.09661	1.23144	1.80933	0.166214	0.273498	No		Concordant
4159-130_1	P08603	CFH	52	0.00556897	0.00226978	4.53956e-05	0.000471405	0.000918209	0.00411814	0.0056024	0.00686474	0.010484	0.00707314	1.00817	1.01997	0.594103	0.552953	0.65622	No		Discordant
3179-51_2	P10619	CTSA	7	-0.00719227	0.00293788	5.87577e-05	0.000234754	-0.0130656	-0.00909619	-0.00732946	-0.00526173	-0.00131944	0.00718033	1.06333	1.05665	0.575596	0.563222	0.665601	No		Concordant
7185-29_3	P40197	GP5	11	-0.00639249	0.00270036	5.40072e-05	0.000281725	-0.0117605	-0.0082583	-0.00627545	-0.0045219	-0.00114774	0.00895992	1.06449	1.04992	2.00038	0.137782	0.236558	No		Concordant
4203-50_2	P23528	CFL1	7	-0.00750895	0.00329385	6.5877e-05	0.000276462	-0.0137472	-0.00966844	-0.00760462	-0.0052837	-0.000888858	0.0113131	0.984386	0.999906	0.141505	0.868131	0.902252	No		Discordant
4969-2_1	P00915	CA1	11	0.00667546	0.00300714	6.01428e-05	0.000273542	0.00116541	0.00458656	0.00648079	0.00863185	0.0129388	0.0132138	0.889913	0.881906	0.647626	0.524295	0.630815	No		Concordant
3457-57_1	Q15063	POSTN	11	0.00377231	0.00171309	3.42619e-05	0.000130721	0.000539325	0.00259458	0.00379479	0.00486926	0.00713809	0.0138311	0.775089	0.690728	18.6764	3.24e-08	4.53e-07	Yes	Yes	Concordant
5456-59_2	Q96KN2	CNDP1	18	-0.00976128	0.00445532	8.91065e-05	0.000811938	-0.0189735	-0.0126392	-0.00954018	-0.00698916	-0.000882141	0.0142286	1.77169	1.79336	40.783	8.79e-16	7.79e-14	Yes	Yes	Concordant
2579-17_5	P14780	MMP9	20	-0.00435044	0.00199921	3.99842e-05	0.000259786	-0.00764187	-0.0057453	-0.00459537	-0.00309268	0.000100713	0.0147747	0.875598	1.01187	2.9523	0.0543017	0.113663	No		Discordant
6077-63_3	Q9NZK5	CECR1	13	0.00423466	0.00202528	4.05057e-05	0.000153021	0.000393487	0.00289607	0.00417516	0.00561524	0.00815697	0.0182686	0.731705	0.682764	13.0916	4.26e-06	3.26e-05	Yes	Yes	Concordant
10605-22_3	Q9HDC9	APMAP	15	-0.00574605	0.00279881	5.59762e-05	0.00034956	-0.0113881	-0.00747803	-0.00567724	-0.00399422	-0.000227174	0.0200347	0.871488	0.837783	4.25206	0.0154391	0.0406582	No	No	Discordant
9277-16_3	Q06141	REG3A	4	0.0143108	0.00712823	0.000142565	0.000449109	0.000355492	0.00969836	0.0144082	0.0183682	0.0293015	0.0223418	0.815934	0.83239	11.7847	1.38e-05	9.15e-05	Yes	Yes	Concordant
8480-29_3	Q12805	EFEMP1	14	0.00843545	0.00423485	8.4697e-05	0.00066745	0.000637544	0.0053167	0.00841268	0.0112528	0.0172905	0.0231903	0.764241	0.769739	30.5755	1.97e-12	7.48e-11	Yes	Yes	Concordant
3290-50_2	Q6YHK3	CD109	16	0.00735651	0.00375275	7.50549e-05	0.000585772	5.33199e-05	0.00475581	0.00737498	0.00994293	0.014805	0.0249803	0.944618	0.921202	1.26622	0.283959	0.406444	No		Concordant
4929-55_1	P04278	SHBG	15	0.00524429	0.00272713	5.45426e-05	0.000335871	-0.000319996	0.00334005	0.00526073	0.00727437	0.0104154	0.0272398	0.730852	0.731472	7.17154	0.000962975	0.00381128	Yes	Yes	Concordant
5000-52_1	Q08380	LGALS3BP	19	0.00738207	0.00395252	7.90504e-05	0.000622289	-0.0018333	0.00505295	0.00741541	0.00966547	0.0151899	0.0309028	0.896333	0.800749	4.21267	0.0160356	0.0419521	No	Yes	Concordant
7660-21_3	P67936	TPM4	5	-0.00587592	0.00315687	6.31373e-05	0.000164677	-0.012418	-0.00781591	-0.00573014	-0.00378992	-0.000144861	0.0313499	0.936057	0.979721	0.816761	0.44324	0.556813	No		Discordant
9762-14_3	P50552	VASP	5	-0.00387295	0.00210883	4.21766e-05	8.85122e-05	-0.00814293	-0.00510502	-0.00379266	-0.00259201	0.000257825	0.033139	0.904731	0.95213	1.38437	0.252696	0.372849	No		Discordant
9451-20_3	P07911	UMOD	10	-0.00361947	0.00205107	4.10215e-05	0.000151072	-0.00755354	-0.00498332	-0.00364479	-0.00227769	0.000504763	0.0388093	0.944088	0.948382	1.77919	0.171228	0.279729	No		Discordant
12599-10_3	Q86UX7	FERMT3	11	-0.004162	0.00236251	4.72502e-05	0.000199868	-0.00907915	-0.00558591	-0.00422014	-0.002641	0.000655684	0.0390611	0.940617	0.980882	0.463742	0.629548	0.721512	No		Discordant
3171-57_2	P05067	APP	10	-0.00322118	0.00184698	3.69396e-05	0.000134695	-0.00694387	-0.00440792	-0.0031753	-0.0020266	0.000421612	0.0405776	1.06186	1.12707	5.00079	0.00752915	0.0221841	No	Yes	Concordant
5586-66_3	Q9UNW1	MINPP1	12	0.0051806	0.00297253	5.94507e-05	0.000264454	-0.000557213	0.00313559	0.00503744	0.00701469	0.0111776	0.0406822	1.08603	1.07781	6.99467	0.00113804	0.00442366	Yes	No	Discordant
4971-1_1	Q9UBR2	CTSZ	6	0.00461525	0.00281749	5.63498e-05	0.000189337	-0.00105682	0.00291178	0.00462041	0.00632487	0.0101997	0.0507034	0.750203	0.721465	27.885	1.65e-11	5.16e-10	Yes	Bord	Concordant
4160-49_1	P08253	MMP2	21	0.00334487	0.00205535	4.1107e-05	0.00023289	-0.000842551	0.00202555	0.00330418	0.0047643	0.00727992	0.0518268	0.895799	0.826565	6.33844	0.00210851	0.00744041	Yes	Bord	Concordant
6605-17_3	P35858	IGFALS	24	-0.00469239	0.00290056	5.80113e-05	0.000376283	-0.0108058	-0.00646933	-0.00479166	-0.00266962	0.000834443	0.0528582	1.67137	1.55998	57.5124	9.1e-21	3.35e-18	Yes	Bord	Concordant
4878-3_1	P00742	F10	16	-0.00756643	0.00469398	9.38795e-05	0.000680591	-0.0172782	-0.0107133	-0.00698729	-0.00446419	0.00096429	0.053487	1.21919	1.24001	16.4768	2.18e-07	2.41e-06	Yes	Bord	Concordant
10672-75_3	P07988	SFTPB	7	0.00441778	0.00277069	5.54137e-05	0.00017823	-0.00125423	0.00272852	0.00446956	0.00614625	0.00969514	0.0554153	0.754792	0.818016	3.61899	0.0284328	0.0678897	No		Concordant
10699-52_3	Q07954	LRP1	45	0.0018771	0.00118442	2.36883e-05	0.000167704	-0.00053516	0.00113695	0.0018826	0.00269231	0.00408563	0.0565024	0.849531	0.828502	16.5547	2.05e-07	2.3e-06	Yes	Bord	Concordant
4718-5_2	P23284	PPIB	12	-0.00488277	0.00310711	6.21421e-05	0.000332222	-0.0105649	-0.00697914	-0.00501571	-0.0028651	0.00163975	0.058035	1.17766	1.17246	14.1664	1.65e-06	1.45e-05	Yes	Bord	Concordant
4336-2_1	P0DJI8	SAA1	6	-0.00786628	0.00502949	0.00010059	0.00038888	-0.0181881	-0.0110158	-0.00775577	-0.00468852	0.00216881	0.058905	0.626494	0.578967	3.40157	0.0351077	0.080311	No		Discordant
6431-68_3	Q9UHG3	PCYOX1	12	-0.00482467	0.00310477	6.20954e-05	0.000346441	-0.0116026	-0.00676479	-0.00460509	-0.00263415	0.000360526	0.0600975	1.11589	1.1031	2.47671	0.0863917	0.163982	No		Concordant
5508-62_3	P07339	CTSD	10	0.00312729	0.00202198	4.04397e-05	0.000192154	-0.000754725	0.00176539	0.00308952	0.00452671	0.00728581	0.0609745	0.886115	0.965227	3.81728	0.0234785	0.0577015	No		Concordant
4905-63_1	Q14019	COTL1	6	-0.00706138	0.00461346	9.22693e-05	0.000360475	-0.0159637	-0.0103157	-0.00701084	-0.00402904	0.00183301	0.0629339	1.06026	1.06836	10.0312	6.79e-05	0.00037431	Yes	Bord	Concordant
4261-55_2	P27169	PON1	13	-0.00638915	0.00417624	8.35248e-05	0.000507122	-0.0144675	-0.00900652	-0.00650394	-0.00375886	0.00176269	0.063023	0.983789	1.01856	1.42862	0.241893	0.360692	No		Discordant
9201-13_3	P37802	TAGLN2	11	-0.00550508	0.00362905	7.25811e-05	0.000418377	-0.012122	-0.00800181	-0.00572428	-0.00305799	0.00185213	0.0646401	0.765881	0.949072	8.34194	0.000323341	0.00148625	Yes		Discordant
14110-200_3	P09486	SPARC	11	-0.00279976	0.00184702	3.69404e-05	0.000146427	-0.00664506	-0.00394739	-0.00275349	-0.00153681	0.000731939	0.064782	1.10528	1.11636	16.8741	1.54e-07	1.8e-06	Yes	Bord	Concordant
5059-8_3	P01857	IGHG1 IGHG2 IGHG3 IGHG4 IGK@ IGL@	3	0.016015	0.0108482	0.000216965	0.000394794	-0.00214977	0.011509	0.0158034	0.0207832	0.0334303	0.0699342	0.844456	0.817254	17.1691	1.2e-07	1.45e-06	Yes	Bord	Concordant
10382-1_3	Q9Y5C1	ANGPTL3	7	0.00498275	0.00344525	6.89051e-05	0.000239494	-0.00169256	0.00262795	0.0049605	0.00735588	0.0115623	0.0740515	0.787105	0.752075	16.3276	2.48e-07	2.7e-06	Yes	Bord	Concordant
3175-51_5	Q76LX8	ADAMTS13	32	-0.00175162	0.0012213	2.44261e-05	0.000143459	-0.00419787	-0.0025353	-0.00173902	-0.000959356	0.000678429	0.0757538	1.23205	1.20919	9.71652	9.09e-05	0.000484901	Yes	Bord	Concordant
3316-58_1	P05546	SERPIND1	31	-0.00539223	0.00376418	7.52837e-05	0.00083456	-0.012644	-0.00785569	-0.00576769	-0.00274319	0.00259845	0.075999	1.08326	1.15779	4.97755	0.00769452	0.0225464	No	Bord	Concordant
4990-87_1	P07359	GP1BA	11	-0.0085083	0.00596975	0.000119395	0.000603169	-0.0208471	-0.0124986	-0.00879215	-0.00422876	0.00260765	0.0770443	0.983423	1.02511	1.94111	0.146029	0.247433	No		Discordant
4906-35_1	P12259	F5	51	0.00160527	0.00116724	2.33447e-05	0.00020114	-0.000637649	0.000834723	0.00157222	0.00226081	0.00426684	0.0845237	1.10011	0.97369	4.96507	0.00779072	0.0227586	No		Discordant
2888-49_2	P10643	C7	40	0.00561496	0.00410645	8.21291e-05	0.000988253	-0.000759147	0.00263563	0.00535877	0.00763348	0.0160424	0.0857577	1.13895	1.14597	8.74559	0.000222086	0.00106603	Yes		Discordant
5108-72_3	Q9UM47	NOTCH3	10	0.00196578	0.00144366	2.88731e-05	0.000108073	-0.000701437	0.000971232	0.00195488	0.00292324	0.00487237	0.0866513	0.865829	0.861153	10.9495	2.94e-05	0.000177625	Yes	Bord	Concordant
11147-17_3	Q86YW5	TREML1	4	-0.00756176	0.00560532	0.000112106	0.000308352	-0.0185701	-0.010637	-0.00742597	-0.00417167	0.00246732	0.0886631	0.93192	0.97521	1.49993	0.225481	0.344026	No		Discordant
7875-86_3	P08567	PLEK	9	-0.00543562	0.00406369	8.12737e-05	0.000431901	-0.0135653	-0.00808855	-0.00540208	-0.00268624	0.00276381	0.090512	0.948956	0.951512	0.516116	0.597562	0.692836	No		Discordant
8900-28_3	Q92859	NEO1	10	0.00261223	0.00196042	3.92084e-05	0.000166471	-0.0014527	0.00135032	0.00262466	0.00387292	0.00652702	0.0913504	0.914877	0.90617	2.83796	0.0607099	0.124144	No		Concordant
4763-31_3	P43652	AFM	39	0.00535125	0.00402715	8.05429e-05	0.0007144	-0.00275972	0.00277086	0.0056835	0.00790781	0.0131652	0.0919578	1.23848	1.20894	33.8999	1.54e-13	7.6e-12	Yes		Discordant
4479-14_2	P05155	SERPING1	23	-0.00897794	0.00677225	0.000135445	0.00117073	-0.0224664	-0.0125749	-0.00949032	-0.0050328	0.00477636	0.0924704	0.81584	0.862602	11.7016	1.48e-05	9.77e-05	Yes		Discordant
2677-1_1	P00533	EGFR	9	-0.00307534	0.00232347	4.64694e-05	0.000200035	-0.00739496	-0.00469397	-0.00314727	-0.00149679	0.00151156	0.0928185	1.18462	1.17609	13.1742	3.97e-06	3.07e-05	Yes	Bord	Concordant
9500-5_3	P80108	GPLD1	23	-0.00287771	0.00217979	4.35957e-05	0.000262056	-0.00715159	-0.00424077	-0.00298061	-0.00166615	0.00183399	0.0933875	0.910634	0.916978	1.6228	0.199753	0.31531	No		Discordant
3074-6_2	P18428	LBP	7	0.00419152	0.00318566	6.37132e-05	0.000219059	-0.00166772	0.00214547	0.0041544	0.00618148	0.0105922	0.0941297	1.01358	0.971476	1.0584	0.348794	0.47173	No		Discordant
4996-66_1	P04196	HRG	19	0.00881737	0.00675684	0.000135137	0.00108632	-0.00788537	0.00546452	0.00864759	0.0121134	0.0228326	0.095954	1.11594	1.18778	4.42993	0.0130121	0.0351965	No		Discordant
2637-77_2	P22897	MRC1	20	0.00187707	0.00145504	2.91008e-05	0.000139247	-0.000944395	0.000905186	0.00190968	0.00285576	0.00472496	0.0985177	0.752483	0.701198	24.3222	2.89e-10	6.71e-09	Yes	Bord	Concordant
10723-41_3	O75083	WDR1	11	-0.00262191	0.00208341	4.16681e-05	0.000180038	-0.00646328	-0.00420212	-0.00261321	-0.00118573	0.00140531	0.10411	1.10806	1.12682	8.23334	0.000359089	0.00162712	Yes		Concordant
7142-5_3	P15169	CPN1	15	-0.00475178	0.00378609	7.57217e-05	0.0004821	-0.011366	-0.00747404	-0.00496016	-0.00200525	0.00258877	0.104728	1.00862	1.02605	0.326107	0.722082	0.797775	No		Concordant
14077-6_3	O75636	FCN3	11	-0.00781345	0.00622557	0.000124511	0.000896872	-0.0198763	-0.0121747	-0.00779375	-0.00422115	0.00442105	0.104729	1.11038	1.10591	12.8054	5.55e-06	4.12e-05	Yes		Concordant
10460-1_3	Q13231	CHIT1	7	0.00458151	0.003688	7.37599e-05	0.000337861	-0.00176922	0.00193657	0.00431708	0.00705355	0.012163	0.107067	0.631338	0.708717	10.049	6.7e-05	0.000370202	Yes		Concordant
7161-25_3	O95479	H6PD	14	-0.00219983	0.00177233	3.54467e-05	0.000161593	-0.00563917	-0.00334511	-0.00217109	-0.00104785	0.00123395	0.107265	0.933528	0.919012	1.23986	0.291476	0.415486	No		Discordant
11196-31_3	P12111	COL6A3	58	0.00163918	0.00132587	2.65174e-05	0.00022943	-0.000661999	0.000652736	0.00158358	0.00253541	0.00422223	0.108173	0.744106	0.716483	48.9463	3.03e-18	5.18e-16	Yes		Concordant
9561-21_3	P13611	VCAN	6	0.00335368	0.00274942	5.49883e-05	0.000170972	-0.00202213	0.00160984	0.00325574	0.00517152	0.00883371	0.111274	0.963405	0.961748	0.772161	0.463279	0.576838	No		Concordant
11104-13_3	P36222	CHI3L1	5	0.00622492	0.00512122	0.000102424	0.00034984	-0.00378496	0.00297245	0.00627803	0.00946244	0.016576	0.112085	0.460488	0.493973	24.9531	1.73e-10	4.16e-09	Yes		Concordant
9269-7_3	P43251	BTD	10	-0.00678837	0.0056435	0.00011287	0.00069741	-0.0180852	-0.0105965	-0.00655196	-0.00321155	0.00463353	0.114514	1.20422	1.25464	11.9938	1.15e-05	7.79e-05	Yes		Concordant
3605-77_4	P48740	MASP1	23	-0.0026495	0.00221399	4.42798e-05	0.000240011	-0.00776395	-0.00380476	-0.00241269	-0.00122175	0.00125971	0.11571	1.24378	1.23828	47.7333	6.23e-18	9.62e-16	Yes		Concordant
14108-15_3	P01137	TGFB1	4	-0.00428227	0.00362881	7.25762e-05	0.000136575	-0.0116468	-0.00620136	-0.00413705	-0.00228035	0.00228079	0.118985	0.89201	0.892708	8.7486	0.000222118	0.00106603	Yes		Discordant
3069-52_3	P01871	IGHM IGJ IGK@ IGL@	23	-0.00719476	0.00610068	0.000122014	0.00100653	-0.0183554	-0.0120206	-0.00674995	-0.00312791	0.00418139	0.119132	0.899054	0.781359	2.50312	0.0841786	0.160351	No		Discordant
14708-59_3	P07360	C8G	11	-0.00274996	0.00234374	4.68747e-05	0.000210739	-0.00749166	-0.00420702	-0.00276612	-0.00124033	0.0019118	0.120333	1.16421	1.21509	22.5222	1.28e-09	2.43e-08	Yes		Concordant
3554-24_1	Q15848	ADIPOQ	6	-0.00771443	0.00666641	0.000133328	0.000544834	-0.0208385	-0.0122118	-0.00734543	-0.00332492	0.00510465	0.123593	0.810916	0.724137	9.82205	8.25e-05	0.000444552	Yes		Discordant
6415-90_3	P22792	CPN2	14	-0.00774979	0.00671116	0.000134223	0.00156145	-0.021786	-0.0118409	-0.00758347	-0.00341397	0.00457088	0.124094	1.09066	1.10458	2.87474	0.0585828	0.120984	No		Concordant
4407-10_1	P26927	MST1	17	0.00309556	0.00270498	5.40996e-05	0.000350251	-0.00292252	0.00126308	0.00316185	0.00508729	0.00804092	0.126231	1.10337	1.09325	0.138817	0.870467	0.903707	No		Discordant
2278-61_4	P16035	TIMP2	4	0.00362824	0.00320703	6.41405e-05	0.000150702	-0.00272464	0.00157907	0.00381589	0.00570743	0.00952785	0.128956	0.919016	0.943567	1.65841	0.192891	0.306565	No		Concordant
4874-3_1	P03950	ANG	9	-0.00291304	0.00265847	5.31694e-05	0.000227314	-0.00815126	-0.00469369	-0.00296811	-0.00106695	0.00210497	0.136592	1.02792	0.989898	0.610636	0.543936	0.648575	No		Concordant
3217-74_2	P07093	SERPINE2	6	-0.00315436	0.00288872	5.77744e-05	0.00018078	-0.00865751	-0.00479489	-0.00311452	-0.00158538	0.00204491	0.137426	1.13329	1.18131	4.53083	0.0118055	0.0323234	No		Concordant
11150-3_3	P12109	COL6A1	12	0.00281353	0.00259215	5.18431e-05	0.000221554	-0.00242576	0.00109591	0.0028719	0.00459245	0.00802181	0.138872	0.968072	0.967369	0.5615	0.571187	0.672343	No		Concordant
7258-5_3	P13727	PRG2	7	0.00376298	0.00350165	7.00331e-05	0.000308359	-0.00328417	0.00135889	0.00376766	0.00624243	0.0103745	0.14127	0.909404	0.886528	4.03227	0.0190857	0.0487327	No		Concordant
4920-10_1	P61626	LYZ	10	0.00590572	0.00550329	0.000110066	0.000694172	-0.00489366	0.00212515	0.00569954	0.00941926	0.0185693	0.141608	0.636779	0.63356	32.699	3.93e-13	1.84e-11	Yes		Concordant
6471-53_3	Q92496	CFHR4	6	-0.00721919	0.00686044	0.000137209	0.000671654	-0.0202138	-0.0119822	-0.00656589	-0.00216277	0.00434938	0.146333	0.745884	0.808317	1.97828	0.140817	0.240732	No		Discordant
6992-67_3	P02042	HBD	5	0.00439937	0.00419138	8.38275e-05	0.000388761	-0.00455677	0.00185142	0.00463656	0.00706066	0.0124019	0.146945	1.05956	1.05445	2.05406	0.130722	0.227126	No		Discordant
9843-5_3	P12814	ACTN1	6	-0.00216716	0.00206919	4.13837e-05	0.000115574	-0.00628704	-0.00354454	-0.00222381	-0.000828138	0.00186057	0.14747	0.850479	0.930634	9.25877	0.00013847	0.000705622	Yes		Discordant
3313-21_2	Q15485	FCN2	11	0.00393502	0.00377514	7.55028e-05	0.000456575	-0.00342894	0.00152376	0.00365631	0.00612163	0.0117281	0.148625	1.1738	1.17878	24.1224	3.47e-10	7.76e-09	Yes		Discordant
7145-1_3	Q06033	ITIH3	27	0.00419787	0.00413587	8.27175e-05	0.000663311	-0.00432836	0.00126544	0.00466165	0.0073541	0.0109206	0.155056	0.787873	0.761456	16.0424	3.16e-07	3.37e-06	Yes		Concordant
3283-21_1	Q15582	TGFBI	24	0.00205867	0.00203981	4.07962e-05	0.00024111	-0.00183852	0.000696514	0.00204114	0.00344391	0.00610001	0.156428	0.903705	0.839011	6.97929	0.00115242	0.00446506	Yes		Concordant
2819-23_2	P33151	CDH5	15	0.00407948	0.00406412	8.12823e-05	0.000552707	-0.00415683	0.00157877	0.00409633	0.00696855	0.0116645	0.157742	0.97456	0.936261	1.09707	0.335683	0.458926	No		Concordant
9384-17_3	P49913	CAMP	5	0.00625693	0.00625141	0.000125028	0.000483031	-0.00518748	0.00207982	0.00639909	0.0100797	0.0183284	0.158442	0.853471	0.853399	2.56486	0.0792394	0.153631	No		Concordant
8819-3_3	P18065	IGFBP2	7	0.00473668	0.00479489	9.58978e-05	0.000439454	-0.00470521	0.00168291	0.0048139	0.0078489	0.0138125	0.161611	0.368903	0.352614	72.3524	7.53e-25	4.5e-22	Yes		Concordant
13632-10_3	Q15942	ZYX	4	-0.0103824	0.0105963	0.000211925	0.000478752	-0.0258704	-0.0150483	-0.0103907	-0.00570377	0.00668113	0.163589	0.898539	0.900824	2.77635	0.0644888	0.130312	No		Discordant
9931-20_3	P04264	KRT1	10	-0.00315063	0.0032287	6.4574e-05	0.000285026	-0.00944788	-0.00528237	-0.00310648	-0.000954129	0.00301152	0.164577	0.944879	0.974777	4.36008	0.0139155	0.037261	No		Discordant
6393-63_3	P14625	HSP90B1	13	0.00216391	0.00222837	4.45673e-05	0.000234371	-0.00198609	0.000702974	0.00202247	0.00351418	0.00702567	0.165756	0.905329	0.907111	3.90478	0.0215696	0.0538678	No		Concordant
6408-2_3	P55103	INHBC	3	0.0032827	0.00338242	6.76483e-05	9.56834e-05	-0.00303428	0.0017561	0.00331783	0.00491547	0.00927497	0.165894	1.02428	1.01352	0.119624	0.887312	0.917609	No		Discordant
3293-2_4	O43866	CD5L	17	-0.00444068	0.00459562	9.19125e-05	0.000772853	-0.0135061	-0.00701468	-0.00478444	-0.00170969	0.00572974	0.166951	0.818792	0.68701	6.39906	0.00199111	0.00710174	Yes		Discordant
4152-58_2	P03952	KLKB1	45	-0.0025237	0.0026158	5.23161e-05	0.000440319	-0.00780483	-0.00437673	-0.00215976	-0.000641264	0.00191853	0.167325	1.23224	1.24608	23.0214	8.5e-10	1.71e-08	Yes		Concordant
2967-8_1	P19320	VCAM1	20	0.0024879	0.00258942	5.17884e-05	0.000315268	-0.00252764	0.000777278	0.00259299	0.00411984	0.00762885	0.168328	0.908318	0.839818	8.07959	0.00041265	0.0018232	Yes		Concordant
9846-32_3	P52566	ARHGDIB	5	-0.00511862	0.00536295	0.000107259	0.000413945	-0.0159944	-0.00844276	-0.00527731	-0.00184049	0.00575613	0.16993	0.904894	0.927446	2.66364	0.0719834	0.142096	No		Discordant
4912-17_1	P17174	GOT1	9	-0.0023629	0.00248837	4.97674e-05	0.000191536	-0.00710174	-0.00408652	-0.0024376	-0.000637788	0.00260648	0.171163	0.966921	0.977921	1.21398	0.299021	0.421804	No		Discordant
5496-49_3	Q9HCB6	SPON1	6	0.0023604	0.00250343	5.00687e-05	0.000183572	-0.00228248	0.000620821	0.0023847	0.00396795	0.00752703	0.172875	0.638773	0.600811	49.4204	2.06e-18	3.79e-16	Yes		Concordant
3518-54_2	Q96IY4	CPB2	15	-0.00447179	0.00479861	9.59723e-05	0.000631718	-0.0140263	-0.00749522	-0.00438505	-0.00154167	0.00519084	0.175696	1.09641	1.05292	6.73027	0.00145804	0.00546338	Yes		Concordant
5632-6_3	Q9NQ79	CRTAC1	19	0.00380089	0.00408678	8.17355e-05	0.000706378	-0.00380349	0.000760197	0.00379913	0.00674815	0.0111617	0.176174	0.820753	0.822778	7.22814	0.000914108	0.00363894	Yes		Concordant
2201-17_6	P39060	COL18A1	12	0.00254447	0.00277055	5.5411e-05	0.000320392	-0.00236554	0.000550456	0.00233985	0.00446757	0.00805115	0.179205	0.735097	0.691781	26.3627	5.51e-11	1.46e-09	Yes		Concordant
12020-39_3	P07738	BPGM	6	0.00211202	0.00231286	4.62572e-05	0.000135604	-0.00238228	0.000509459	0.00217922	0.0037248	0.00634739	0.180579	1.08139	1.09276	0.643209	0.526616	0.632717	No		Discordant
5018-68_1	P30041	PRDX6	5	0.0019039	0.00213375	4.2675e-05	0.00010579	-0.00235134	0.00063228	0.00191138	0.00329944	0.00580006	0.186122	0.856395	0.885129	2.87139	0.058774	0.121326	No		Concordant
2474-54_5	P02743	APCS	11	-0.00704026	0.00797627	0.000159525	0.0013408	-0.023238	-0.012098	-0.00739508	-0.00165558	0.00825141	0.188712	0.990218	1.02148	0.348759	0.705958	0.784124	No		Discordant
8951-162_3	Q6UVK1	CSPG4	5	0.00294656	0.00334772	6.69545e-05	0.000204938	-0.00345075	0.000893862	0.00293627	0.00503773	0.00954966	0.189384	0.996259	1.02797	1.48745	0.228264	0.346965	No		Concordant
3859-50_2	P25786	PSMA1	4	0.00262446	0.00298382	5.96764e-05	0.000101099	-0.00296886	0.000937123	0.00255983	0.00417926	0.00860319	0.189547	1.10174	1.08083	12.9007	5.11e-06	3.83e-05	Yes		Discordant
10514-5_3	P41222	PTGDS	6	0.00805792	0.00923632	0.000184726	0.000963748	-0.0107603	0.00184852	0.00812699	0.015212	0.0241302	0.19149	0.772335	0.761429	13.2811	3.62e-06	2.84e-05	Yes		Concordant
9002-36_3	Q86U17	SERPINA11	7	0.0019503	0.0022388	4.47759e-05	0.000152286	-0.00240174	0.000497552	0.00194786	0.0034123	0.00629083	0.191839	0.940957	0.99043	2.00681	0.136903	0.235218	No		Concordant
6391-52_3	Q8N6C8	LILRA3	4	0.00501056	0.00585835	0.000117167	0.000416495	-0.00601273	0.00111265	0.00496109	0.00904393	0.0163039	0.196197	0.821309	0.872236	2.81851	0.0619025	0.126151	No		Concordant
4960-72_1	P04083	ANXA1	5	0.00387349	0.00458276	9.16553e-05	0.000333086	-0.00540995	0.00113252	0.0041458	0.00674047	0.0125839	0.198991	0.660776	0.809989	6.93427	0.00120337	0.0046399	Yes		Concordant
3642-4_1	Q9UIB8	CD84	4	-0.00351487	0.00426515	8.53029e-05	0.000231587	-0.0114775	-0.00591036	-0.00343748	-0.00102086	0.00390008	0.204944	0.936575	0.989205	3.28168	0.0394467	0.0884915	No		Discordant
2914-65_3	P02775	PPBP	7	-0.00682772	0.00829051	0.00016581	0.000781583	-0.0220405	-0.0126949	-0.00684273	-0.00131334	0.0100632	0.205095	1.17099	1.23054	9.96339	7.25e-05	0.000396925	Yes		Concordant
8250-2_3	Q12913	PTPRJ	8	-0.00306815	0.00373562	7.47124e-05	0.000339408	-0.0103628	-0.00563045	-0.00303453	-0.000527413	0.00400657	0.205731	0.967007	0.97725	1.04958	0.351854	0.474394	No		Discordant
8463-2_3	P08294	SOD3	5	0.00343117	0.00421653	8.43306e-05	0.00029032	-0.00444637	0.000471353	0.00348945	0.00628271	0.0119151	0.207896	0.784932	0.781423	30.2377	2.72e-12	9.79e-11	Yes		Concordant
3449-58_2	P29622	SERPINA4	20	-0.00320968	0.00395746	7.91492e-05	0.000661378	-0.0103906	-0.00593511	-0.00338071	-0.000147516	0.00389246	0.20867	1.15198	1.12245	21.8896	2.22e-09	4.05e-08	Yes		Concordant
3000-66_1	P11226	MBL2	10	0.00313656	0.00389099	7.78198e-05	0.000410728	-0.00413066	0.000541654	0.0028322	0.00560067	0.0116462	0.21009	0.691568	0.62118	8.89969	0.000192868	0.000936927	Yes		Concordant
7915-31_3	Q06481	APLP2	3	-0.00296198	0.0036962	7.3924e-05	8.86208e-05	-0.00817386	-0.00438625	-0.00294945	-0.00149867	0.00266099	0.211462	0.806449	0.787118	34.4533	1.05e-13	5.51e-12	Yes		Discordant
8046-9_3	P09382	LGALS1	4	0.00136049	0.0016989	3.3978e-05	6.74935e-05	-0.00208063	0.000351885	0.00133214	0.00238515	0.00459674	0.211622	0.913969	0.934021	8.12526	0.000395989	0.00177085	Yes		Concordant
3488-64_2	P04040	CAT	14	0.00144784	0.00181201	3.62403e-05	0.000175115	-0.00208447	0.000251706	0.00137424	0.00259616	0.00527282	0.212139	1.01218	0.96592	0.577282	0.562282	0.664983	No		Discordant
2571-12_3	P17936	IGFBP3	13	-0.00318579	0.0039902	7.9804e-05	0.000565478	-0.0110555	-0.0059269	-0.00300839	-0.000372532	0.00415311	0.212318	1.04984	1.01085	1.12167	0.327624	0.450522	No		Concordant
6583-67_3	Q9UK55	SERPINA10	19	-0.00176233	0.00221326	4.42651e-05	0.000273449	-0.00587026	-0.00335409	-0.0018857	-0.000261703	0.00268304	0.21294	1.05902	1.11858	4.6366	0.0106705	0.0297544	No		Concordant
5013-2_1	O00299	CLIC1	5	-0.00243658	0.00308174	6.16349e-05	0.000196276	-0.00776482	-0.00454541	-0.00257181	-0.000389774	0.00385249	0.214574	1.06878	1.09654	4.58912	0.0111631	0.0308582	No		Concordant
9212-22_3	Q9UBX1	CTSF	9	0.00232553	0.00298622	5.97244e-05	0.000271305	-0.00374892	0.000492707	0.00221002	0.00415211	0.00848459	0.218062	0.862776	0.862045	7.49551	0.000710099	0.0029091	Yes		Concordant
5737-61_3	Q92854	SEMA4D	3	-0.00227934	0.00293399	5.86797e-05	9.21683e-05	-0.00767259	-0.00393495	-0.00229699	-0.000709743	0.00319968	0.218617	0.971978	0.949426	0.394535	0.674474	0.759021	No		Discordant
2609-59_2	P01034	CST3	5	0.00428041	0.00551827	0.000110365	0.000415343	-0.00694095	0.000850838	0.00438507	0.00775476	0.0148904	0.218969	0.618404	0.592278	56.1241	2.18e-20	6.52e-18	Yes		Concordant
9232-1_3	Q8WZ75	ROBO4	9	0.002616	0.00339839	6.79677e-05	0.000303357	-0.00427473	0.000395192	0.00259171	0.00481156	0.00976298	0.220716	0.814301	0.782385	7.82522	0.000523011	0.00222454	Yes		Concordant
4309-59_3	P60174	TPI1	9	0.00215051	0.00284089	5.68179e-05	0.000269482	-0.00364413	0.000142887	0.0022525	0.0042038	0.00742017	0.22453	0.793253	0.905509	4.51106	0.0120366	0.032874	No		Concordant
2944-66_2	P41271	NBL1	3	0.00848428	0.0112891	0.000225783	0.000506051	-0.0117495	0.00318784	0.00828626	0.0138458	0.0309357	0.226163	0.532322	0.510452	56.6477	1.67e-20	5.71e-18	Yes		Concordant
4151-6_2	P00747	PLG	46	-0.00344256	0.00458941	9.17881e-05	0.00123396	-0.0114665	-0.0069015	-0.00391718	0.000709458	0.00419699	0.226594	1.12622	1.1725	11.2121	2.33e-05	0.00014593	Yes		Concordant
14146-92_3	P68431	HIST1H3A	5	0.0047328	0.00634495	0.000126899	0.000494424	-0.00792455	0.000609369	0.00476144	0.00895112	0.0168509	0.227859	0.712083	0.714903	8.58746	0.000257121	0.0012086	Yes		Concordant
3344-60_4	P01008	SERPINC1	38	-0.00471642	0.00640432	0.000128086	0.00133262	-0.0164951	-0.010082	-0.00430572	0.000283142	0.00657666	0.230731	0.978817	0.989654	0.191081	0.826205	0.871558	No		Discordant
9845-33_3	Q99497	PARK7	9	-0.00150598	0.00208617	4.17234e-05	0.000162748	-0.00534769	-0.00288847	-0.00157232	-0.000234554	0.00301159	0.235182	1.21699	1.24068	7.44764	0.000746679	0.00303814	Yes		Concordant
8246-9_3	Q8NBP7	PCSK9	14	-0.00201944	0.00279766	5.59531e-05	0.000300324	-0.00756141	-0.00383067	-0.00198212	-0.00013191	0.00348598	0.235198	1.08639	1.01901	2.27989	0.104719	0.190742	No		Concordant
2431-17_3	P08311	CTSG	8	0.00280953	0.00389808	7.79617e-05	0.000373972	-0.00476648	0.000353438	0.0027184	0.00537181	0.0103362	0.235533	0.948332	0.989891	0.490965	0.612714	0.706977	No		Concordant
14088-38_3	P24592	IGFBP6	4	0.00256549	0.00356528	7.13056e-05	0.00019912	-0.00443349	0.000461045	0.00266171	0.00466299	0.00936253	0.235893	0.699025	0.656034	50.3592	1.02e-18	1.95e-16	Yes		Concordant
5071-3_3	Q14126	DSG2	6	0.00182069	0.00255891	5.11782e-05	0.000145483	-0.00298737	0.000252693	0.00177478	0.00337921	0.00671168	0.238384	0.850566	0.817996	11.8992	1.25e-05	8.39e-05	Yes		Concordant
11424-4_3	P16930	FAH	6	-0.0031485	0.00443192	8.86384e-05	0.000355836	-0.0112042	-0.0059848	-0.00329771	-0.000217587	0.00586674	0.238723	1.1833	1.1646	19.2465	2.01e-08	2.99e-07	Yes		Concordant
6350-43_3	P02655	APOC2	6	-0.00661337	0.00949632	0.000189926	0.00113887	-0.0255927	-0.0131108	-0.00659062	-0.00021501	0.0103155	0.243085	1.09626	1.0309	3.11167	0.0465288	0.100424	No		Concordant
5703-26_3	Q99784	OLFM1	6	0.00215327	0.00309224	6.18448e-05	0.000219868	-0.00425298	0.000355541	0.00221155	0.00417542	0.00798735	0.243106	0.901813	0.919157	6.44223	0.00191939	0.00691067	Yes		Concordant
5701-81_3	P05452	CLEC3B	13	0.00299789	0.00442895	8.8579e-05	0.00059997	-0.00540075	-8.24533e-05	0.00291278	0.0059467	0.0112401	0.24924	1.25528	1.25091	23.5186	5.74e-10	1.2e-08	Yes		Discordant
3206-4_2	Q9Y5Y7	LYVE1	6	0.00172452	0.00256401	5.12802e-05	0.000161139	-0.00315981	4.87363e-05	0.00172713	0.00331767	0.00693792	0.250605	0.975167	0.98537	0.353645	0.70253	0.782132	No		Concordant
4127-75_1	P13671	C6	39	-0.00232074	0.00347925	6.95851e-05	0.00101292	-0.0098386	-0.00446489	-0.00227541	0.000161121	0.00362227	0.252379	1.02131	0.981202	1.04673	0.352848	0.475332	No		Concordant
2475-1_3	P10721	KIT	13	-0.00154991	0.00235769	4.71538e-05	0.000231247	-0.00614217	-0.00321699	-0.00155837	7.07422e-05	0.00316572	0.255466	1.12666	1.0924	4.01765	0.0193439	0.0492867	No		Concordant
6296-36_3	Q8WWZ8	OIT3	6	0.00138466	0.00212616	4.25231e-05	0.000125099	-0.00283201	6.65558e-06	0.00134827	0.0027215	0.00564184	0.257442	0.599468	0.701182	19.0393	2.39e-08	3.44e-07	Yes		Concordant
8288-27_3	P02749	APOH	21	-0.00581221	0.00936328	0.000187266	0.00173286	-0.0234951	-0.0124686	-0.00677985	0.000528332	0.0131453	0.267384	0.985318	0.952658	1.26003	0.285731	0.408615	No		Discordant
4775-34_3	P06396	GSN	43	-0.00249729	0.00403435	8.06869e-05	0.000883425	-0.00920481	-0.00536361	-0.00293824	0.000449056	0.00518834	0.267956	0.831055	0.847621	15.2612	6.27e-07	6.12e-06	Yes		Discordant
5069-9_3	P08174	CD55	6	0.00217466	0.00354999	7.09998e-05	0.000284857	-0.00474411	-0.000185257	0.00221542	0.00454677	0.00908546	0.270076	0.799289	0.752303	20.2348	8.63e-09	1.38e-07	Yes		Concordant
2950-57_2	P22692	IGFBP4	6	0.00238775	0.00392293	7.84586e-05	0.000270056	-0.00524279	-0.000282958	0.00235377	0.00491158	0.0102592	0.271374	1.12618	1.07182	1.94296	0.145764	0.247071	No		Discordant
9370-69_3	Q92820	GGH	11	0.00200333	0.00331447	6.62894e-05	0.0003547	-0.00389828	-0.000493115	0.0019523	0.00443064	0.00836781	0.272783	0.942448	0.908627	2.72786	0.067591	0.135097	No		Concordant
6472-40_3	P40967	PMEL	3	-0.00400868	0.00665271	0.000133054	0.000233953	-0.0172144	-0.00714164	-0.00385591	-0.000663112	0.0079698	0.2734	1.15529	1.1922	28.293	1.21e-11	3.81e-10	Yes		Concordant
3298-52_2	Q8IWV2	CNTN4	6	-0.00123026	0.00206834	4.13667e-05	0.000121991	-0.00519195	-0.00250322	-0.00131026	-2.83974e-05	0.003196	0.275986	1.0827	1.034	3.09632	0.0472096	0.101482	No		Concordant
9761-89_3	P00338	LDHA	11	-0.00157864	0.00268	5.36e-05	0.000285741	-0.00681709	-0.00345017	-0.00159317	0.000273016	0.00348814	0.277916	0.919636	0.836336	3.49125	0.032185	0.0750879	No		Discordant
13114-50_3	P51884	LUM	14	0.00319155	0.00544487	0.000108897	0.000658862	-0.00905544	-9.80712e-05	0.00320186	0.00651181	0.014639	0.278885	0.822205	0.82441	16.932	1.45e-07	1.71e-06	Yes		Concordant
9525-1_3	Q13308	PTK7	4	-0.00324826	0.00557033	0.000111407	0.00017716	-0.0107622	-0.00566083	-0.00344974	-0.00108662	0.00540996	0.279901	0.846566	0.853173	11.1064	2.55e-05	0.000157645	Yes		Discordant
10666-7_3	Q9UJJ9	GNPTG	5	0.00305411	0.00526369	0.000105274	0.000390498	-0.00775828	-1.17189e-05	0.00322068	0.00646119	0.0125989	0.280882	0.979548	0.979392	0.412031	0.662821	0.749964	No		Concordant
12381-26_3	P16152	CBR1	4	-0.00167082	0.00290237	5.80475e-05	0.000136763	-0.00704467	-0.00343375	-0.00179217	3.68662e-05	0.00421894	0.282418	0.669204	0.708322	8.17041	0.000379217	0.00171184	Yes		Discordant
3676-15_3	P11717	IGF2R	22	0.000714617	0.00124486	2.48972e-05	0.000137705	-0.00166915	-0.00012792	0.000702782	0.00150918	0.00324652	0.282965	0.99684	0.973655	0.613937	0.542145	0.647085	No		Concordant
6590-54_3	O60462	NRP2	15	0.0011597	0.00202702	4.05404e-05	0.000207852	-0.0026923	-0.000314947	0.00118451	0.00263168	0.00496914	0.283621	0.846118	0.816714	12.0567	1.08e-05	7.38e-05	Yes		Concordant
9216-100_3	O15031	PLXNB2	6	0.0018074	0.00316445	6.32889e-05	0.000232033	-0.00427759	-0.000279507	0.00169525	0.0039118	0.00826365	0.283946	0.838743	0.827645	11.3347	2.07e-05	0.000131715	Yes		Concordant
11105-171_3	P06733	ENO1	11	-0.00219506	0.00397435	7.9487e-05	0.000461664	-0.00928807	-0.00514673	-0.00230351	0.000269561	0.00678111	0.290369	0.701977	0.771848	16.8522	1.57e-07	1.83e-06	Yes		Discordant
5509-7_3	P01133	EGF	3	-0.00379546	0.00687366	0.000137473	0.000230348	-0.0136291	-0.00662026	-0.00382712	-0.00115922	0.00633653	0.290415	1.1042	1.14737	7.06279	0.00106647	0.004176	Yes		Concordant
3591-51_3	P55285	CDH6	5	0.00184765	0.00335369	6.70739e-05	0.000226343	-0.00469086	-0.000309096	0.00185063	0.00406034	0.00820341	0.290841	1.28588	1.29765	41.7891	4.34e-16	4.17e-14	Yes		Discordant
5247-17_4	P62937	PPIA	5	-0.00287255	0.00524886	0.000104977	0.00040783	-0.0127601	-0.0062887	-0.00310044	0.000151837	0.0083736	0.292096	0.855972	0.915696	4.28162	0.0150173	0.0396567	No		Discordant
9297-12_3	Q7Z7M8	B3GNT8	4	0.00175322	0.00320568	6.41135e-05	0.000150732	-0.00426746	-7.70666e-05	0.00175294	0.00359244	0.00782662	0.29222	0.991606	0.975303	0.125373	0.882231	0.913147	No		Concordant
3607-71_1	Q9UBP4	DKK3	3	0.00835565	0.0153312	0.000306624	0.000290347	-0.0049366	0.00503926	0.00820303	0.011261	0.0217175	0.292874	0.748591	0.719229	21.4748	3.12e-09	5.57e-08	Yes		Concordant
5029-3_1	Q12884	FAP	6	-0.00164331	0.00302176	6.04353e-05	0.00019524	-0.00748297	-0.00349037	-0.00172439	0.000187045	0.00443165	0.293281	1.01541	1.01014	0.32814	0.720621	0.79708	No		Concordant
13126-52_3	Q02487	DSC2	3	0.00602658	0.0111817	0.000223634	0.000515707	-0.0115971	0.000160736	0.00621542	0.0116653	0.0234739	0.294954	0.716895	0.668151	39.5968	2.14e-15	1.69e-13	Yes		Concordant
3890-8_2	P07195	LDHB	12	0.00130659	0.00244239	4.88478e-05	0.00025718	-0.00331553	-0.000384558	0.00127769	0.00295105	0.00602607	0.296338	0.774831	0.83971	8.74737	0.000221401	0.00106473	Yes		Concordant
13615-60_3	O43639	NCK2	3	-0.0018627	0.00350296	7.00592e-05	9.43285e-05	-0.00780719	-0.00328512	-0.00180874	-0.000282255	0.00365314	0.29745	0.922258	1.00201	3.81505	0.0235504	0.0578484	No		Discordant
4964-67_1	Q9NZ08	ERAP1	3	0.00216581	0.00408312	8.16625e-05	0.000129654	-0.00413555	0.00075572	0.00228751	0.00373178	0.00814003	0.297907	0.849178	0.90084	2.42809	0.0905981	0.170205	No		Concordant
7980-72_3	Q9NY97	B3GNT2	4	0.00343519	0.0066437	0.000132874	0.000432719	-0.0105563	-0.000211607	0.00360825	0.00725826	0.0156819	0.302557	1.05083	1.00977	1.65946	0.192646	0.306453	No		Discordant
7831-39_3	P02753	RBP4	12	-0.00347119	0.00678429	0.000135686	0.000971385	-0.0172932	-0.00828002	-0.00312243	0.00130433	0.00926772	0.304447	1.09572	1.05087	4.65423	0.0104917	0.0293583	No		Concordant
5009-11_1	P26038	MSN	6	-0.00162029	0.00317312	6.34623e-05	0.000230644	-0.00761685	-0.00371076	-0.00174946	0.000506049	0.00482737	0.304805	0.938362	0.899752	1.27426	0.281721	0.404209	No		Discordant
4535-50_2	Q10588	BST1	9	-0.00183795	0.00361943	7.23886e-05	0.00034542	-0.00865373	-0.00433741	-0.00188599	0.00067243	0.00508185	0.305797	1.00385	0.953616	0.463544	0.629683	0.721512	No		Concordant
9173-21_3	P36871	PGM1	4	-0.00182728	0.00360165	7.20331e-05	0.000183429	-0.00855799	-0.00395718	-0.00189593	0.000161055	0.00475107	0.305956	0.966006	0.957668	1.59278	0.20575	0.32168	No		Discordant
2700-56_2	P07225	PROS1	24	-0.00198546	0.00391596	7.83191e-05	0.000616136	-0.00860441	-0.00494237	-0.00250169	0.000684809	0.00642764	0.306071	1.00111	0.966676	0.804795	0.448528	0.562276	No		Concordant
10737-96_3	P30740	SERPINB1	15	-0.00119767	0.00238397	4.76794e-05	0.000295947	-0.00580598	-0.00269187	-0.00115474	0.000280454	0.00384898	0.307699	0.912152	0.976955	1.52259	0.220468	0.338122	No		Discordant
14136-234_3	Q9NPY3	CD93	6	0.002439	0.00485984	9.71968e-05	0.000430979	-0.00659819	-0.000862186	0.0025218	0.0056017	0.0120424	0.30788	0.908824	0.864233	6.6863	0.00151969	0.00567218	Yes		Concordant
11237-49_3	Q15113	PCOLCE	12	0.00132518	0.00268664	5.37328e-05	0.000269857	-0.00357391	-0.000652784	0.00124563	0.00341213	0.00624051	0.310918	0.977996	0.949783	0.648843	0.523661	0.630369	No		Concordant
7015-8_3	O75023	LILRB5	6	0.000845676	0.00171806	3.43611e-05	0.000100856	-0.00254731	-0.000238909	0.000829894	0.00194079	0.00425941	0.311279	0.988227	0.953582	0.379795	0.684451	0.767541	No		Concordant
10738-11_3	Q9UBX5	FBLN5	5	0.00185173	0.00376717	7.53434e-05	0.000234064	-0.00501644	-0.000465186	0.00181578	0.00433646	0.00909182	0.311521	0.889651	0.837665	3.20947	0.0422844	0.0931542	No		Concordant
8362-102_3	P01591	IGJ	6	-0.00455343	0.00926536	0.000185307	0.00110018	-0.0261957	-0.00963335	-0.00438242	0.000573541	0.0137649	0.311555	0.977204	0.985013	0.834538	0.435476	0.550239	No		Discordant
3860-7_2	P60900	PSMA6	3	0.00371138	0.00755475	0.000151095	0.000311245	-0.00858373	0.000242302	0.00357888	0.00708772	0.0162443	0.31162	0.956952	1.00811	1.95395	0.144233	0.244997	No		Concordant
3280-49_2	P16112	ACAN	4	0.0026673	0.00552271	0.000110454	0.000272278	-0.00713695	-0.000287861	0.00262082	0.00530778	0.0138623	0.314559	0.975464	0.987078	0.664411	0.515635	0.625745	No		Concordant
2851-63_3	P01031	C5	84	0.000976178	0.00203729	4.07458e-05	0.000455051	-0.00292612	-0.000322209	0.00104547	0.00196912	0.00616707	0.315914	0.878347	0.887338	2.35388	0.0973997	0.179875	No		Concordant
5489-18_3	P31948	STIP1	5	-0.00134135	0.00280842	5.61685e-05	0.000134393	-0.00681502	-0.00296919	-0.00127798	0.000283028	0.00384569	0.316461	0.941471	0.951519	1.32699	0.267427	0.388712	No		Discordant
4129-72_1	P00751	CFB	38	-0.00165915	0.00353613	7.07226e-05	0.000713589	-0.00821107	-0.00409229	-0.00201321	0.00109131	0.00485306	0.319464	1.04005	1.07793	2.47135	0.0868457	0.164547	No		Concordant
13741-36_3	P08833	IGFBP1	3	0.00233514	0.00502232	0.000100446	0.000172826	-0.00659114	-6.99787e-07	0.00229841	0.00461472	0.011294	0.320983	0.589211	0.677223	19.7885	1.27e-08	1.94e-07	Yes		Concordant
2211-9_6	P01033	TIMP1	5	-0.00104168	0.00224262	4.48525e-05	9.20129e-05	-0.00512895	-0.00234643	-0.00105008	0.000280547	0.00319714	0.321148	0.992595	1.00385	0.0463259	0.95474	0.967286	No		Discordant
2685-21_2	P24593	IGFBP5	3	-0.00179112	0.0038731	7.7462e-05	0.00012727	-0.0083759	-0.00379378	-0.00169545	0.000221304	0.00528078	0.321879	1.16733	1.1219	10.4157	4.77e-05	0.000274003	Yes		Concordant
3340-53_1	P35443	THBS4	9	0.00131532	0.00286847	5.73694e-05	0.000250242	-0.00433406	-0.000532589	0.00127707	0.0031531	0.00690616	0.323281	0.778083	0.722563	13.7298	2.41e-06	1.97e-05	Yes		Concordant
4272-46_2	P06744	GPI	8	-0.00121671	0.00265989	5.31979e-05	0.000185787	-0.00658435	-0.00291929	-0.00120695	0.000501532	0.00378457	0.323682	0.673582	0.758305	11.1251	2.51e-05	0.000155979	Yes		Discordant
2797-56_2	P04114	APOB	313	0.000799189	0.00175036	3.50071e-05	0.000735884	-0.00329702	9.37875e-05	0.000927778	0.00193136	0.00390419	0.323984	0.877597	0.812357	3.1245	0.0459336	0.0994536	No		Concordant
3485-28_2	P61769	B2M	5	0.00345348	0.00758279	0.000151656	0.000710067	-0.0102688	-0.00159317	0.00354088	0.00814435	0.0189733	0.324398	0.529434	0.506534	63.7768	1.56e-22	6.79e-20	Yes		Concordant
10445-20_3	O95445	APOM	11	-0.00436666	0.00959282	0.000191856	0.00181179	-0.0219782	-0.0118044	-0.00472665	0.00280489	0.0132294	0.324483	1.18062	1.19326	9.20013	0.000146161	0.000739303	Yes		Concordant
3389-7_2	P05154	SERPINA5	17	-0.00172031	0.00379905	7.5981e-05	0.000562334	-0.00949803	-0.00421601	-0.00163799	0.000659167	0.00627512	0.325337	1.21349	1.12611	6.36414	0.00206116	0.00730567	Yes		Concordant
4154-57_2	P16109	SELP	10	-0.0013928	0.00310119	6.20238e-05	0.000281921	-0.00748206	-0.00358606	-0.00131587	0.000891488	0.00427657	0.326674	0.960808	0.998543	0.642819	0.526802	0.632717	No		Discordant
6973-111_4	P01344	IGF2	4	-0.00115996	0.00259748	5.19495e-05	0.000104418	-0.006093	-0.00264489	-0.00116309	0.000387863	0.00388379	0.327593	1.08005	1.10045	7.78145	0.000544807	0.00229481	Yes		Concordant
8407-84_3	Q04721	NOTCH2	5	0.00129573	0.0029055	5.811e-05	0.000149831	-0.00460567	-0.000427465	0.00126406	0.00312584	0.00699527	0.327814	0.882157	0.839388	9.65154	9.65e-05	0.000512489	Yes		Concordant
10435-2_3	P20933	AGA	3	-0.00138968	0.00312567	6.25135e-05	8.83626e-05	-0.00737524	-0.00293508	-0.00136468	0.000183248	0.00453889	0.328304	1.0288	1.02847	0.598638	0.550469	0.654309	No		Concordant
2567-5_6	P05156	CFI	34	-0.00141597	0.00318789	6.37579e-05	0.000519951	-0.00739961	-0.00374914	-0.00118087	0.000815734	0.00460328	0.32846	1.00798	1.00699	0.0651257	0.936968	0.954319	No		Concordant
3213-65_2	P14543	NID1	22	-0.000743964	0.0016847	3.3694e-05	0.000171061	-0.00401738	-0.00185779	-0.000798917	0.000282664	0.00298882	0.329389	0.919758	0.966101	2.07811	0.127627	0.223208	No		Discordant
4979-34_2	Q07507	DPT	3	0.00616489	0.0140216	0.000280433	0.000310803	-0.0069142	0.0024665	0.00626526	0.00969801	0.0186838	0.330088	0.63652	0.621931	46.4044	1.58e-17	2.1e-15	Yes		Concordant
11232-46_3	P20061	TCN1	4	0.00385746	0.00878806	0.000175761	0.000628096	-0.0123055	-0.00128977	0.00328026	0.0090447	0.0196674	0.330351	0.71157	0.719212	10.7763	3.44e-05	0.000204477	Yes		Concordant
2649-77_2	P32942	ICAM3	7	0.00139809	0.00319231	6.38463e-05	0.000235895	-0.00437507	-0.000749344	0.00125032	0.00351119	0.00790244	0.330709	1.09648	1.08852	8.07397	0.000415338	0.0018317	Yes		Discordant
3079-62_2	Q99969	RARRES2	3	0.00411003	0.00958766	0.000191753	0.000528309	-0.0140352	-0.00091801	0.00398256	0.00927086	0.0214939	0.334078	0.872031	0.783133	11.6263	1.59e-05	0.000104364	Yes		Concordant
8750-46_3	P18206	VCL	34	0.000692593	0.00163813	3.27626e-05	0.000245994	-0.00294094	-0.000219179	0.000814196	0.00181838	0.0036158	0.336223	0.967939	1.01503	1.0208	0.362063	0.484878	No		Concordant
4712-28_2	P05090	APOD	9	-0.00324542	0.00777173	0.000155435	0.00109534	-0.01811	-0.00859401	-0.00379059	0.00255554	0.0113606	0.338122	1.17434	1.10626	8.34168	0.000323854	0.00148718	Yes		Concordant
5644-60_3	P34096	RNASE4	5	0.00266185	0.00638516	0.000127703	0.000503867	-0.0100328	-0.00133815	0.00282212	0.00670933	0.0148306	0.338383	0.756714	0.728801	29.2182	5.65e-12	1.88e-10	Yes		Concordant
5264-65_3	P27797	CALR	6	0.00267418	0.00642917	0.000128583	0.000600295	-0.00856692	-0.00168952	0.00259006	0.00694814	0.0147959	0.338725	1.09505	1.11432	10.7742	3.46e-05	0.000205156	Yes		Discordant
4970-55_1	P00918	CA2	6	0.00174772	0.00421723	8.43445e-05	0.000333977	-0.0067828	-0.000820882	0.00169682	0.00444496	0.00997694	0.339282	0.985255	0.985312	0.0928873	0.911333	0.93618	No		Concordant
9755-19_3	Q9UJU6	DBNL	3	-0.00145583	0.00353999	7.07997e-05	9.44205e-05	-0.00768625	-0.00287994	-0.00140207	3.77009e-05	0.0044109	0.340444	0.797914	0.85981	12.7949	5.59e-06	4.14e-05	Yes		Discordant
4306-4_2	P29401	TKT	11	0.000865246	0.0021102	4.22041e-05	0.000162682	-0.00335468	-0.000412531	0.000875648	0.00218208	0.005256	0.340892	0.872446	0.900523	2.86156	0.0593802	0.122202	No		Concordant
10039-32_3	P00491	PNP	4	-0.00217368	0.00530805	0.000106161	0.000380614	-0.0120652	-0.00547947	-0.00216929	0.00105442	0.00824636	0.341084	0.72897	0.837736	6.5605	0.00171395	0.00627486	Yes		Discordant
14203-3_3	P20073	ANXA7	4	-0.00161736	0.0040073	8.01459e-05	0.000175242	-0.00925254	-0.00392898	-0.0015511	0.000796852	0.00577304	0.343252	0.82161	0.817754	1.98498	0.13987	0.239542	No		Discordant
4831-4_2	P14151	SELL	8	-0.00253434	0.00632744	0.000126549	0.00070634	-0.0147908	-0.00683576	-0.0028194	0.00170688	0.0105538	0.344383	1.12478	1.14998	8.01906	0.000436571	0.00191125	Yes		Concordant
6454-38_3	P52565	ARHGDIA	3	-0.00169177	0.00426566	8.53131e-05	0.000130413	-0.00864357	-0.00346165	-0.00165683	0.000288609	0.00522325	0.345831	0.878782	0.909307	2.20379	0.112826	0.202352	No		Discordant
4908-6_1	P17813	ENG	8	-0.00146119	0.00370224	7.40448e-05	0.000362907	-0.00856163	-0.00383165	-0.00148948	0.000935734	0.00596667	0.346541	1.03476	0.965673	1.75364	0.175576	0.285467	No		Concordant
11291-73_3	P33908	MAN1A1	11	0.00133436	0.00339269	6.78538e-05	0.000324374	-0.00509826	-0.000885819	0.00113516	0.00348	0.00842792	0.347047	1.05051	1.05865	6.11439	0.00261608	0.00891593	Yes		Discordant
13230-174_3	P01859	NA	3	0.00283527	0.00726532	0.000145306	0.000389326	-0.00916693	-0.00117315	0.00298439	0.00642396	0.0145874	0.348177	1.06817	1.04198	1.40766	0.246972	0.366469	No		Discordant
13112-179_3	Q12841	FSTL1	4	0.00182128	0.00466783	9.33566e-05	0.000231524	-0.0067094	-0.0006912	0.00199039	0.00444722	0.0106192	0.348202	0.923321	0.869626	6.21856	0.00236342	0.00820083	Yes		Concordant
5903-91_2	P11142	HSPA8	6	0.00148306	0.00383464	7.66928e-05	0.000287038	-0.00595152	-0.000930243	0.00139478	0.00380493	0.00966934	0.34947	0.789448	0.867978	9.32431	0.000131016	0.000674824	Yes		Concordant
14048-7_3	Q9NPH3	IL1RAP	12	0.00112627	0.00291647	5.83294e-05	0.000326018	-0.00470962	-0.000686011	0.00108321	0.00301533	0.00699596	0.349683	1.02935	1.19489	6.15342	0.00251184	0.00862467	Yes		Discordant
12469-19_3	Q15691	MAPRE1	3	-0.00373985	0.00974784	0.000194957	0.000483693	-0.0208219	-0.00839245	-0.00358421	0.00106458	0.0130181	0.350616	0.939249	0.974207	1.11701	0.329131	0.452081	No		Discordant
3797-1_1	P19022	CDH2	7	0.000857971	0.00230059	4.60118e-05	0.000160174	-0.00352208	-0.00078706	0.000899942	0.00247665	0.00510981	0.354598	1.03965	1.03562	0.936868	0.393447	0.514892	No		Discordant
13678-169_3	P00746	CFD	10	0.00214706	0.00586815	0.000117363	0.000804602	-0.0103175	-0.00142218	0.00285604	0.00607121	0.012644	0.357226	0.836625	0.850456	14.0726	1.8e-06	1.54e-05	Yes		Concordant
6217-23_3	O00391	QSOX1	29	0.000658713	0.00183259	3.66519e-05	0.000261413	-0.00300707	-0.000469578	0.000695635	0.00181861	0.00404705	0.359632	0.988948	0.953695	3.65507	0.0274646	0.0659047	No		Concordant
6409-57_3	Q8IZF2	ADGRF5	6	0.00155137	0.00433648	8.67296e-05	0.000389657	-0.00696397	-0.0011087	0.00156053	0.00406474	0.0101352	0.360265	1.15273	1.14282	4.3809	0.0136346	0.0366202	No		Discordant
4900-8_1	P01024	C3	138	-0.0011635	0.00327699	6.55398e-05	0.00125223	-0.00642741	-0.00413176	-0.00103489	0.00192018	0.00459089	0.361275	1.09735	1.08091	1.59895	0.204491	0.319978	No		Concordant
10422-44_3	P10599	TXN	4	-0.00170789	0.00486765	9.7353e-05	0.000303199	-0.0107532	-0.00464457	-0.00177798	0.00134857	0.00753978	0.362845	0.921323	0.969103	1.79431	0.168712	0.276373	No		Discordant
4876-32_1	P00740	F9	15	-0.000758258	0.00217868	4.35735e-05	0.000223159	-0.00471722	-0.00226745	-0.000787382	0.000690168	0.00366372	0.363906	0.970356	0.9964	0.503608	0.605057	0.700338	No		Discordant
14759-149_3	P12830	CDH1	10	0.00177736	0.00520193	0.000104039	0.000537463	-0.0076781	-0.00204219	0.00151864	0.00519981	0.0122356	0.366299	1.05538	1.02037	2.08119	0.127277	0.223084	No		Discordant
13499-30_3	P00451	F8	6	0.00204535	0.00599442	0.000119888	0.000536544	-0.00926432	-0.00208313	0.00208109	0.0061784	0.0135671	0.366473	0.75976	0.733004	15.6277	4.54e-07	4.63e-06	Yes		Concordant
8007-19_3	P07858	CTSB	4	0.00100396	0.00295355	5.90709e-05	0.000139614	-0.0045773	-0.000814558	0.00103711	0.00271573	0.00674213	0.366959	0.569007	0.584349	36.5702	1.98e-14	1.32e-12	Yes		Concordant
6115-40_3	Q01459	CTBS	10	-0.000780612	0.00231026	4.62053e-05	0.000212137	-0.00540927	-0.00229635	-0.00073577	0.000671413	0.00386448	0.367724	0.794608	0.767512	9.51144	0.000109739	0.000573881	Yes		Discordant
9749-190_3	P13796	LCP1	16	-0.000780978	0.00232961	4.65922e-05	0.000264078	-0.00513894	-0.00243079	-0.000840538	0.000700715	0.00408197	0.368722	0.918107	0.918535	4.26861	0.0151951	0.0401041	No		Discordant
8239-223_3	P06276	BCHE	17	0.00116958	0.00349676	6.99352e-05	0.000472874	-0.00603439	-0.000989613	0.00103929	0.00323605	0.00879145	0.36901	1.11295	1.16716	6.17327	0.00246691	0.0084861	Yes		Discordant
8099-42_3	Q9BUD6	SPON2	3	0.00148236	0.00443598	8.87196e-05	0.000135254	-0.00613103	-0.00048295	0.00150661	0.00343543	0.00880354	0.369127	0.673317	0.646573	30.1163	2.83e-12	1.01e-10	Yes		Concordant
6581-50_3	P02774	GC	35	-0.00484139	0.0145771	0.000291542	0.0054268	-0.0293734	-0.0178389	-0.00469839	0.0069924	0.0242002	0.369898	0.944433	0.970958	0.663593	0.516054	0.625936	No		Discordant
7056-16_3	P08195	SLC3A2	8	-0.000935245	0.00285661	5.71323e-05	0.000203331	-0.00636751	-0.00286517	-0.000840544	0.000972519	0.00451806	0.371684	1.02179	1.05307	1.09242	0.33725	0.460149	No		Concordant
10970-3_3	Q13508	ART3	3	-0.00123906	0.00382297	7.64594e-05	0.000143646	-0.00854898	-0.00314487	-0.00125219	0.000711032	0.0058854	0.372928	0.883205	0.883451	2.43129	0.0903045	0.169853	No		Discordant
2960-66_2	P27918	CFP	12	0.00134696	0.00416018	8.32036e-05	0.000529413	-0.00722312	-0.00118703	0.00137128	0.00437544	0.00924373	0.373055	1.03665	1.02503	0.846969	0.430138	0.545868	No		Discordant
9250-87_3	P59665	DEFA1	5	-0.00223006	0.00705291	0.000141058	0.00057349	-0.0151317	-0.00696118	-0.00253857	0.00215076	0.0131708	0.375929	0.670208	0.75894	7.37467	0.000796001	0.00322239	Yes		Discordant
6947-4_3	Q9Y274	ST3GAL6	3	0.00192445	0.00611169	0.000122234	0.000228965	-0.00815937	-0.000994222	0.00175013	0.00457326	0.0136298	0.376427	1.18728	1.15134	6.57254	0.00169316	0.00624174	Yes		Discordant
14100-63_3	P02747	C1QC	5	0.00210693	0.00670132	0.000134026	0.000628818	-0.0124864	-0.00249598	0.00228987	0.00676197	0.0152332	0.376607	0.886244	0.888232	1.71887	0.181712	0.292659	No		Concordant
9312-8_3	P25311	AZGP1	21	-0.00228377	0.00729877	0.000145975	0.00142252	-0.0177072	-0.00623872	-0.00256649	0.00145467	0.0144242	0.377179	1.08145	1.05502	1.80805	0.166457	0.273562	No		Concordant
12034-28_3	Q01518	CAP1	7	-0.00130467	0.00422426	8.44852e-05	0.000348885	-0.0090951	-0.00408275	-0.00142743	0.0014905	0.00694794	0.378717	0.74275	0.86534	4.21693	0.0159586	0.0418191	No		Discordant
13381-49_3	P15291	B4GALT1	3	0.00169984	0.00552739	0.000110548	0.000117596	-0.00374355	0.0003345	0.00168127	0.00289007	0.00683135	0.37922	0.844686	0.761631	14.2454	1.53e-06	1.37e-05	Yes		Concordant
14599-18_3	Q9NY15	STAB1	6	-0.000637967	0.00208801	4.17602e-05	0.000126292	-0.00462064	-0.00192716	-0.000670921	0.000606078	0.00354327	0.379978	1.05134	1.05251	2.88528	0.0580144	0.120017	No		Concordant
3066-12_1	P17931	LGALS3	3	-0.00218248	0.00717345	0.000143469	0.000186245	-0.0113283	-0.00485449	-0.00234141	0.000215588	0.00753907	0.380471	0.815329	0.795606	35.235	5.51e-14	3.1e-12	Yes		Discordant
5717-2_3	O75339	CILP	4	0.00259117	0.00862715	0.000172543	0.000427704	-0.00966962	-0.00109929	0.00239898	0.00606846	0.0129473	0.381955	0.641976	0.712935	19.6672	1.43e-08	2.17e-07	Yes		Concordant
4467-49_2	Q14515	SPARCL1	9	-0.000663065	0.00221516	4.43032e-05	0.00016578	-0.00501183	-0.00212802	-0.000680383	0.00082538	0.00356173	0.382344	0.871348	0.79487	7.53857	0.000682055	0.00281348	Yes		Discordant
10714-7_3	P12821	ACE	18	0.000492623	0.00166873	3.33746e-05	0.00018719	-0.0025638	-0.000745769	0.000429773	0.00165739	0.00369428	0.383917	1.01198	1.01657	0.0625237	0.939408	0.956194	No		Discordant
6049-64_3	Q13332	PTPRS	10	0.000571693	0.00195122	3.90244e-05	0.00016268	-0.00313475	-0.000758928	0.000588468	0.00193162	0.00432178	0.384764	0.924921	0.862726	4.80926	0.00903916	0.0258686	No		Concordant
4157-2_1	P00734	F2	34	-0.00170569	0.00592073	0.000118415	0.00143161	-0.0144105	-0.00533162	-0.00192277	0.00203977	0.00944933	0.38664	1.06726	0.94607	3.14803	0.0449134	0.0978646	No		Concordant
11382-5_3	P53004	BLVRA	4	0.00165498	0.00574659	0.000114932	0.000305946	-0.00830783	-0.00151537	0.00160779	0.00473728	0.0111829	0.386676	0.913157	0.962926	1.94723	0.145153	0.24621	No		Concordant
2697-7_2	P02776	PF4	3	-0.00870392	0.0302565	0.000605131	0.00142366	-0.043077	-0.019907	-0.0110526	-0.00061913	0.0263767	0.386799	1.04344	1.01388	1.12553	0.326383	0.449811	No		Concordant
4785-30_3	P08185	SERPINA6	16	-0.00261714	0.00918381	0.000183676	0.00154418	-0.020473	-0.00965615	-0.00275892	0.00517081	0.0127402	0.387832	1.10061	1.1135	13.6856	2.53e-06	2.06e-05	Yes		Concordant
8958-51_3	O00533	CHL1	26	0.000501536	0.00178501	3.57001e-05	0.000224996	-0.00356725	-0.000470929	0.000559146	0.00165851	0.00382166	0.389366	0.866406	0.878975	9.70224	9.21e-05	0.000490756	Yes		Concordant
6263-77_3	P55058	PLTP	13	0.000813723	0.00290606	5.81212e-05	0.000264263	-0.0050182	-0.0011104	0.000909731	0.00261763	0.00676424	0.389735	1.02971	1.01923	0.35898	0.698802	0.779252	No		Discordant
11450-110_3	P07237	P4HB	10	-0.000426996	0.00153573	3.07146e-05	0.000129929	-0.0034881	-0.00146073	-0.00041275	0.000633513	0.00246018	0.390491	0.818482	0.793144	17.6722	7.75e-08	9.81e-07	Yes		Discordant
3184-25_2	P08709	F7	6	-0.00168126	0.00604969	0.000120994	0.000520078	-0.0131777	-0.00592385	-0.00142477	0.00222443	0.0103827	0.390541	1.06873	1.08499	2.41748	0.0915432	0.171308	No		Concordant
2358-19_2	P35916	FLT4	7	0.000825509	0.00298235	5.9647e-05	0.000250209	-0.00461796	-0.00126855	0.000669036	0.00282627	0.00690558	0.390968	0.97196	0.950126	0.405911	0.666875	0.753838	No		Concordant
8327-26_3	Q9H4A9	DPEP2	7	0.000609908	0.00223106	4.46213e-05	0.000152868	-0.0038777	-0.000835906	0.000683466	0.00201004	0.00499028	0.392284	0.954238	0.895145	4.73019	0.00975061	0.0276566	No		Concordant
4276-10_2	P30086	PEBP1	3	-0.00193118	0.00708001	0.0001416	0.000240676	-0.0133934	-0.00501251	-0.00195462	0.00139637	0.00977319	0.392517	0.897217	0.920737	1.32496	0.267956	0.38905	No		Discordant
14101-2_3	P26992	CNTFR	4	0.00109575	0.00415455	8.30909e-05	0.000193598	-0.00576152	-0.00124712	0.000937084	0.00338486	0.00841731	0.395987	0.870284	0.835922	13.0658	4.37e-06	3.33e-05	Yes		Concordant
2706-69_2	P05543	SERPINA7	18	0.00150633	0.00574487	0.000114897	0.000905755	-0.0109566	-0.00214644	0.00212591	0.00533627	0.0111504	0.396582	1.03864	1.02575	0.827484	0.438522	0.553065	No		Discordant
5028-59_1	Q86VB7	CD163	21	-0.00046053	0.00176145	3.52289e-05	0.000206734	-0.00379628	-0.00176993	-0.000397344	0.000820597	0.00276809	0.396873	0.791604	0.792763	10.0149	6.9e-05	0.0003795	Yes		Discordant
8369-102_3	Q14118	DAG1	5	0.000614137	0.00234992	4.69983e-05	0.000131351	-0.0042774	-0.000758364	0.000651261	0.00217318	0.00493095	0.396914	0.892523	0.881636	10.9465	2.96e-05	0.000178383	Yes		Concordant
2900-53_3	Q16627	CCL14	4	0.00125181	0.00483561	9.67122e-05	0.000265053	-0.0081572	-0.00157913	0.00119028	0.00426807	0.0101487	0.397866	0.70886	0.678129	21.3327	3.43e-09	6.08e-08	Yes		Concordant
3285-23_2	P00736	C1R	38	0.000817037	0.00316998	6.33996e-05	0.000673115	-0.00565785	-0.00141291	0.00100348	0.00300394	0.00680165	0.398303	0.975181	0.876111	2.04155	0.132291	0.228938	No		Concordant
3617-80_4	Q04756	HGFAC	17	0.000476744	0.00185693	3.71385e-05	0.000193341	-0.00315948	-0.000745868	0.000374946	0.0016441	0.00415345	0.398691	0.922391	0.961339	0.842241	0.432147	0.547913	No		Concordant
7173-141_3	Q8N3T6	TMEM132C	6	-0.000946983	0.00374885	7.49771e-05	0.000257436	-0.0081102	-0.00335958	-0.00112772	0.00147495	0.00700468	0.400286	0.93502	0.911385	5.63486	0.00411375	0.0132823	No		Discordant
7812-11_3	P06702	S100A9	7	0.00179532	0.00712445	0.000142489	0.000811645	-0.012339	-0.0028424	0.00183663	0.00648869	0.0169118	0.400523	1.08082	1.08153	6.19614	0.00241774	0.00834698	Yes		Discordant
11510-31_3	O14791	APOL1	14	-0.000960644	0.00405338	8.10676e-05	0.000518103	-0.00978446	-0.00362948	-0.000586557	0.00176373	0.00694983	0.406329	1.18437	1.23456	14.8656	8.87e-07	8.13e-06	Yes		Concordant
9468-8_3	Q12907	LMAN2	3	0.00151135	0.00643375	0.000128675	0.000306692	-0.010659	-0.00235021	0.00162891	0.00525696	0.013538	0.407139	0.693466	0.67633	45.1815	3.84e-17	4.97e-15	Yes		Concordant
13231-90_3	P01861	NA	2	0.00850583	0.0364044	0.000728088	0.000694643	-0.0232875	0.00173252	0.00738216	0.0132949	0.0514191	0.407629	0.875357	0.835777	6.12363	0.00258751	0.00884375	Yes		Concordant
11168-3_3	Q96KG7	MEGF10	5	0.0013997	0.00604166	0.000120833	0.000533231	-0.0104988	-0.00232828	0.00144541	0.00515349	0.0139257	0.408395	1.07697	0.995083	1.29187	0.276853	0.399259	No		Discordant
12436-84_3	P78417	GSTO1	5	-0.000622168	0.00270597	5.41195e-05	0.000133228	-0.00576845	-0.00212602	-0.000606672	0.000973445	0.00426227	0.409075	0.958691	0.95575	0.891245	0.411655	0.530791	No		Discordant
8397-147_3	Q6ZRP7	QSOX2	3	-0.00169284	0.00753605	0.000150721	0.000317157	-0.0142135	-0.0052316	-0.00175171	0.00186064	0.0115316	0.411133	1.11736	1.1038	3.48061	0.0325105	0.0757365	No		Concordant
2975-19_2	P29279	CTGF	3	0.000996437	0.0044542	8.9084e-05	0.000144861	-0.00619977	-0.000988164	0.00105966	0.0030086	0.00791581	0.411493	1.02202	0.985479	1.22603	0.29549	0.418251	No		Discordant
6207-10_3	P07602	PSAP	3	-0.00154314	0.00698047	0.000139609	0.000342529	-0.01382	-0.00534167	-0.00156852	0.00216505	0.0111867	0.412521	1.09889	1.07631	1.3759	0.254786	0.375354	No		Concordant
8064-125_3	P15151	PVR	5	0.00118412	0.00536611	0.000107322	0.000387336	-0.00999026	-0.0018732	0.0014908	0.00493898	0.0106712	0.412676	1.02663	0.988606	1.96554	0.142578	0.242875	No		Discordant
5017-19_1	P30044	PRDX5	3	0.00175893	0.00798229	0.000159646	0.000299882	-0.0112827	-0.00227515	0.00180383	0.0058182	0.015273	0.412798	1.06191	1.05713	7.35144	0.00081523	0.00327805	Yes		Discordant
2580-83_2	P05164	MPO	21	0.000396614	0.00180962	3.61925e-05	0.000202634	-0.00318567	-0.000845868	0.000402204	0.00171518	0.00380071	0.413259	0.78287	0.816102	4.71936	0.00985235	0.0278003	No		Concordant
7917-17_3	O75976	CPD	3	0.00198419	0.00914527	0.000182905	0.000386958	-0.0105821	-0.00187407	0.0025192	0.00609082	0.0149893	0.414118	1.04505	1.05647	5.95105	0.00304706	0.0101817	No		Discordant
11514-196_3	P13987	CD59	3	0.00205382	0.00994233	0.000198847	0.000357548	-0.0121358	-0.00206349	0.00226663	0.00656519	0.0149173	0.418172	0.889173	0.888017	17.8671	6.52e-08	8.43e-07	Yes		Concordant
3853-56_1	P40925	MDH1	3	0.00200623	0.00976838	0.000195368	0.000474683	-0.0140046	-0.00247411	0.00193059	0.00676351	0.0164964	0.418638	0.841045	0.879513	4.55173	0.0115855	0.0318235	No		Concordant
11347-9_3	P37837	TALDO1	4	-0.000754871	0.00369388	7.38775e-05	0.00016236	-0.00799201	-0.00286057	-0.000691241	0.00134506	0.0064597	0.419037	0.83707	0.885277	5.96138	0.00301948	0.0100966	No		Discordant
4187-49_2	P52209	PGD	4	0.0016767	0.00821983	0.000164397	0.000703019	-0.0131142	-0.00355654	0.00150166	0.00656681	0.018394	0.419184	1.11038	1.44702	3.83543	0.023057	0.0569286	No		Discordant
9283-8_3	P16070	CD44	5	0.000905006	0.00451144	9.02287e-05	0.000297866	-0.00831434	-0.00223445	0.000930311	0.00402665	0.00951146	0.420505	0.922919	0.900916	7.35647	0.000814024	0.00327785	Yes		Concordant
9348-1_3	Q9NZP8	C1RL	11	-0.000764758	0.00383659	7.67318e-05	0.000486512	-0.00765227	-0.00373634	-0.000722037	0.00197834	0.00721202	0.421001	0.90526	0.940723	4.46558	0.012574	0.0341467	No		Discordant
2925-9_1	P05121	SERPINE1	8	-0.000461472	0.0023233	4.6466e-05	0.000170045	-0.00479575	-0.00210742	-0.000469422	0.00102115	0.00422595	0.421277	1.22647	1.29037	10.818	3.34e-05	0.000199027	Yes		Concordant
9219-70_3	Q9UMX5	NENF	3	0.000693577	0.00354227	7.08453e-05	0.000112981	-0.00522828	-0.000776178	0.000787603	0.00226008	0.00623647	0.422383	0.864968	0.925637	4.50161	0.0121664	0.0332096	No		Concordant
6379-62_3	Q86TH1	ADAMTSL2	3	0.00128143	0.00661481	0.000132296	0.000405939	-0.0114773	-0.00247742	0.00137813	0.00534444	0.0130171	0.423197	0.975547	0.976742	0.234432	0.79122	0.848048	No		Concordant
3799-11_2	P07451	CA3	4	0.000786572	0.00411078	8.22155e-05	0.000211705	-0.00728409	-0.00173046	0.000666407	0.00334482	0.00852045	0.424128	0.557113	0.475434	23.4713	5.92e-10	1.23e-08	Yes		Concordant
2836-68_2	P80188	LCN2	6	-0.00101398	0.00530163	0.000106033	0.000426035	-0.0111602	-0.00473619	-0.00103086	0.00240894	0.0101724	0.424161	0.675158	0.786206	5.37849	0.00524752	0.0163048	No		Discordant
7155-46_3	P20851	C4BPB	11	0.00120769	0.00638769	0.000127754	0.000947189	-0.0103797	-0.00348573	0.0012322	0.00582927	0.0135919	0.425021	1.10846	1.09178	8.24102	0.00035606	0.00161493	Yes		Discordant
8974-172_3	P39059	COL15A1	4	-0.000962014	0.00511448	0.00010229	0.000305261	-0.0104915	-0.0040802	-0.00083037	0.00221423	0.00796958	0.425401	0.792987	0.728811	19.9838	1.08e-08	1.68e-07	Yes		Discordant
2974-61_2	Q12860	CNTN1	15	-0.000465513	0.00249203	4.98407e-05	0.000286369	-0.00548842	-0.00219446	-0.000421159	0.00119832	0.00440541	0.425909	0.951836	0.896749	2.50327	0.0841561	0.160351	No		Discordant
8259-25_3	O43505	B3GNT1	8	-0.000509634	0.00276583	5.53167e-05	0.000243402	-0.0059082	-0.00233018	-0.000452775	0.0012115	0.00502832	0.426905	0.946768	0.964813	1.77991	0.171165	0.279721	No		Discordant
8092-29_3	P08887	IL6R	3	-0.00195238	0.0107145	0.000214291	0.000530187	-0.0204437	-0.00746861	-0.00222859	0.0033018	0.0178106	0.427706	0.966046	0.964686	0.298237	0.742427	0.814049	No		Discordant
5858-6_5	P63104	YWHAZ	3	0.00092012	0.00508229	0.000101646	0.000155915	-0.00685154	-0.00146107	0.000934094	0.00309263	0.00902192	0.428166	0.805751	0.857167	12.1456	1e-05	6.89e-05	Yes		Concordant
5722-78_3	P42785	PRCP	5	0.000495449	0.00277387	5.54773e-05	0.000146458	-0.00480141	-0.0013295	0.000536832	0.00214673	0.00606735	0.429121	0.968034	0.938749	1.08226	0.340658	0.463345	No		Concordant
12861-13_3	Q9NYL9	TMOD3	3	-0.00154337	0.0086855	0.00017371	0.000383417	-0.0129403	-0.00382991	-0.00127044	0.00150705	0.00903192	0.429481	0.933854	0.989642	0.939799	0.392305	0.514015	No		Discordant
5698-60_3	P22105	TNXB	33	0.000392137	0.00220993	4.41987e-05	0.000374323	-0.00369044	-0.00125165	0.000340094	0.00204929	0.00433481	0.42958	1.14691	1.14273	3.95579	0.0205399	0.0517281	No		Discordant
4498-62_2	P13591	NCAM1	13	-0.000576929	0.00331544	6.63089e-05	0.000432227	-0.00682433	-0.00288113	-0.000614505	0.00171723	0.00592714	0.430928	0.924368	0.862068	4.47581	0.0124459	0.0338952	No		Discordant
4989-7_1	P02679	FGG	8	-0.000615367	0.00358876	7.17753e-05	0.000318571	-0.00770536	-0.00287486	-0.000627381	0.00175817	0.00664137	0.431927	0.677345	0.653289	29.4979	4.59e-12	1.57e-10	Yes		Discordant
2937-10_2	P02649	APOE	26	0.000891619	0.00521079	0.000104216	0.00124891	-0.00828497	-0.00281505	0.000555266	0.00424118	0.0123214	0.432069	1.04523	0.968513	4.0729	0.0183464	0.0470964	No		Discordant
8803-61_3	Q15223	PVRL1	3	0.000830896	0.00513543	0.000102709	0.000206099	-0.00914923	-0.00190655	0.000843643	0.00362335	0.0104652	0.435733	1.07337	1.09255	6.46523	0.00187353	0.00678127	Yes		Discordant
10574-10_3	P30530	AXL	4	0.00110045	0.00681569	0.000136314	0.000453912	-0.0126083	-0.00338397	0.00120963	0.00566269	0.0135492	0.435866	0.652898	0.812457	2.35792	0.0970145	0.179233	No		Concordant
2961-1_2	P04070	PROC	12	-0.000348076	0.00216398	4.32796e-05	0.000205638	-0.00445713	-0.00186736	-0.000450194	0.00113721	0.00397497	0.436106	1.11748	1.13332	9.49604	0.000110927	0.000578198	Yes		Concordant
9211-19_3	P36955	SERPINF1	19	-0.000709973	0.0044339	8.8678e-05	0.00095223	-0.00880911	-0.00396233	-0.000721383	0.00228969	0.00739599	0.436392	0.955904	0.928736	3.13554	0.0454435	0.0987946	No		Discordant
5744-12_3	Q9BUN1	MENT	3	-0.00459852	0.0290821	0.000581643	0.00109299	-0.0288968	-0.0129014	-0.00420476	0.00466364	0.0237918	0.43718	1.09742	1.02106	3.22283	0.0417569	0.0922938	No		Concordant
2844-53_2	P35590	TIE1	5	0.000602209	0.00387408	7.74816e-05	0.000263965	-0.00753646	-0.0020136	0.000703524	0.00328085	0.00767398	0.438235	0.960912	0.938528	0.89718	0.409211	0.528923	No		Concordant
9326-33_3	P19823	ITIH2	45	0.000569448	0.00366959	7.33918e-05	0.000640756	-0.00584545	-0.00196695	0.000344315	0.00280587	0.00831893	0.43834	1.07719	1.06109	4.06895	0.0184043	0.0471689	No		Discordant
12522-6_3	P54727	RAD23B	2	-0.0042083	0.0272133	0.000544266	0.000743851	-0.0418581	-0.0127768	-0.00471187	0.00456421	0.0328965	0.438552	0.983708	0.932888	1.25748	0.286434	0.409375	No		Discordant
2620-4_2	P40189	IL6ST	10	-0.000243359	0.00168683	3.37366e-05	0.000128891	-0.00351372	-0.00133108	-0.000339086	0.000810447	0.00330968	0.442644	0.908561	0.855988	6.8681	0.00128064	0.00489444	Yes		Discordant
13573-5_3	O15145	ARPC3	2	0.00723158	0.0507322	0.00101464	0.00119516	-0.0406916	-0.00510875	0.00570668	0.0161703	0.0761246	0.443325	1.0301	1.0341	0.735856	0.480281	0.593223	No		Discordant
2794-60_2	P00441	SOD1	3	-0.00170757	0.0122697	0.000245395	0.000689741	-0.0240779	-0.00818537	-0.00165047	0.00498594	0.0183389	0.444658	0.963457	0.980216	0.480061	0.619407	0.712125	No		Discordant
6075-61_3	P07686	HEXB	6	0.000556287	0.00408605	8.1721e-05	0.000336734	-0.0075278	-0.00234597	0.00060001	0.00339539	0.00802452	0.445854	1.11007	1.08115	12.7641	5.76e-06	4.25e-05	Yes		Discordant
9115-78_3	O15204	ADAMDEC1	3	0.000416562	0.00307304	6.14607e-05	0.000127647	-0.00534886	-0.00135624	0.000313118	0.00216103	0.00663412	0.446087	0.988092	1.00224	0.145514	0.864662	0.900023	No		Concordant
8261-51_3	P27105	STOM	3	-0.00286665	0.0211816	0.000423631	0.000548743	-0.0187614	-0.00659938	-0.00235466	0.00178888	0.0158567	0.446173	0.981499	0.987491	0.435319	0.647622	0.736703	No		Discordant
8969-49_3	P08571	CD14	13	0.00033644	0.00251892	5.03784e-05	0.000258246	-0.0047339	-0.00133101	0.00041718	0.00208367	0.00516703	0.446873	0.991458	1.05318	2.66651	0.0717816	0.141815	No		Concordant
4246-40_2	P32004	L1CAM	4	-0.0013472	0.0102092	0.000204183	0.000727043	-0.0169972	-0.00729179	-0.00129484	0.00377855	0.0145865	0.447508	1.01856	1.01327	0.062935	0.939021	0.956004	No		Concordant
3366-51_2	Q16610	ECM1	20	0.000364815	0.00298122	5.96244e-05	0.000478553	-0.00543141	-0.00148297	0.000405956	0.00210627	0.00674677	0.451303	0.997612	0.949982	0.786118	0.456915	0.570548	No		Concordant
10576-7_3	Q6UX71	PLXDC2	7	0.000306313	0.00252945	5.0589e-05	0.000163823	-0.0046027	-0.00130095	0.000234837	0.00191578	0.00521959	0.451806	0.850683	0.860971	15.1811	6.75e-07	6.47e-06	Yes		Concordant
9394-19_3	Q9Y646	CPQ	3	-0.00118567	0.00979848	0.00019597	0.00047351	-0.0181641	-0.00612384	-0.000847418	0.00387662	0.0142576	0.451843	1.01272	1.02672	0.200563	0.818423	0.866435	No		Concordant
8280-238_3	P04004	VTN	21	-0.00100683	0.00837491	0.000167498	0.00147857	-0.020915	-0.00528908	0.000249187	0.00402409	0.0130985	0.452155	1.05908	1.0281	3.03163	0.050266	0.106716	No		Concordant
5451-1_3	Q13740	ALCAM	7	0.000345929	0.0029252	5.8504e-05	0.000219801	-0.00544928	-0.00156604	0.000287466	0.00228441	0.00608204	0.452932	0.876219	0.854738	9.17594	0.000148981	0.000750394	Yes		Concordant
7182-1_3	P23141	CES1	2	-0.00292933	0.0248459	0.000496919	0.000505953	-0.0238204	-0.00506073	-0.00232167	0.000265378	0.0178413	0.453073	1.1914	1.14398	11.8412	1.32e-05	8.8e-05	Yes		Concordant
2638-12_2	P07333	CSF1R	10	-0.000838838	0.00714745	0.000142949	0.00077147	-0.0154017	-0.00552882	-0.000516234	0.00384229	0.0119003	0.453287	0.953141	1.01444	2.08336	0.126994	0.222752	No		Discordant
13090-17_3	P06703	S100A6	3	0.000905774	0.00783133	0.000156627	0.000390694	-0.0126786	-0.00302698	0.000590877	0.00482907	0.0159761	0.453961	0.881629	0.894624	4.62638	0.0107711	0.0299335	No		Concordant
3186-2_2	P06681	C2	34	-0.000290015	0.00251118	5.02237e-05	0.000436588	-0.00500758	-0.00201729	-0.000511999	0.00145069	0.00439509	0.454029	0.934484	0.987512	3.78168	0.0243145	0.0594811	No		Discordant
12370-30_3	Q13790	APOF	4	0.000605116	0.00528213	0.000105643	0.000233898	-0.00742311	-0.00202933	0.000728451	0.00324774	0.00860885	0.454397	0.590746	0.539433	31.869	7.11e-13	3.12e-11	Yes		Concordant
8043-153_3	P49747	COMP	13	-0.000280439	0.00247408	4.94817e-05	0.000248756	-0.00539374	-0.00181885	-0.000132252	0.00130477	0.00457805	0.454876	0.870228	0.865285	4.64736	0.0105611	0.0295007	No		Discordant
5091-28_3	Q8N423	LILRB2	3	-0.000610579	0.00545677	0.000109135	0.000194646	-0.00976261	-0.00311298	-0.00054966	0.00196714	0.00831399	0.455454	0.802816	0.795981	13.34	3.41e-06	2.69e-05	Yes		Discordant
3633-70_5	Q14112	NID2	7	-0.000365794	0.00328964	6.57928e-05	0.000245388	-0.00694011	-0.00235136	-0.000308147	0.00165854	0.00612955	0.455731	0.925467	0.991241	3.14905	0.0448686	0.0978116	No		Discordant
5764-4_3	Q10471	GALNT2	3	-0.000472805	0.00426235	8.52469e-05	0.000182812	-0.00850043	-0.00274152	-0.000578543	0.00186061	0.00815394	0.455837	1.03397	1.01355	1.40078	0.248645	0.36778	No		Concordant
11814-29_3	P08581	MET	7	0.00026402	0.00238717	4.77434e-05	0.000149771	-0.00406039	-0.00129851	0.000218502	0.00174255	0.00523134	0.455967	0.990447	0.984477	0.109254	0.896551	0.92417	No		Concordant
12612-37_3	P20618	PSMB1	4	-0.000221933	0.00205509	4.11018e-05	7.94144e-05	-0.0040334	-0.00131498	-0.00016986	0.000943538	0.0035457	0.457001	0.817204	0.766226	12.9614	4.81e-06	3.63e-05	Yes		Discordant
13722-105_3	P02748	C9	24	-0.00048041	0.00447056	8.94113e-05	0.000984724	-0.010626	-0.00348894	0.000260663	0.00276259	0.00745322	0.457212	0.726702	0.75969	22.5518	1.26e-09	2.41e-08	Yes		Discordant
5486-73_3	P13598	ICAM2	5	-0.000649635	0.00621641	0.000124328	0.000461241	-0.0130174	-0.00425721	-0.000721393	0.00333495	0.0111304	0.458385	0.94962	0.924203	3.83176	0.0231595	0.0570747	No		Discordant
4769-10_3	Q6UX06	OLFM4	2	-0.0019037	0.0182525	0.00036505	0.000445993	-0.0227849	-0.00535241	-0.0024961	0.000263085	0.0205724	0.458466	1.0326	1.05569	0.881945	0.415449	0.533098	No		Concordant
10530-8_3	P28072	PSMB6	2	0.00637861	0.0618135	0.00123627	0.00148184	-0.0213822	0.00122842	0.00502234	0.00902527	0.034766	0.458906	0.968754	0.974346	0.689687	0.502829	0.614681	No		Concordant
14755-4_3	P02788	LTF	33	0.000178314	0.00175028	3.50056e-05	0.00029012	-0.00319683	-0.00117031	0.000221115	0.00152892	0.00348694	0.459427	0.985048	1.0508	3.68089	0.0268096	0.0646919	No		Concordant
8295-16_3	O95897	OLFM2	3	-0.000642422	0.00636331	0.000127266	0.000199163	-0.0109367	-0.00309358	-0.000614249	0.00174675	0.00935692	0.459792	1.06898	1.0593	0.824809	0.439675	0.554081	No		Concordant
3590-8_3	P09871	C1S	26	-0.000381125	0.00384698	7.69396e-05	0.00057605	-0.00770763	-0.00294315	-0.000531471	0.00236293	0.00696386	0.460541	1.08751	1.11293	15.4242	5.48e-07	5.44e-06	Yes		Concordant
7784-1_3	P01042	KNG1	27	-0.000821641	0.00840957	0.000168191	0.00173324	-0.0180318	-0.00645962	-0.000430754	0.00545473	0.0140084	0.461084	0.967884	1.11032	3.41281	0.034719	0.0796788	No		Discordant
4240-31_2	P14618	PKM2	7	-0.000291806	0.00298922	5.97843e-05	0.000228798	-0.00613479	-0.00228454	-0.000230025	0.00181453	0.00548867	0.461117	0.761004	0.855068	8.90459	0.00019229	0.000935069	Yes		Discordant
3326-58_2	Q9BY67	CADM1	5	-0.000411593	0.00423657	8.47313e-05	0.00029241	-0.00847059	-0.00311366	-0.000477476	0.00220322	0.00786717	0.461303	0.968586	0.938988	1.30278	0.273883	0.396409	No		Discordant
3024-18_2	P08697	SERPINF2	19	0.000443604	0.00457775	9.15551e-05	0.000654704	-0.00811653	-0.00296134	0.000433688	0.00362694	0.0088068	0.461401	1.42915	1.4281	55.6902	2.8e-20	7.88e-18	Yes		Discordant
5725-1_3	Q99983	OMD	3	0.000491496	0.00508702	0.00010174	0.000192522	-0.00750271	-0.00181845	0.000551907	0.00290669	0.00820906	0.461515	0.735781	0.696732	23.1628	7.7e-10	1.57e-08	Yes		Concordant
2952-75_2	P05019	IGF1	3	-0.00590776	0.0615472	0.00123094	0.00169377	-0.037353	-0.0143157	-0.00445638	0.00607619	0.0275399	0.461765	1.10644	1.11843	2.95858	0.0539992	0.113129	No		Concordant
5658-64_3	P05160	F13B	16	0.000137425	0.00143937	2.87873e-05	0.000125468	-0.00270511	-0.000875868	0.000223038	0.0011054	0.00289181	0.461968	1.04876	1.0953	4.39827	0.0134087	0.0361469	No		Discordant
9962-1_3	Q9HBB8	CDHR5	2	-0.00904226	0.0986669	0.00197334	0.00150415	-0.0436582	-0.0139611	-0.0094922	-0.00543461	0.0300551	0.46349	1.03701	1.05459	1.25099	0.288267	0.411502	No		Concordant
3848-14_2	P04406	GAPDH	9	-0.000266263	0.00296971	5.93942e-05	0.000268478	-0.0064451	-0.00224203	-0.000199621	0.00177628	0.00545086	0.464279	0.818784	0.889138	2.70491	0.0691316	0.137774	No		Discordant
4250-23_3	Q9UNZ2	NSFL1C	2	-0.00395776	0.0448272	0.000896544	0.000656434	-0.0411225	-0.00869493	-0.00448621	-0.000292224	0.0276314	0.464823	0.968675	1.0333	0.967412	0.381698	0.504398	No		Discordant
7955-195_3	P19827	ITIH1	29	-0.000456319	0.00517288	0.000103458	0.0011334	-0.00994245	-0.00330895	-0.000815954	0.00230014	0.00961279	0.464853	1.07474	1.06915	4.30567	0.014663	0.0388711	No		Concordant
7131-8_3	P11597	CETP	7	-0.000518502	0.00609914	0.000121983	0.000668417	-0.0118599	-0.00452725	-0.00081283	0.00340892	0.011914	0.466126	0.790873	0.811647	14.6572	1.07e-06	9.72e-06	Yes		Discordant
4542-24_2	P10909	CLU	24	-0.000366535	0.0044867	8.97341e-05	0.000782597	-0.0082592	-0.0036941	-0.000480435	0.00271441	0.00797623	0.467445	0.987388	0.974537	0.266266	0.766483	0.829403	No		Discordant
3187-52_2	P54108	CRISP3	8	0.00055277	0.00683584	0.000136717	0.000735794	-0.0128333	-0.00430738	0.000740962	0.00511578	0.0128676	0.467775	1.03806	1.00284	1.29235	0.27674	0.399259	No		Discordant
8841-65_3	Q8IUL8	CILP2	5	-0.000235076	0.0029657	5.9314e-05	0.000195644	-0.00571589	-0.00232822	-0.000239459	0.00163868	0.0055098	0.468411	1.25276	1.17089	8.50175	0.000278775	0.00130097	Yes		Concordant
4719-58_2	P30101	PDIA3	9	-0.000275152	0.00348183	6.96366e-05	0.000399685	-0.00695671	-0.00261587	-0.000307599	0.0019725	0.00662994	0.468506	1.18447	1.16495	30.826	1.6e-12	6.43e-11	Yes		Concordant
5624-66_3	P41439	FOLR3	2	0.00686926	0.0876074	0.00175215	0.00275759	-0.0377146	-0.000935552	0.00706292	0.0146048	0.0593982	0.468751	0.99509	0.975369	0.217028	0.805085	0.858554	No		Concordant
11355-10_3	Q9GZV4	EIF5A2	2	-0.00367759	0.048157	0.00096314	0.00159165	-0.0385977	-0.00599372	-0.00228367	0.00155754	0.0295207	0.469564	1.1467	1.21483	4.44757	0.0127832	0.0346362	No		Concordant
6507-16_3	O15394	NCAM2	8	-0.000198225	0.00266143	5.32287e-05	0.000192552	-0.00519805	-0.00191537	-0.000241837	0.0014192	0.00535252	0.470314	0.987746	0.928585	2.50803	0.0837867	0.160176	No		Discordant
5532-53_3	P11362	FGFR1	3	0.00127083	0.0172174	0.000344348	0.000390255	-0.0120936	-0.00213193	0.00131248	0.00531998	0.0149619	0.47058	0.840269	0.836583	17.2649	1.1e-07	1.35e-06	Yes		Concordant
3194-36_2	Q9HCN6	GP6	2	-0.00359664	0.049813	0.000996259	0.00100591	-0.029615	-0.00784017	-0.00374623	8.76959e-06	0.0220505	0.47122	0.964126	1.0144	0.868042	0.421232	0.538737	No		Discordant
9449-150_3	P04003	C4BPA	26	0.000293537	0.00433928	8.67855e-05	0.000793114	-0.00786782	-0.00309613	0.000929462	0.00338176	0.00818841	0.473033	0.935644	0.904006	2.79819	0.0631202	0.128196	No		Concordant
7019-13_3	O75326	SEMA7A	6	0.000178855	0.00269299	5.38598e-05	0.000158081	-0.00526684	-0.00148861	0.000196898	0.001913	0.00536317	0.473524	0.903496	0.904087	4.30666	0.0146545	0.0388702	No		Concordant
5601-2_3	Q96PD5	PGLYRP2	14	-0.000562244	0.00846733	0.000169347	0.0013311	-0.0185312	-0.00629401	-0.000257193	0.00504386	0.0150074	0.473529	1.06445	1.05107	1.8832	0.154569	0.258807	No		Concordant
5008-51_1	P04179	SOD2	2	-0.00311405	0.04709	0.0009418	0.000856107	-0.0349968	-0.00801807	-0.00286934	0.00219951	0.0279503	0.473637	1.17005	1.13986	8.9463	0.000184739	0.000902938	Yes		Concordant
11458-30_3	Q15365	PCBP1	2	0.0062688	0.0966719	0.00193344	0.00227438	-0.029232	-0.000225697	0.00415788	0.00840738	0.0478406	0.474148	0.94018	0.978775	2.25156	0.107723	0.194878	No		Concordant
13095-51_3	P05451	REG1A	2	0.0113793	0.17651	0.00353021	0.0046952	-0.0508042	-0.00224254	0.010562	0.0245609	0.0777075	0.474299	0.608041	0.601101	32.1279	6.29e-13	2.81e-11	Yes		Concordant
5620-13_3	P19021	PAM	9	0.000102271	0.00167414	3.34827e-05	0.000111682	-0.00314468	-0.00104381	0.000148782	0.00118756	0.00342133	0.475644	1.03267	0.960549	0.901525	0.407479	0.527605	No		Discordant
3336-50_1	P10646	TFPI	2	-0.00266458	0.04515	0.000902999	0.000980306	-0.0290902	-0.00460509	-0.00151004	0.00152382	0.0253728	0.47647	0.856646	0.786192	7.81347	0.000528152	0.00224043	Yes		Discordant
9805-51_3	Q9NPR2	SEMA4B	8	0.000122677	0.00210412	4.20825e-05	0.000159699	-0.00388797	-0.00130892	7.5058e-05	0.0015581	0.00442499	0.476754	0.844793	0.809318	16.0858	3.09e-07	3.3e-06	Yes		Concordant
8659-68_3	O95866	G6B	2	-0.00228447	0.0399977	0.000799954	0.000616809	-0.0446208	-0.00847578	-0.00302097	0.00280362	0.0388977	0.477227	1.01926	1.03373	1.14786	0.31926	0.442415	No		Concordant
5109-24_3	Q92823	NRCAM	8	-0.000240778	0.00427337	8.54674e-05	0.000367549	-0.00909411	-0.00308769	-0.000145996	0.00276005	0.00799313	0.477534	0.930556	0.898648	1.49788	0.225884	0.344112	No		Discordant
5356-2_3	P14174	MIF	2	-0.00350912	0.062882	0.00125764	0.00193609	-0.0499456	-0.0103157	-0.00262025	0.00417128	0.0485506	0.477749	0.914971	0.947457	6.11843	0.00260219	0.00888136	Yes		Discordant
4153-11_2	P01011	SERPINA3	28	-0.000416546	0.0075546	0.000151092	0.00158429	-0.0157401	-0.0058053	0.00163008	0.00533894	0.0108517	0.478014	0.790312	0.834264	4.74958	0.00957972	0.0272689	No		Discordant
3737-6_3	P09668	CTSH	6	0.000233815	0.00450369	9.00738e-05	0.000459098	-0.00868383	-0.00257005	0.00035187	0.00323126	0.00859729	0.479298	0.835858	0.808225	35.126	5.98e-14	3.33e-12	Yes		Concordant
9926-4_3	P25815	S100P	2	0.00286397	0.0558236	0.00111647	0.00147018	-0.0371043	-0.00456872	0.00139401	0.00686397	0.0381102	0.479542	0.937006	0.9463	3.28845	0.0391796	0.0879383	No		Concordant
5864-10_3	P04075	ALDOA	15	-0.000135771	0.00267009	5.34019e-05	0.000295141	-0.0047979	-0.00209882	-0.00023266	0.00167089	0.00485253	0.479723	0.891897	0.889223	3.83113	0.0231598	0.0570747	No		Discordant
5888-29_3	P63241	EIF5A	2	-0.00398959	0.0785913	0.00157183	0.00175461	-0.032256	-0.00576538	-0.00187518	0.00216159	0.0240784	0.479757	0.891372	0.945731	3.10467	0.0468559	0.100994	No		Discordant
3181-50_2	P25774	CTSS	8	0.00013651	0.00270739	5.41477e-05	0.000289413	-0.00525599	-0.00162163	0.00026437	0.0020078	0.0050646	0.479893	0.887247	0.916282	3.74624	0.0251541	0.0612844	No		Concordant
4811-33_3	Q14624	ITIH4	42	0.000236569	0.00477079	9.54158e-05	0.00163035	-0.00821399	-0.00279106	-0.000491782	0.00326543	0.012276	0.480226	0.997314	0.951726	1.74796	0.176561	0.286387	No		Concordant
4318-12_3	P29350	PTPN6	2	0.00355546	0.0737572	0.00147514	0.00146598	-0.0421714	-0.00464629	0.000941554	0.00732679	0.0485949	0.480776	0.796593	0.809252	6.20052	0.00240777	0.00831853	Yes		Concordant
2954-56_2	P22894	MMP8	2	-0.00267346	0.0583775	0.00116755	0.00151947	-0.0230071	-0.00565966	-0.00169226	0.00220652	0.0209109	0.481736	0.867843	0.868824	6.57436	0.00169169	0.00624114	Yes		Discordant
13576-15_3	P09211	GSTP1	3	0.000501117	0.0109915	0.000219831	0.000351574	-0.0121567	-0.00321944	0.00050202	0.0040321	0.0122686	0.481818	1.2603	1.13922	10.0951	6.4e-05	0.000355679	Yes		Discordant
6039-24_3	P24387	CRHBP	6	-0.000124835	0.00278563	5.57126e-05	0.000193167	-0.00512596	-0.00194663	-0.000303558	0.00159026	0.00558629	0.482128	0.912595	0.891933	3.36078	0.0365157	0.0830061	No		Discordant
5031-10_1	Q13813	SPTAN1	2	-0.00221905	0.0501884	0.00100377	0.00127337	-0.0351332	-0.00549949	-0.00102065	0.00322019	0.0298927	0.482367	1.05708	1.04422	2.3043	0.102301	0.187193	No		Concordant
8289-8_3	Q14956	GPNMB	3	-0.000728215	0.016612	0.00033224	0.000785981	-0.0247232	-0.00797121	-0.000572701	0.00717484	0.0242027	0.482517	0.842537	0.889523	18.4136	4.08e-08	5.56e-07	Yes		Discordant
5982-50_3	Q03591	CFHR1	2	-0.00455145	0.109709	0.00219419	0.00264901	-0.0557411	-0.0181366	-0.00726871	0.00336113	0.04628	0.483454	0.965353	0.991413	0.697933	0.498716	0.61079	No		Discordant
4916-2_1	P01880	IGHD IGK@ IGL@	2	0.00578747	0.140293	0.00280587	0.00246548	-0.0701027	-0.00241367	0.00342593	0.00942541	0.0791717	0.483547	1.3642	1.20598	0.951779	0.387644	0.509341	No		Discordant
5693-6_3	P48304	REG1B	2	0.00598519	0.149946	0.00299892	0.00468189	-0.0871331	0.00227193	0.012764	0.0259294	0.0732897	0.48408	1.04813	1.04942	2.47375	0.0866863	0.164405	No		Discordant
14011-17_3	P31949	S100A11	2	0.00339595	0.0851111	0.00170222	0.00196524	-0.0478248	-0.00785922	0.00380048	0.0151325	0.0732425	0.484086	0.972234	0.969939	0.526248	0.591573	0.688394	No		Concordant
11212-7_3	Q8NBS9	TXNDC5	2	-0.00151951	0.0383044	0.000766089	0.000637333	-0.038138	-0.00673037	-0.00184673	0.00363256	0.0366485	0.484178	0.667956	0.693778	42.9638	1.91e-16	1.99e-14	Yes		Discordant
9003-99_3	Q9UEW3	MARCO	4	-0.000108075	0.00316697	6.33394e-05	0.000140015	-0.00546772	-0.00210059	-0.000109883	0.00170179	0.00552379	0.486388	1.29403	1.35958	44.6639	5.39e-17	6.61e-15	Yes		Concordant
6461-54_3	P02656	APOC3	7	-0.000281427	0.00834344	0.000166869	0.000999771	-0.0157515	-0.00599142	-0.000594512	0.0050514	0.0167404	0.486546	1.04863	1.01087	0.202393	0.816928	0.866356	No		Concordant
7050-5_3	Q7Z3B1	NEGR1	3	-0.000392152	0.0120495	0.000240989	0.00049534	-0.0190219	-0.00574069	-0.00057029	0.00482003	0.0176407	0.487019	0.840386	0.86283	19.9631	1.09e-08	1.69e-07	Yes		Discordant
10464-6_3	Q9H6X2	ANTXR1	5	-0.000147781	0.0049253	9.8506e-05	0.000317782	-0.00983968	-0.0032498	-0.000157252	0.00298745	0.00947658	0.488032	1.12859	1.12525	9.51805	0.000109074	0.000571027	Yes		Concordant
4771-10_3	Q92484	SMPDL3A	6	9.69087e-05	0.00332571	6.65143e-05	0.000238366	-0.00671831	-0.00207291	2.34777e-05	0.00218443	0.00673696	0.488377	1.11661	1.12202	8.4296	0.000298483	0.00138262	Yes		Discordant
4342-10_3	P05362	ICAM1	9	0.000106533	0.00381506	7.63012e-05	0.000328427	-0.007121	-0.00247259	0.000128946	0.00250792	0.00784343	0.488861	0.946539	0.886577	1.67006	0.190624	0.303945	No		Concordant
5682-13_3	Q6EMK4	VASN	12	0.000108531	0.00393705	7.8741e-05	0.000385782	-0.00791645	-0.00231507	3.92468e-06	0.00268924	0.00742323	0.489004	0.950299	1.00328	1.17381	0.311123	0.433904	No		Concordant
9877-28_3	P46109	CRKL	4	-0.000114767	0.00433016	8.66033e-05	0.000232929	-0.00830704	-0.00273903	-0.000144042	0.00261572	0.00784156	0.489428	0.917834	1.00519	2.92485	0.055802	0.116143	No		Discordant
5852-6_3	P80511	S100A12	2	-0.00199709	0.0769268	0.00153854	0.00115242	-0.0542741	-0.00625751	-8.82898e-05	0.00552663	0.0429446	0.489644	0.756023	0.852918	8.54439	0.000267596	0.00125044	Yes		Discordant
12689-56_3	O15143	ARPC1B	2	-0.000598361	0.0235365	0.000470731	0.000470165	-0.0286187	-0.00559872	-0.000629343	0.00498949	0.0246457	0.489859	0.700825	0.727901	7.80643	0.00053289	0.00225453	Yes		Discordant
2768-56_2	P02790	HPX	34	-0.00032328	0.0130089	0.000260178	0.00463466	-0.0210625	-0.00970668	-0.00186752	0.00601123	0.0262314	0.490087	0.851845	1.00095	1.0438	0.353876	0.476314	No		Discordant
12578-13_3	P61204	ARF3	3	-0.000229623	0.00947857	0.000189571	0.000414997	-0.0141328	-0.00456084	-0.00038418	0.00337898	0.0141169	0.490336	1.02659	1.05043	0.30681	0.736115	0.809168	No		Concordant
4992-49_1	P28799	GRN	5	4.70679e-05	0.00202201	4.04402e-05	0.000105685	-0.00388037	-0.00122144	5.83432e-05	0.00127036	0.00393067	0.490714	0.861264	0.851002	10.7768	3.44e-05	0.000204477	Yes		Concordant
3214-3_2	O14786	NRP1	12	5.61669e-05	0.00250932	5.01863e-05	0.000261927	-0.004726	-0.00170422	5.96214e-05	0.00185898	0.00470414	0.491071	0.948066	0.890746	2.96969	0.0533899	0.112067	No		Concordant
12700-9_3	P53396	ACLY	2	0.00205515	0.0923784	0.00184757	0.001222	-0.0411143	-0.00473916	0.000223162	0.00534152	0.0499416	0.491125	1.00392	1.0086	0.0803732	0.9228	0.944715	No		Discordant
9883-29_3	Q04760	GLO1	2	0.000646961	0.03003	0.0006006	0.000666281	-0.0207668	-0.000844421	0.00131093	0.00356107	0.0202507	0.491406	0.770338	0.831044	2.86073	0.0593981	0.122202	No		Concordant
5308-89_2	P08246	ELANE	2	-0.00116136	0.0626971	0.00125394	0.000634236	-0.0330819	-0.00380583	6.34764e-05	0.00353729	0.0258028	0.492611	0.766874	0.844419	4.76157	0.00946602	0.0269773	No		Discordant
3581-53_3	P02765	AHSG	17	-0.00024216	0.0142835	0.00028567	0.00357233	-0.0271865	-0.0105422	-0.000178371	0.0107288	0.024451	0.493237	1.22818	1.25425	28.3806	1.11e-11	3.54e-10	Yes		Concordant
9815-5_3	Q07960	ARHGAP1	2	0.00052405	0.0357858	0.000715715	0.000641879	-0.0263126	-0.00223945	0.000530449	0.00339623	0.0329186	0.494158	0.869786	0.843598	4.54692	0.011644	0.0319476	No		Concordant
14250-115_3	Q13867	BLMH	3	-0.000135889	0.00968652	0.00019373	0.000445842	-0.0157131	-0.00405683	-0.000141419	0.00382322	0.0129344	0.494404	0.985125	0.993257	0.202088	0.817179	0.866431	No		Discordant
3484-60_2	P01019	AGT	13	-5.85597e-05	0.00468793	9.37586e-05	0.000563573	-0.00860741	-0.00357898	6.63988e-05	0.00338477	0.00830946	0.495017	1.18001	1.2445	14.387	1.38e-06	1.24e-05	Yes		Concordant
5012-67_1	P00568	AK1	2	0.000529646	0.0464815	0.000929631	0.000981143	-0.0309633	-0.00322997	2.89384e-06	0.00349596	0.0304988	0.495454	1.04489	1.05742	0.251895	0.777554	0.837784	No		Discordant
3666-17_4	Q9BXR6	CFHR5	14	-3.14459e-05	0.00299219	5.98438e-05	0.00032923	-0.00724564	-0.00177564	0.000325141	0.00198548	0.00515599	0.495807	0.966456	0.912303	2.8172	0.0619515	0.126197	No		Discordant
3367-8_3	Q9UGM5	FETUB	11	4.59018e-05	0.0048908	9.78161e-05	0.000843448	-0.010639	-0.00260665	0.000204616	0.00323342	0.00899207	0.496256	1.11952	1.13473	3.70659	0.0261371	0.0632924	No		Discordant
8947-268_3	Q9ULI3	HEG1	6	3.5833e-05	0.00395984	7.91967e-05	0.000262588	-0.00792371	-0.00242154	-8.92907e-05	0.00242911	0.00796548	0.49639	1.054	1.07912	1.67591	0.189608	0.302919	No		Discordant
7918-114_3	P04745	AMY1A	6	-2.45308e-05	0.00277026	5.54053e-05	0.000180141	-0.00536628	-0.00174932	-1.09493e-05	0.00165255	0.00545002	0.496467	0.946615	0.978999	0.425647	0.653894	0.742145	No		Discordant
5020-50_1	P00558	PGK1	13	1.53319e-05	0.00236049	4.72099e-05	0.000233899	-0.00457306	-0.0016085	-3.76911e-05	0.00153992	0.00483653	0.497409	1.03376	1.0454	2.84308	0.0604177	0.123705	No		Discordant
10439-57_3	P19961	AMY2B	6	-1.65489e-05	0.00257113	5.14226e-05	0.000169948	-0.0051223	-0.0016915	-6.6959e-05	0.0015787	0.00505529	0.497432	0.949717	0.945388	0.295055	0.744788	0.815941	No		Discordant
3204-2_2	P09960	LTA4H	9	1.2281e-05	0.00259675	5.1935e-05	0.000252908	-0.00505302	-0.00178507	-1.93874e-05	0.00180519	0.00503891	0.498113	0.890857	0.828415	3.13541	0.0455148	0.0988598	No		Concordant
6382-17_3	O00462	MANBA	2	0.000133896	0.0358268	0.000716535	0.000685948	-0.0165371	-0.00290445	-0.000868035	0.00125821	0.0243181	0.498509	0.956125	0.978934	1.6106	0.202158	0.317572	No		Concordant
11441-11_3	P06737	PYGL	2	0.000299769	0.0857843	0.00171569	0.00246107	-0.0351792	-0.0062143	-0.000372621	0.00544023	0.0329793	0.498606	0.777173	0.838494	6.28898	0.00221288	0.00775723	Yes		Concordant
4430-44_3	Q9BWP8	COLEC11	8	-3.4561e-06	0.00185764	3.71528e-05	0.000123943	-0.00382075	-0.00117243	-6.11815e-05	0.00119416	0.00375065	0.499258	0.907364	0.879574	1.28105	0.279838	0.402231	No		Discordant
12594-5_3	P28676	GCA	2	-6.89625e-05	0.0583372	0.00116674	0.00130038	-0.0244571	-0.00435033	0.000166974	0.00441619	0.0328043	0.499528	0.863453	0.876674	1.59936	0.20442	0.31997	No		Discordant

## Sheet: Supplement table 1e
analytes.list	uniprot	geneID	FC.cont2cent	FC.off2cent	F.test	Adj.Pvalue	FC.contr.Offs	Pval	Adj.Pvalue
10440-26_3	Q9H6B4	CLMP	0.905351	0.804644	10.3818	0.000281504	1.14489	0.000148418	0.355089
2834-54_1	O60259	KLK8	0.977704	0.866354	6.89086	0.00480611	1.13801	0.000254803	0.406411
14048-7_3	Q9NPH3	IL1RAP	1.02935	1.19489	6.15342	0.00862467	0.866686	0.00409776	0.864014
3079-62_2	Q99969	RARRES2	0.872031	0.783133	11.6263	0.000104364	1.12444	0.00467019	0.864014
8974-172_3	P39059	COL15A1	0.792987	0.728811	19.9838	1.68e-07	1.10977	0.00651033	0.864014
8795-48_3	P02786	TFRC	0.922511	0.834955	8.6195	0.00118119	1.10145	0.00696372	0.864014
2789-26_2	P09237	MMP7	0.653863	0.575996	33.479	1.02e-11	1.15472	0.0072078	0.864014
8379-35_4	P15248	IL9	0.97693	0.891404	6.45558	0.00684428	1.07196	0.00726129	0.864014
13381-49_3	P15291	B4GALT1	0.844686	0.761631	14.2454	1.37e-05	1.1092	0.00793092	0.864014
7953-20_3	Q13291	SLAMF1	0.826609	0.763756	16.7228	2.03e-06	1.09683	0.00797837	0.864014
7898-29_3	Q8TC05	MDM1	0.908235	0.853184	11.2919	0.000136714	1.05969	0.00809209	0.864014
4469-78_2	Q7LFX5	CHST15	0.924559	0.843703	6.13663	0.00874179	1.1144	0.00956115	0.864014
8006-12_3	Q9NXW2	DNAJB12	0.790954	0.727573	13.2256	2.95e-05	1.11495	0.012213	0.864014
13463-1_3	Q92626	PXDN	0.612302	0.529454	23.5905	1.13e-08	1.19584	0.0123445	0.864014
5256-86_3	O76074	PDE5A	1.05854	1.09877	6.20562	0.00829684	0.951337	0.0136914	0.864014
5637-81_3	Q9Y2I2	NTNG1	0.925193	0.882836	11.8654	8.7e-05	1.04995	0.0139629	0.864014
9756-6_3	Q01995	TAGLN	0.455853	0.407945	94.3865	4.37e-27	1.14379	0.0139792	0.864014
3457-57_1	Q15063	POSTN	0.775089	0.690728	18.6764	4.53e-07	1.12146	0.0146871	0.864014
11139-4_3	Q6UXN2	TREML4	0.809342	0.7468	11.9254	8.2e-05	1.10275	0.0152851	0.864014
6650-20_3	Q15063	POSTN	0.825038	0.742044	11.2812	0.000137798	1.11274	0.01575	0.864014
3043-49_2	P09486	SPARC	1.11509	1.22257	11.7814	9.2e-05	0.92979	0.0158197	0.864014
11196-31_3	P12111	COL6A3	0.744106	0.716483	48.9463	5.18e-16	1.0583	0.0163188	0.864014
13122-19_3	O43155	FLRT2	0.821474	0.766303	12.8789	3.85e-05	1.09819	0.0183822	0.864014
3234-23_2	Q76M96	CCDC80	0.603446	0.558224	77.962	2.29e-23	1.09235	0.0183823	0.864014
4834-61_2	P29317	EPHA2	0.647796	0.587969	46.8397	1.69e-15	1.10369	0.0185764	0.864014
2686-67_2	P24592	IGFBP6	0.617919	0.559791	37.8026	5.55e-13	1.12197	0.0216969	0.864014
13427-66_3	Q9NR34	MAN1C1	0.887133	0.827248	11.3693	0.000128067	1.0818	0.0217257	0.864014
9409-11_3	Q15661	TPSAB1	0.827955	0.758721	11.1314	0.000156397	1.107	0.0225422	0.864014
3799-11_2	P07451	CA3	0.557113	0.475434	23.4713	1.23e-08	1.24079	0.0226074	0.864014
8243-55_3	P00995	SPINK1	0.920889	0.843191	7.83442	0.00221652	1.0842	0.023539	0.864014
7244-16_3	Q9H665	IGFLR1	0.576144	0.528504	34.3741	5.56e-12	1.1383	0.0237287	0.864014
9459-7_3	P25445	FAS	0.804622	0.74898	20.6825	9.94e-08	1.08695	0.0242605	0.864014
12560-9_3	Q8TCD5	NT5C	0.856186	0.786963	8.99661	0.000865034	1.09822	0.0258099	0.864014
8013-9_3	Q9H0V9	LMAN2L	0.933883	0.853606	6.47881	0.0067264	1.08582	0.0263745	0.864014
13742-66_3	Q9GZX6	IL22	0.97592	0.904011	6.38541	0.00719863	1.06132	0.0279137	0.864014
10924-258_3	Q8WUJ1	CYB5D2	0.881447	0.841509	6.60168	0.00611172	1.08732	0.0284329	0.864014
11561-32_3	Q6ZSG1	RNF165	0.800165	0.704128	8.26193	0.00158061	1.15093	0.0299354	0.864014
2615-60_2	P52803	EFNA5	0.741803	0.671145	32.0019	2.89e-11	1.08507	0.0301076	0.864014
6375-75_3	Q8NBI6	XXYLT1	0.894347	0.809215	9.91507	0.000411075	1.08512	0.0304791	0.864014
4355-13_1	Q9UIK4	DAPK2	1.09832	1.12944	17.2016	1.41e-06	0.967773	0.0306865	0.864014
2614-28_2	P52798	EFNA4	0.780577	0.751615	37.9046	5.43e-13	1.04977	0.0330922	0.864014
3554-24_1	Q15848	ADIPOQ	0.810916	0.724137	9.82205	0.000444552	1.1293	0.0337127	0.864014
3737-6_3	P09668	CTSH	0.835858	0.808225	35.126	3.33e-12	1.04356	0.034192	0.864014
2748-3_2	P08476	INHBA	0.90514	0.764116	9.67374	0.00050083	1.12501	0.034725	0.864014
4134-4_2	Q99075	HBEGF	0.94173	0.890683	6.92623	0.00468011	1.04968	0.0357439	0.864014
14227-21_3	P14649	MYL6B	0.789025	0.752662	20.4614	1.18e-07	1.07429	0.0359271	0.864014
9021-1_3	Q96D42	HAVCR1	0.791244	0.71385	14.1003	1.52e-05	1.10313	0.0362931	0.864014
5134-52_2	Q8TDQ0	HAVCR2	0.693973	0.640171	30.3108	8.88e-11	1.09879	0.038662	0.864014
6713-4_3	Q86VZ4	LRP11	0.806836	0.717295	12.7129	4.38e-05	1.1136	0.0392779	0.864014
14131-37_3	P52799	EFNB2	0.780792	0.680164	15.4223	5.4e-06	1.11795	0.0402309	0.864014
13691-10_3	Q8N695	SLC5A8	0.961409	0.834608	7.23533	0.00361751	1.09023	0.0413916	0.864014
7747-47_3	Q9NX14	NDUFB11	1.12972	1.20314	16.8486	1.84e-06	0.954812	0.0421902	0.864014
2687-2_1	Q16674	MIA	0.824176	0.762855	10.9783	0.000174719	1.09659	0.0453688	0.864014
3283-21_1	Q15582	TGFBI	0.903705	0.839011	6.97929	0.00446506	1.08121	0.0454913	0.864014
3758-68_3	P04070	PROC	1.08953	1.12806	6.9884	0.00444194	0.954716	0.0458709	0.864014
2946-52_2	P00746	CFD	0.921074	0.834477	6.5041	0.00656602	1.08446	0.0472869	0.864014
13126-52_3	Q02487	DSC2	0.716895	0.668151	39.5968	1.69e-13	1.06513	0.0491127	0.864014
8005-1_3	P84157	MXRA7	0.725143	0.675236	33.412	1.03e-11	1.07034	0.0493079	0.864014
5392-73_2	P25445	FAS	0.795614	0.752225	20.3239	1.29e-07	1.07685	0.0503265	0.864014
