# Supplementary material for: Protein signatures of centenarians and their offspring suggest centenarians age slower than other humans
Source: Aging Cell. 2021 Jan 29;20(2):e13290. doi: 10.1111/acel.13290 (PMC7884029; doi:10.1111/acel.13290)
Supplement: Supplementary file 1 — Appendix S1 [file ACEL-20-e13290-s001.zip › acel13290-sup-0003-TableS2.xlsx]

## Sheet: Enrichment analysis
label	pval	fdr	gset.size in Somascan	genes.overlap	hits
HALLMARK_G2M_CHECKPOINT	0.0022	0.091	54	25	BARD1,BIRC5,BUB1,CDC25B,CHEK1,CKS1B,EFNA5,EGF,EWSR1,H2AFZ,HIF1A,HMGB3,HSPA8,ILF3,KPNB1,MAPK14,NCL,NDC80,NOTCH2,NUP98,SMAD3,TGFB1,TMPO,TOP1,TRA2B
HALLMARK_EPITHELIAL_MESENCHYMAL_TRANSITION	0.0037	0.091	130	50	BMP1,CAPG,CD44,CD59,CDH11,CDH6,COL1A1,COL6A3,CYR61,EDIL3,FAS,FBLN1,FLNA,FMOD,FSTL1,FSTL3,GAS1,GEM,IGFBP2,IL32,INHBA,JUN,LAMC2,LEPRE1,LGALS1,LRP1,LRRC15,LUM,MATN2,MATN3,MMP2,NOTCH2,NTM,PFN2,POSTN,PPIB,SERPINE1,SFRP1,SPARC,TAGLN,TGFB1,TGFBI,TGFBR3,THBS2,TNFAIP3,TNFRSF11B,TPM1,VCAM1,VEGFA,VEGFC
HALLMARK_INTERFERON_GAMMA_RESPONSE	0.0077	0.12	85	34	B2M,C1S,CASP3,CD274,CD40,CD74,CXCL10,CXCL9,FAS,GBP6,GZMA,HIF1A,HLA-DMA,IFIT3,IL15RA,IL18BP,IRF1,IRF2,LAP3,NAMPT,NFKB1,PNP,PTPN6,SAMHD1,SERPING1,SLAMF7,SOD2,ST8SIA4,STAT1,STAT3,TNFAIP3,TXNIP,VCAM1,XCL1
HALLMARK_ESTROGEN_RESPONSE_EARLY	0.011	0.12	51	22	B4GALT1,CD44,FAIM3,IGF1R,IL17RB,IL6ST,INHBB,KLK10,MSMB,MUC1,MYB,NBL1,NXT1,OLFM1,OLFML3,PODXL,RAB17,RET,RHOD,SFN,TFF3,WISP2
HALLMARK_IL2_STAT5_SIGNALING	0.012	0.12	84	33	ALCAM,BATF3,CAPG,CAPN3,CASP3,CD44,CD48,CDCP1,CSF1,CTSZ,CXCL10,FAH,FLT3LG,GABARAPL1,ICOS,IGF1R,IL13,IL18R1,IL1R2,IL1RL1,IRF6,MUC1,PNP,PRNP,SELL,SMPDL3A,SWAP70,TNFRSF18,TNFRSF1B,TNFRSF21,TNFRSF9,TNFSF11,TWSG1
HALLMARK_COAGULATION	0.016	0.13	92	35	A2M,ANXA1,APOA1,BMP1,C1S,C8G,C9,CFD,CPB2,CTSB,CTSH,CTSV,DUSP6,F10,F8,FGG,GSN,HNF4A,KLK8,KLKB1,LGMN,LRP1,MBL2,MMP10,MMP2,MMP7,MMP8,PLG,PREP,PROC,S100A13,SERPINE1,SERPING1,SPARC,WDR1
HALLMARK_E2F_TARGETS	0.018	0.13	56	23	AK2,BARD1,BIRC5,CBX5,CDC25B,CHEK1,CKS1B,DCK,DUT,H2AFZ,HMGB2,HMGB3,ILF3,PCNA,PMS2,PPM1D,RQCD1,SMC3,TFRC,TMPO,TRA2B,UBE2T,XRCC6
HALLMARK_COMPLEMENT	0.037	0.19	113	40	APOBEC3G,C1S,C4BPB,C9,CASP3,CD55,CD59,CTSB,CTSC,CTSH,CTSL,CTSV,DOCK9,DUSP6,F10,F8,GZMA,HNF4A,HSPA1A,IRF1,IRF2,KLKB1,LAP3,LGALS3,LGMN,LIPA,LRP1,MMP12,MMP8,PLG,PRDM4,PREP,S100A12,S100A13,S100A9,SCG3,SERPINE1,SERPING1,TNFAIP3,XPNPEP1
HALLMARK_IL6_JAK_STAT3_SIGNALING	0.04	0.19	69	26	A2M,CBL,CD44,CNTFR,CSF1,CXCL10,CXCL13,CXCL9,FAS,IL15RA,IL17RB,IL18R1,IL1R2,IL6ST,IRF1,JUN,LTBR,OSMR,PLA2G2A,REG1A,STAT1,STAT3,TGFB1,TNFRSF1A,TNFRSF1B,TNFRSF21
HALLMARK_ESTROGEN_RESPONSE_LATE	0.041	0.19	66	25	AGR2,CD44,CXCL14,GAL,GALE,IL17RB,IL6ST,KLK10,KLK11,LAMC2,MAPK13,MYB,NBL1,NXT1,OLFM1,PRLR,PTPN6,RET,S100A9,SERPINA5,SFN,ST6GALNAC2,TFF3,TPSAB1,WISP2
HALLMARK_P53_PATHWAY	0.042	0.19	60	23	BTG2,CLCA2,CTSF,DEF6,EPHA2,FAS,HBEGF,HIST1H1C,INHBB,JUN,KLK8,LDHB,MDM2,PCNA,PLXNB2,PPM1D,RB1,S100A4,SFN,TCN2,TGFB1,TXNIP,VDR
HALLMARK_TNFA_SIGNALING_VIA_NFKB	0.047	0.2	89	32	B4GALT1,B4GALT5,BCL6,BTG2,CD44,CSF1,CXCL10,CYR61,DUSP4,FJX1,GEM,HBEGF,IL12B,IL15RA,IL18,IL6ST,INHBA,IRF1,JUN,MCL1,NAMPT,NFKB1,NR4A1,RCAN1,SERPINE1,SMAD3,SOD2,SPSB1,SQSTM1,TNFAIP3,TNFRSF9,VEGFA
HALLMARK_CHOLESTEROL_HOMEOSTASIS	0.073	0.26	26	11	ADH4,ALCAM,ALDOC,CBS,CXCL16,ETHE1,HMGCS1,LGALS3,LGMN,MVK,PMVK
HALLMARK_NOTCH_SIGNALING	0.081	0.26	12	6	ARRB1,DLL1,DTX1,NOTCH2,NOTCH3,ST3GAL6
HALLMARK_KRAS_SIGNALING_UP	0.085	0.26	90	31	AKT2,ALDH1A3,APOD,ARG1,BTC,CBL,CLEC4A,CXCL10,DCBLD2,DUSP6,EPHB2,GPNMB,HBEGF,IGF2,IL33,INHBA,ITGB2,MMP10,PLVAP,PPBP,SATB1,SCG3,SLPI,SNAP25,SPARCL1,SPON1,ST6GAL1,TFPI,TNFAIP3,TNFRSF1B,TNNT2
HALLMARK_HEDGEHOG_SIGNALING	0.088	0.26	15	7	ACHE,CNTFR,DPYSL2,NRP2,PLG,UNC5C,VEGFA
HALLMARK_PANCREAS_BETA_CELLS	0.088	0.26	15	7	CHGA,GCG,GCK,INS,PCSK1,PCSK2,VDR
HALLMARK_APICAL_SURFACE	0.093	0.26	21	9	B4GALT1,DCBLD2,EFNA5,EPHB4,GAS1,GHRL,LYPD3,NTNG1,SULF2
HALLMARK_KRAS_SIGNALING_DN	0.1	0.26	72	25	AMBN,BARD1,BRDT,BTG2,CAMK1D,CKM,CLSTN3,CNTFR,CPA2,DLK2,EGF,EPHA5,IGFBP2,IL12B,IL5,ITIH3,KCNE2,KCNN1,KLK8,LYPD3,MLL2,PARK2,SLC6A14,SPHK2,TFF2
HALLMARK_UV_RESPONSE_UP	0.11	0.26	56	20	APOM,BID,BTG2,C4BPB,CASP3,CDC34,CTSV,GAL,IGFBP2,IL6ST,IRF1,NAT1,NR4A1,NXF1,OLFM1,RET,RPN1,SOD2,SQSTM1,TFRC
HALLMARK_APICAL_JUNCTION	0.12	0.26	86	29	ACTN1,ADAMTS5,AKT2,B4GALT1,BMP1,CADM3,CD274,CD34,CDH11,CDH15,CDH3,CDH6,DSC1,EGFR,JAM3,LAMC2,MAPK11,MAPK13,MAPK14,MMP2,NEGR1,NFASC,NRXN2,PTEN,PVRL1,PVRL3,TGFBI,TNFRSF11B,VCAM1
HALLMARK_APOPTOSIS	0.12	0.26	76	26	ANXA1,BID,BTG2,CASP3,CD44,CDC25B,DIABLO,ERBB3,FAS,GSN,HGF,HMGB2,IGFBP6,IL18,IRF1,JUN,LGALS3,LUM,MCL1,MMP2,PPP3R1,SATB1,SOD2,SQSTM1,TGFBR3,TXNIP
HALLMARK_INTERFERON_ALPHA_RESPONSE	0.12	0.26	28	11	B2M,C1S,CD74,CSF1,CXCL10,IFIT3,IRF1,IRF2,LAP3,SELL,TXNIP
HALLMARK_MYC_TARGETS_V1	0.12	0.26	70	24	APEX1,C1QBP,DUT,EIF3J,FBL,H2AFZ,HDGF,HNRNPA1,HNRNPA2B1,HNRNPR,HSP90AB1,KPNB1,NPM1,PCNA,PRDX3,PSMA1,PSMD1,SET,SNRPA,SRSF7,SSB,TRA2B,UBE2L3,XRCC6
HALLMARK_MTORC1_SIGNALING	0.15	0.29	68	23	BTG2,BUB1,CALR,CTSC,ENO1,GPI,HMGCS1,IGFBP5,ITGB2,LGMN,NAMPT,NMT1,PITPNB,PNP,PPA1,PSMB5,RPN1,SDF2L1,SQSTM1,SSR1,STC1,TFRC,TXNRD1
HALLMARK_MYOGENESIS	0.18	0.34	73	24	ACHE,AKT2,APOD,CFD,CKM,COL15A1,COL1A1,COL6A3,CTF1,DAPK2,DMPK,EFS,ERBB3,GSN,HBEGF,MYL6B,PLXNB2,PRNP,RB1,SOD3,SPARC,TAGLN,TGFB1,TNNT2
HALLMARK_ANGIOGENESIS	0.27	0.48	26	9	FGFR1,FSTL1,LUM,POSTN,S100A4,SERPINA5,STC1,TNFRSF21,VEGFA
HALLMARK_DNA_REPAIR	0.27	0.48	36	12	CETN2,DUT,EDF1,MPG,NT5C,NUDT9,PCNA,PNP,RAD51,RALA,RRM2B,SRSF6
HALLMARK_PI3K_AKT_MTOR_SIGNALING	0.29	0.5	47	15	CALR,CSNK2B,EGFR,FGF17,MAPK1,MAPK8,MAPK9,PAK4,PRKCB,PTEN,SFN,SMAD2,SQSTM1,TNFRSF1A,YWHAB
HALLMARK_ALLOGRAFT_REJECTION	0.3	0.5	124	37	ACHE,APBB1,B2M,CAPG,CD3E,CD40,CD74,CSF1,CXCL13,CXCL9,DYRK3,EGFR,EIF3J,EIF4G3,FAS,FLNA,GZMA,HIF1A,HLA-DMA,IL12B,IL13,IL18,IL9,INHBA,INHBB,ITGAL,ITGB2,LY86,MBL2,NCR1,NPM1,PRKCB,PTPN6,ST8SIA4,STAT1,TGFB1,TLR1
HALLMARK_UV_RESPONSE_DN	0.31	0.5	51	16	COL1A1,CYR61,EFEMP1,IGF1R,IGFBP5,MAPK14,MMP16,NFKB1,NOTCH2,PEX14,PHF3,PTEN,SERPINE1,SMAD3,TFPI,TGFBR3
HALLMARK_ANDROGEN_RESPONSE	0.38	0.59	32	10	ACTN1,ALDH1A3,B2M,B4GALT1,GPD1L,HMGCS1,HPGD,PTK2B,UBE2J1,XRCC6
HALLMARK_FATTY_ACID_METABOLISM	0.42	0.64	58	17	ADH7,APEX1,CA4,CA6,CBR1,ERP29,GABARAPL1,GPD1,H2AFZ,HMGCS1,HPGD,LGALS1,MDH2,MIF,PPARA,PTS,RDH16
HALLMARK_HYPOXIA	0.45	0.66	84	24	ADM,ALDOC,CYR61,EGFR,ENO1,GCK,GPI,HK1,IGFBP1,JUN,MIF,NAGK,P4HA2,PPARGC1A,PRDX5,S100A4,SERPINE1,STC1,TGFBI,TNFAIP3,UGP2,VEGFA,WISP2,XPNPEP1
HALLMARK_INFLAMMATORY_RESPONSE	0.48	0.68	107	30	ADM,BTG2,CCL24,CD40,CD48,CD55,CSF1,CXCL10,CXCL9,DCBLD2,HBEGF,HIF1A,IL12B,IL15RA,IL18,IL18R1,INHBA,IRF1,MARCO,MSR1,NAMPT,NFKB1,OSMR,SELL,SERPINE1,SLAMF1,TLR1,TNFRSF1B,TNFRSF9,TNFSF15
HALLMARK_UNFOLDED_PROTEIN_RESPONSE	0.49	0.68	31	9	ARFGAP1,ATF6,CALR,CKS1B,IGFBP1,NPM1,SSR1,VEGFA,YWHAZ
HALLMARK_XENOBIOTIC_METABOLISM	0.5	0.68	86	24	ADH7,ANGPTL3,ARG1,CBR1,CES1,EPHA2,F10,FAH,FAS,FBLN1,GABARAPL1,GAD1,HNF4A,IGFBP1,MAN1A1,MBL2,NMT1,PLG,PTGDS,PTS,REG1A,SERPINA6,SERPINE1,TNFRSF1A
HALLMARK_OXIDATIVE_PHOSPHORYLATION	0.53	0.69	43	12	AIFM1,ATP1B1,ATP5B,ATP5J,ATP5J2,FXN,GPI,HTRA2,LDHB,MDH2,MTX2,PRDX3
HALLMARK_BILE_ACID_METABOLISM	0.54	0.69	21	6	APOA1,BCAR3,BMP6,NUDT12,PRDX5,SERPINA6
HALLMARK_ADIPOGENESIS	0.58	0.72	63	17	ADIPOQ,AIFM1,AK2,APLP2,BCL6,CMPK1,COL15A1,FAH,G3BP2,LEP,MDH2,NMT1,OMD,PEX14,PRDX3,SPARCL1,UBC
HALLMARK_TGF_BETA_SIGNALING	0.68	0.83	24	6	BCAR3,PPM1A,RHOA,SERPINE1,SMAD3,TGFB1
HALLMARK_PROTEIN_SECRETION	0.72	0.84	37	9	ARFIP1,CD63,CLN5,CTSC,EGFR,MAPK1,TMED10,VAMP3,VPS4B
HALLMARK_SPERMATOGENESIS	0.72	0.84	41	10	ADCYAP1,BUB1,CLPB,GAD1,HBZ,IDE,JAM3,SCG3,TOPBP1,TSSK2
HALLMARK_HEME_METABOLISM	0.76	0.86	54	13	BTG2,CAST,CTSB,HBZ,HDGF,HTRA2,IGSF3,MINPP1,NFE2L1,P4HA2,TFRC,TNRC6B,TOP1
HALLMARK_REACTIVE_OXIGEN_SPECIES_PATHWAY	0.77	0.86	18	4	PRNP,SOD2,SRXN1,TXNRD1
HALLMARK_MITOTIC_SPINDLE	0.85	0.92	50	11	ARHGEF2,ARHGEF7,BIRC5,BUB1,FLNA,GSN,NDC80,NET1,NOTCH2,PKD2,SMC3
HALLMARK_GLYCOLYSIS	0.91	0.96	87	19	AKR1A1,B4GALT1,CD44,CHST1,CHST12,DSC2,EGFR,ENO1,GALE,MDH2,MIF,P4HA2,PKM2,PYGL,STC1,TFF3,TGFBI,UGP2,VEGFA
HALLMARK_PEROXISOME	0.92	0.96	33	6	IDE,PEX14,PRDX5,SERPINA6,SOD2,VPS4B
HALLMARK_MYC_TARGETS_V2	0.98	0.98	12	1	NPM1
HALLMARK_WNT_BETA_CATENIN_SIGNALING	0.98	0.98	12	1	DLL1

## Sheet: Sheet2
Pathway	pval	fdr
G2M CHECKPOINT	0.0022	0.091
EPITHELIAL MESENCHYMAL TRANSITION	0.0037	0.091
INTERFERON GAMMA RESPONSE	0.0077	0.12
ESTROGEN RESPONSE EARLY	0.011	0.12
IL2 STAT5 SIGNALING	0.012	0.12
COAGULATION	0.016	0.13
E2F TARGETS	0.018	0.13
COMPLEMENT	0.037	0.19
IL6 JAK STAT3 SIGNALING	0.04	0.19
ESTROGEN RESPONSE LATE	0.041	0.19
P53 PATHWAY	0.042	0.19
TNFA SIGNALING VIA NFKB	0.047	0.2
