# Supplementary material for: Protein signatures of centenarians and their offspring suggest centenarians age slower than other humans
Source: Aging Cell. 2021 Jan 29;20(2):e13290. doi: 10.1111/acel.13290 (PMC7884029; doi:10.1111/acel.13290)
Supplement: Supplementary file 1 — Appendix S1 [file ACEL-20-e13290-s001.zip › acel13290-sup-0004-TableS3.xlsx]

## Sheet: Supplement Table 3a
	Estimate	Pr(>|t|)	fdr	group
HALLMARK_PEROXISOME	-0.288659	1.88162e-09	9.4081e-08	centenarianDN
HALLMARK_INTERFERON_GAMMA_RESPONSE	0.221723	1.01291e-07	2.53228e-06	centenarianUP
HALLMARK_ADIPOGENESIS	0.248386	4.23507e-07	7.05844e-06	centenarianUP
HALLMARK_TGF_BETA_SIGNALING	-0.262547	7.2664e-07	9.083e-06	centenarianDN
HALLMARK_BILE_ACID_METABOLISM	-0.257419	4.40306e-06	4.40306e-05	centenarianDN
HALLMARK_APICAL_SURFACE	0.241868	6.06632e-05	0.00049957	centenarianUP
HALLMARK_DNA_REPAIR	0.203764	6.99397e-05	0.00049957	centenarianUP
HALLMARK_COMPLEMENT	0.160741	8.37596e-05	0.000523497	centenarianUP
HALLMARK_ESTROGEN_RESPONSE_EARLY	0.187089	0.000141825	0.000787916	centenarianUP
HALLMARK_ESTROGEN_RESPONSE_LATE	0.153186	0.000215553	0.00107776	centenarianUP
HALLMARK_CHOLESTEROL_HOMEOSTASIS	-0.199794	0.000256489	0.00116586	centenarianDN
HALLMARK_KRAS_SIGNALING_DN	-0.149422	0.000460353	0.00191814	centenarianDN
HALLMARK_ANGIOGENESIS	0.184361	0.000963465	0.00370563	centenarianUP
HALLMARK_EPITHELIAL_MESENCHYMAL_TRANSITION	0.147768	0.00104091	0.00371755	centenarianUP
HALLMARK_IL6_JAK_STAT3_SIGNALING	0.138754	0.00128876	0.00429588	centenarianUP
HALLMARK_ALLOGRAFT_REJECTION	0.130328	0.00143844	0.00449513	centenarianUP
HALLMARK_MYC_TARGETS_V1	0.157529	0.00962087	0.0282967	centenarianUP
HALLMARK_PI3K_AKT_MTOR_SIGNALING	0.137439	0.0167546	0.0465407	centenarianUP
HALLMARK_HEDGEHOG_SIGNALING	0.173692	0.0246932	0.0649821	centenarianUP
HALLMARK_APICAL_JUNCTION	0.0951152	0.0290908	0.072727	centenarianUP
HALLMARK_SPERMATOGENESIS	-0.104823	0.0327002	0.0778576	centenarianDN
HALLMARK_UV_RESPONSE_DN	0.0929369	0.0527235	0.119826	centenarianUP
HALLMARK_INTERFERON_ALPHA_RESPONSE	0.105195	0.0729214	0.158525	centenarianUP
HALLMARK_KRAS_SIGNALING_UP	0.0689905	0.0918006	0.191251	centenarianUP
HALLMARK_GLYCOLYSIS	0.0659575	0.119103	0.238207	centenarianUP
HALLMARK_INFLAMMATORY_RESPONSE	0.0707023	0.125459	0.241267	centenarianUP
HALLMARK_IL2_STAT5_SIGNALING	0.0616711	0.139302	0.248754	centenarianUP
HALLMARK_MITOTIC_SPINDLE	-0.0722212	0.13629	0.248754	centenarianDN
HALLMARK_NOTCH_SIGNALING	0.0987365	0.145716	0.251235	centenarianUP
HALLMARK_HYPOXIA	0.0603338	0.179749	0.299582	centenarianUP
HALLMARK_HEME_METABOLISM	0.0637353	0.213333	0.344085	centenarianUP
HALLMARK_APOPTOSIS	-0.043286	0.299374	0.467771	centenarianDN
HALLMARK_UV_RESPONSE_UP	-0.0417869	0.334969	0.492602	centenarianDN
HALLMARK_XENOBIOTIC_METABOLISM	-0.0448005	0.33017	0.492602	centenarianDN
HALLMARK_MTORC1_SIGNALING	0.0449245	0.35096	0.501371	centenarianUP
HALLMARK_PROTEIN_SECRETION	-0.0435073	0.36904	0.512556	centenarianDN
HALLMARK_COAGULATION	0.0370559	0.411262	0.55576	centenarianUP
HALLMARK_ANDROGEN_RESPONSE	-0.0281704	0.576442	0.684069	centenarianDN
HALLMARK_E2F_TARGETS	-0.0301775	0.580475	0.684069	centenarianDN
HALLMARK_FATTY_ACID_METABOLISM	0.0271558	0.58749	0.684069	centenarianUP
HALLMARK_MYC_TARGETS_V2	0.0452019	0.520631	0.684069	centenarianUP
HALLMARK_MYOGENESIS	0.0265858	0.56553	0.684069	centenarianUP
HALLMARK_TNFA_SIGNALING_VIA_NFKB	0.0228228	0.588299	0.684069	centenarianUP
HALLMARK_G2M_CHECKPOINT	0.0271252	0.608631	0.691626	centenarianUP
HALLMARK_UNFOLDED_PROTEIN_RESPONSE	0.020035	0.711739	0.790821	centenarianUP
HALLMARK_P53_PATHWAY	0.0124908	0.772961	0.840175	centenarianUP
HALLMARK_PANCREAS_BETA_CELLS	-0.0146536	0.827356	0.880166	centenarianDN
HALLMARK_REACTIVE_OXIGEN_SPECIES_PATHWAY	-0.00877852	0.89925	0.917602	centenarianDN
HALLMARK_WNT_BETA_CATENIN_SIGNALING	0.0103306	0.892364	0.917602	centenarianUP
HALLMARK_OXIDATIVE_PHOSPHORYLATION	0.00380032	0.941021	0.941021	centenarianUP

## Sheet: Supplement Table 3b
	Estimate	Pr(>|t|)	fdr	group
KEGG_TERPENOID_BACKBONE_BIOSYNTHESIS	-0.691427	1.04203e-13	9.76001e-11	centenarianDN
PID_RXR_VDR_PATHWAY	-0.541343	1.83978e-13	9.76001e-11	centenarianDN
REACTOME_DSCAM_INTERACTIONS	0.563193	4.46929e-12	1.58064e-09	centenarianUP
REACTOME_LYSOSOME_VESICLE_BIOGENESIS	0.495965	6.49003e-11	1.72148e-08	centenarianUP
BIOCARTA_CERAMIDE_PATHWAY	0.463496	1.21016e-10	2.56796e-08	centenarianUP
REACTOME_CHOLESTEROL_BIOSYNTHESIS	-0.564994	1.83852e-10	3.25111e-08	centenarianDN
BIOCARTA_CDK5_PATHWAY	0.552069	2.29858e-10	3.48399e-08	centenarianUP
ST_WNT_BETA_CATENIN_PATHWAY	0.366571	4.68067e-10	6.20774e-08	centenarianUP
REACTOME_ADVANCED_GLYCOSYLATION_ENDPRODUCT_RECEPTOR_SIGNALING	0.497318	7.44539e-10	8.77729e-08	centenarianUP
REACTOME_TRANSMEMBRANE_TRANSPORT_OF_SMALL_MOLECULES	-0.308434	8.79692e-10	9.33353e-08	centenarianDN
ST_INTERFERON_GAMMA_PATHWAY	0.525503	1.01892e-09	9.82797e-08	centenarianUP
PID_HES_HEY_PATHWAY	-0.361621	1.79938e-09	1.41486e-07	centenarianDN
PID_AVB3_OPN_PATHWAY	0.415717	1.866e-09	1.41486e-07	centenarianUP
NABA_ECM_GLYCOPROTEINS	0.293282	1.86692e-09	1.41486e-07	centenarianUP
REACTOME_AMYLOIDS	0.355389	2.01188e-09	1.42307e-07	centenarianUP
PID_LYMPH_ANGIOGENESIS_PATHWAY	0.373949	2.2014e-09	1.4598e-07	centenarianUP
REACTOME_PTM_GAMMA_CARBOXYLATION_HYPUSINE_FORMATION_AND_ARYLSULFATASE_ACTIVATION	-0.402586	3.06868e-09	1.81215e-07	centenarianDN
REACTOME_PHOSPHOLIPID_METABOLISM	-0.269404	3.07434e-09	1.81215e-07	centenarianDN
REACTOME_G_ALPHA_S_SIGNALLING_EVENTS	-0.307994	3.54367e-09	1.97886e-07	centenarianDN
REACTOME_METABOLISM_OF_LIPIDS_AND_LIPOPROTEINS	-0.235104	5.0713e-09	2.69032e-07	centenarianDN
BIOCARTA_RELA_PATHWAY	0.519073	6.00634e-09	2.99025e-07	centenarianUP
REACTOME_ACTIVATION_OF_THE_AP1_FAMILY_OF_TRANSCRIPTION_FACTORS	0.547212	6.65442e-09	2.99025e-07	centenarianUP
REACTOME_AXON_GUIDANCE	0.252055	6.71462e-09	2.99025e-07	centenarianUP
SIG_CD40PATHWAYMAP	0.45321	6.76399e-09	2.99025e-07	centenarianUP
REACTOME_FATTY_ACID_TRIACYLGLYCEROL_AND_KETONE_BODY_METABOLISM	-0.294983	1.02853e-08	4.24244e-07	centenarianDN
REACTOME_E2F_MEDIATED_REGULATION_OF_DNA_REPLICATION	-0.433397	1.03962e-08	4.24244e-07	centenarianDN
REACTOME_PPARA_ACTIVATES_GENE_EXPRESSION	-0.314069	1.09913e-08	4.31918e-07	centenarianDN
KEGG_METABOLISM_OF_XENOBIOTICS_BY_CYTOCHROME_P450	-0.322652	1.17215e-08	4.44159e-07	centenarianDN
KEGG_GLYCEROPHOSPHOLIPID_METABOLISM	-0.376351	1.91668e-08	7.0124e-07	centenarianDN
KEGG_PRION_DISEASES	0.321186	1.99067e-08	7.04033e-07	centenarianUP
BIOCARTA_TID_PATHWAY	0.356001	2.16624e-08	7.41341e-07	centenarianUP
KEGG_TOLL_LIKE_RECEPTOR_SIGNALING_PATHWAY	0.268667	2.2359e-08	7.41341e-07	centenarianUP
ST_GRANULE_CELL_SURVIVAL_PATHWAY	0.42105	2.69478e-08	8.43644e-07	centenarianUP
BIOCARTA_MAL_PATHWAY	0.510708	2.70348e-08	8.43644e-07	centenarianUP
REACTOME_SLC_MEDIATED_TRANSMEMBRANE_TRANSPORT	-0.339582	2.94907e-08	8.80098e-07	centenarianDN
KEGG_RETINOL_METABOLISM	-0.386412	2.9862e-08	8.80098e-07	centenarianDN
KEGG_CHEMOKINE_SIGNALING_PATHWAY	0.280348	3.49107e-08	1.00109e-06	centenarianUP
PID_NETRIN_PATHWAY	0.361361	3.62098e-08	1.01102e-06	centenarianUP
PID_RETINOIC_ACID_PATHWAY	0.403299	4.10427e-08	1.11657e-06	centenarianUP
BIOCARTA_KERATINOCYTE_PATHWAY	0.342113	4.95474e-08	1.31424e-06	centenarianUP
KEGG_NEUROACTIVE_LIGAND_RECEPTOR_INTERACTION	-0.254965	6.17349e-08	1.59758e-06	centenarianDN
REACTOME_TRANSPORT_OF_GLUCOSE_AND_OTHER_SUGARS_BILE_SALTS_AND_ORGANIC_ACIDS_METAL_IONS_AND_AMINE_COMPOUNDS	-0.427939	7.24268e-08	1.82964e-06	centenarianDN
BIOCARTA_IGF1R_PATHWAY	0.436879	7.97147e-08	1.96691e-06	centenarianUP
ST_MYOCYTE_AD_PATHWAY	0.445471	9.88608e-08	2.38389e-06	centenarianUP
KEGG_RENAL_CELL_CARCINOMA	0.29816	1.26449e-07	2.98138e-06	centenarianUP
PID_EPHA_FWDPATHWAY	0.309617	1.33319e-07	3.07503e-06	centenarianUP
SA_PTEN_PATHWAY	0.447691	1.37849e-07	3.11188e-06	centenarianUP
PID_INTEGRIN1_PATHWAY	0.300648	1.45194e-07	3.20939e-06	centenarianUP
REACTOME_GLYCOSPHINGOLIPID_METABOLISM	-0.346344	1.55257e-07	3.3618e-06	centenarianDN
REACTOME_GENERIC_TRANSCRIPTION_PATHWAY	-0.212894	1.707e-07	3.61273e-06	centenarianDN
NABA_BASEMENT_MEMBRANES	0.369126	1.73656e-07	3.61273e-06	centenarianUP
REACTOME_SHC_RELATED_EVENTS	0.424798	1.8194e-07	3.71227e-06	centenarianUP
REACTOME_AMINO_ACID_AND_OLIGOPEPTIDE_SLC_TRANSPORTERS	-0.495094	1.85713e-07	3.71776e-06	centenarianDN
PID_AVB3_INTEGRIN_PATHWAY	0.268952	2.21543e-07	4.35292e-06	centenarianUP
REACTOME_THE_ACTIVATION_OF_ARYLSULFATASES	-0.487773	2.41347e-07	4.6558e-06	centenarianDN
REACTOME_RORA_ACTIVATES_CIRCADIAN_EXPRESSION	-0.441636	2.70397e-07	5.03318e-06	centenarianDN
REACTOME_CIRCADIAN_REPRESSION_OF_EXPRESSION_BY_REV_ERBA	-0.441636	2.70397e-07	5.03318e-06	centenarianDN
KEGG_AMYOTROPHIC_LATERAL_SCLEROSIS_ALS	0.289223	2.75349e-07	5.03699e-06	centenarianUP
KEGG_DRUG_METABOLISM_CYTOCHROME_P450	-0.297655	2.95622e-07	5.31619e-06	centenarianDN
BIOCARTA_PYK2_PATHWAY	0.378633	3.10096e-07	5.41568e-06	centenarianUP
NABA_CORE_MATRISOME	0.254109	3.11363e-07	5.41568e-06	centenarianUP
SA_B_CELL_RECEPTOR_COMPLEXES	0.411376	3.25043e-07	5.56243e-06	centenarianUP
REACTOME_SYNTHESIS_AND_INTERCONVERSION_OF_NUCLEOTIDE_DI_AND_TRIPHOSPHATES	0.437261	3.65138e-07	6.14939e-06	centenarianUP
KEGG_SULFUR_METABOLISM	-0.463989	4.39589e-07	7.28757e-06	centenarianDN
PID_ARF6_DOWNSTREAM_PATHWAY	0.472998	4.70423e-07	7.67875e-06	centenarianUP
KEGG_STEROID_HORMONE_BIOSYNTHESIS	-0.371765	5.08067e-07	8.16755e-06	centenarianDN
BIOCARTA_NKCELLS_PATHWAY	0.370578	5.31635e-07	8.25775e-06	centenarianUP
PID_ANTHRAX_PATHWAY	0.354014	5.31657e-07	8.25775e-06	centenarianUP
PID_WNT_NONCANONICAL_PATHWAY	0.359374	5.37026e-07	8.25775e-06	centenarianUP
REACTOME_G_ALPHA_Q_SIGNALLING_EVENTS	-0.238283	5.74867e-07	8.59062e-06	centenarianDN
REACTOME_IL_6_SIGNALING	0.395252	5.68954e-07	8.59062e-06	centenarianUP
PID_INTEGRIN_A4B1_PATHWAY	0.288243	5.86495e-07	8.64266e-06	centenarianUP
PID_NFAT_TFPATHWAY	-0.286258	6.0609e-07	8.80906e-06	centenarianDN
KEGG_HISTIDINE_METABOLISM	-0.425587	7.14078e-07	1.02383e-05	centenarianDN
BIOCARTA_PML_PATHWAY	0.392152	8.11342e-07	1.14778e-05	centenarianUP
PID_BETA_CATENIN_DEG_PATHWAY	-0.389645	8.80474e-07	1.22919e-05	centenarianDN
KEGG_CARDIAC_MUSCLE_CONTRACTION	-0.289049	9.98618e-07	1.37602e-05	centenarianDN
REACTOME_SIGNAL_TRANSDUCTION_BY_L1	0.320686	1.02363e-06	1.3924e-05	centenarianUP
BIOCARTA_CHEMICAL_PATHWAY	0.36665	1.08017e-06	1.45071e-05	centenarianUP
REACTOME_NCAM_SIGNALING_FOR_NEURITE_OUT_GROWTH	0.26952	1.25601e-06	1.66579e-05	centenarianUP
KEGG_AXON_GUIDANCE	0.227157	1.29574e-06	1.69726e-05	centenarianUP
REACTOME_BMAL1_CLOCK_NPAS2_ACTIVATES_CIRCADIAN_EXPRESSION	-0.327782	1.45108e-06	1.87755e-05	centenarianDN
REACTOME_EXTRINSIC_PATHWAY_FOR_APOPTOSIS	0.361564	1.57984e-06	2.01953e-05	centenarianUP
KEGG_TYROSINE_METABOLISM	-0.333458	1.63695e-06	2.06763e-05	centenarianDN
BIOCARTA_41BB_PATHWAY	0.367746	1.76345e-06	2.20121e-05	centenarianUP
REACTOME_CLEAVAGE_OF_GROWING_TRANSCRIPT_IN_THE_TERMINATION_REGION_	0.480627	2.11667e-06	2.61138e-05	centenarianUP
KEGG_PROGESTERONE_MEDIATED_OOCYTE_MATURATION	0.29256	2.47112e-06	3.01363e-05	centenarianUP
BIOCARTA_LYM_PATHWAY	-0.380783	2.5983e-06	3.13272e-05	centenarianDN
REACTOME_MRNA_3_END_PROCESSING	0.5114	2.97756e-06	3.54965e-05	centenarianUP
REACTOME_GLYCEROPHOSPHOLIPID_BIOSYNTHESIS	-0.289277	3.04566e-06	3.59049e-05	centenarianDN
KEGG_PEROXISOME	-0.287852	3.13979e-06	3.66079e-05	centenarianDN
REACTOME_ROLE_OF_DCC_IN_REGULATING_APOPTOSIS	0.405714	3.29766e-06	3.80307e-05	centenarianUP
ST_B_CELL_ANTIGEN_RECEPTOR	0.325796	4.0068e-06	4.5712e-05	centenarianUP
REACTOME_MRNA_SPLICING	0.372999	4.09842e-06	4.62599e-05	centenarianUP
REACTOME_RAP1_SIGNALLING	0.455539	4.60022e-06	5.13772e-05	centenarianUP
REACTOME_ARMS_MEDIATED_ACTIVATION	0.388964	4.78879e-06	5.29261e-05	centenarianUP
REACTOME_PHASE_II_CONJUGATION	-0.259217	5.04497e-06	5.51826e-05	centenarianDN
REACTOME_TRANSPORT_OF_INORGANIC_CATIONS_ANIONS_AND_AMINO_ACIDS_OLIGOPEPTIDES	-0.384727	5.22948e-06	5.6253e-05	centenarianDN
BIOCARTA_CXCR4_PATHWAY	0.372641	5.24887e-06	5.6253e-05	centenarianUP
PID_FAS_PATHWAY	0.314718	5.47754e-06	5.81167e-05	centenarianUP
REACTOME_TRANSCRIPTIONAL_REGULATION_OF_WHITE_ADIPOCYTE_DIFFERENTIATION	-0.285289	5.57736e-06	5.85899e-05	centenarianDN
PID_S1P_S1P2_PATHWAY	0.399198	6.19904e-06	6.44821e-05	centenarianUP
REACTOME_RAF_MAP_KINASE_CASCADE	0.452721	6.57162e-06	6.76941e-05	centenarianUP
KEGG_GLYCOSAMINOGLYCAN_BIOSYNTHESIS_CHONDROITIN_SULFATE	-0.340644	6.75449e-06	6.89088e-05	centenarianDN
REACTOME_SIGNALLING_TO_ERKS	0.308171	7.47936e-06	7.55772e-05	centenarianUP
BIOCARTA_MAPK_PATHWAY	0.293497	7.75265e-06	7.75997e-05	centenarianUP
BIOCARTA_CCR5_PATHWAY	0.352471	8.58546e-06	8.51324e-05	centenarianUP
ST_TUMOR_NECROSIS_FACTOR_PATHWAY	0.271804	8.67912e-06	8.52643e-05	centenarianUP
KEGG_PROSTATE_CANCER	0.224724	8.89445e-06	8.65781e-05	centenarianUP
KEGG_FATTY_ACID_METABOLISM	-0.420341	9.09055e-06	8.76825e-05	centenarianDN
SA_CASPASE_CASCADE	0.354033	9.19701e-06	8.79102e-05	centenarianUP
PID_AURORA_A_PATHWAY	-0.348838	9.44974e-06	8.79489e-05	centenarianDN
ST_INTEGRIN_SIGNALING_PATHWAY	0.276003	9.29849e-06	8.79489e-05	centenarianUP
REACTOME_SOS_MEDIATED_SIGNALLING	0.414714	9.41166e-06	8.79489e-05	centenarianUP
ST_DIFFERENTIATION_PATHWAY_IN_PC12_CELLS	0.303386	1.24243e-05	0.000114628	centenarianUP
REACTOME_SHC_MEDIATED_SIGNALLING	0.396488	1.26695e-05	0.000115882	centenarianUP
REACTOME_BIOLOGICAL_OXIDATIONS	-0.232757	1.28849e-05	0.000116845	centenarianDN
PID_TCR_RAS_PATHWAY	0.414606	1.51192e-05	0.000135944	centenarianUP
SA_MMP_CYTOKINE_CONNECTION	0.307132	1.54787e-05	0.000138008	centenarianUP
REACTOME_SIGNALING_BY_PDGF	0.223621	1.97812e-05	0.000174899	centenarianUP
BIOCARTA_BIOPEPTIDES_PATHWAY	0.309587	2.01732e-05	0.00017689	centenarianUP
REACTOME_IL_2_SIGNALING	0.257861	2.11722e-05	0.000184129	centenarianUP
BIOCARTA_THELPER_PATHWAY	-0.335789	2.21539e-05	0.0001911	centenarianDN
KEGG_OXIDATIVE_PHOSPHORYLATION	-0.275492	2.28085e-05	0.00019516	centenarianDN
PID_TCR_CALCIUM_PATHWAY	-0.271034	2.36168e-05	0.000197303	centenarianDN
REACTOME_TRAFFICKING_AND_PROCESSING_OF_ENDOSOMAL_TLR	0.399909	2.342e-05	0.000197303	centenarianUP
BIOCARTA_IL2_PATHWAY	0.305769	2.35668e-05	0.000197303	centenarianUP
REACTOME_NETRIN1_SIGNALING	0.271087	2.42821e-05	0.000201276	centenarianUP
REACTOME_TOLL_RECEPTOR_CASCADES	0.213977	2.59383e-05	0.000213338	centenarianUP
KEGG_NOD_LIKE_RECEPTOR_SIGNALING_PATHWAY	0.296704	2.65415e-05	0.000216619	centenarianUP
KEGG_FOCAL_ADHESION	0.206301	2.74726e-05	0.000220936	centenarianUP
REACTOME_PROCESSING_OF_CAPPED_INTRON_CONTAINING_PRE_MRNA	0.340054	2.74869e-05	0.000220936	centenarianUP
REACTOME_THROMBIN_SIGNALLING_THROUGH_PROTEINASE_ACTIVATED_RECEPTORS_PARS	0.409229	2.81022e-05	0.000224184	centenarianUP
BIOCARTA_SODD_PATHWAY	0.375983	2.83648e-05	0.00022459	centenarianUP
ST_ERK1_ERK2_MAPK_PATHWAY	0.312509	2.94797e-05	0.000231689	centenarianUP
PID_IL2_1PATHWAY	0.281872	3.08899e-05	0.000240986	centenarianUP
REACTOME_SIGNALING_BY_RHO_GTPASES	0.270788	3.27119e-05	0.000253338	centenarianUP
KEGG_LONG_TERM_POTENTIATION	0.314228	3.37542e-05	0.000258137	centenarianUP
PID_RAS_PATHWAY	0.342778	3.38181e-05	0.000258137	centenarianUP
REACTOME_MRNA_PROCESSING	0.324071	3.4657e-05	0.000262651	centenarianUP
REACTOME_SIGNALLING_TO_P38_VIA_RIT_AND_RIN	0.367654	3.49692e-05	0.000263137	centenarianUP
REACTOME_NEF_MEDIATES_DOWN_MODULATION_OF_CELL_SURFACE_RECEPTORS_BY_RECRUITING_THEM_TO_CLATHRIN_ADAPTERS	0.364883	3.81253e-05	0.000284865	centenarianUP
REACTOME_APOPTOSIS_INDUCED_DNA_FRAGMENTATION	0.449468	3.88136e-05	0.00028603	centenarianUP
BIOCARTA_IL2RB_PATHWAY	0.26162	3.88202e-05	0.00028603	centenarianUP
PID_INTEGRIN_A9B1_PATHWAY	0.260835	3.91638e-05	0.000286571	centenarianUP
REACTOME_MHC_CLASS_II_ANTIGEN_PRESENTATION	0.232031	4.04396e-05	0.000293879	centenarianUP
SA_TRKA_RECEPTOR	0.340702	4.07967e-05	0.000294458	centenarianUP
REACTOME_SULFUR_AMINO_ACID_METABOLISM	-0.357562	4.2959e-05	0.000307969	centenarianDN
REACTOME_SIGNALLING_TO_RAS	0.315311	4.38094e-05	0.000311958	centenarianUP
PID_GMCSF_PATHWAY	0.284115	4.66643e-05	0.000330072	centenarianUP
REACTOME_TRANSLOCATION_OF_ZAP_70_TO_IMMUNOLOGICAL_SYNAPSE	-0.326649	4.87286e-05	0.000340139	centenarianDN
REACTOME_TRIF_MEDIATED_TLR3_SIGNALING	0.244966	4.8566e-05	0.000340139	centenarianUP
BIOCARTA_G2_PATHWAY	-0.292142	5.02225e-05	0.000348275	centenarianDN
PID_SMAD2_3PATHWAY	0.350325	5.11389e-05	0.000352327	centenarianUP
REACTOME_RNA_POL_I_TRANSCRIPTION	0.356127	5.63847e-05	0.000385962	centenarianUP
BIOCARTA_IL12_PATHWAY	0.258139	5.73316e-05	0.000389928	centenarianUP
REACTOME_METABOLISM_OF_NUCLEOTIDES	0.264792	5.81033e-05	0.00039266	centenarianUP
KEGG_SPLICEOSOME	0.289246	6.1012e-05	0.000409707	centenarianUP
BIOCARTA_MONOCYTE_PATHWAY	-0.315571	6.37158e-05	0.00042351	centenarianDN
BIOCARTA_IL17_PATHWAY	-0.258986	6.38657e-05	0.00042351	centenarianDN
NABA_MATRISOME	0.152455	6.494e-05	0.000427959	centenarianUP
KEGG_LEUKOCYTE_TRANSENDOTHELIAL_MIGRATION	0.230555	6.58379e-05	0.000431197	centenarianUP
PID_IL27_PATHWAY	0.256425	7.29978e-05	0.000475157	centenarianUP
KEGG_LEISHMANIA_INFECTION	0.23645	7.45925e-05	0.000482577	centenarianUP
PID_ENDOTHELIN_PATHWAY	0.261844	7.67479e-05	0.000493512	centenarianUP
REACTOME_POTASSIUM_CHANNELS	-0.265786	7.87625e-05	0.000503416	centenarianDN
REACTOME_THE_ROLE_OF_NEF_IN_HIV1_REPLICATION_AND_DISEASE_PATHOGENESIS	0.271766	8.19203e-05	0.000520464	centenarianUP
REACTOME_YAP1_AND_WWTR1_TAZ_STIMULATED_GENE_EXPRESSION	-0.28613	8.43191e-05	0.000532516	centenarianDN
BIOCARTA_BARR_MAPK_PATHWAY	0.352002	8.4876e-05	0.000532861	centenarianUP
REACTOME_TRAF6_MEDIATED_INDUCTION_OF_NFKB_AND_MAP_KINASES_UPON_TLR7_8_OR_9_ACTIVATION	0.23841	8.619e-05	0.000537927	centenarianUP
REACTOME_PROLONGED_ERK_ACTIVATION_EVENTS	0.289531	9.38865e-05	0.000582536	centenarianUP
REACTOME_CHONDROITIN_SULFATE_DERMATAN_SULFATE_METABOLISM	-0.243376	9.68766e-05	0.000597593	centenarianDN
BIOCARTA_ARENRF2_PATHWAY	0.354281	0.000103224	0.000633067	centenarianUP
PID_P38_MKK3_6PATHWAY	0.33169	0.00010585	0.000645442	centenarianUP
REACTOME_RECYCLING_PATHWAY_OF_L1	0.327557	0.000108541	0.000658072	centenarianUP
REACTOME_SEMAPHORIN_INTERACTIONS	0.223951	0.000109256	0.00065864	centenarianUP
REACTOME_NFKB_AND_MAP_KINASES_ACTIVATION_MEDIATED_BY_TLR4_SIGNALING_REPERTOIRE	0.232217	0.00011141	0.000667832	centenarianUP
PID_VEGFR1_PATHWAY	0.255482	0.000121046	0.000721516	centenarianUP
REACTOME_TRAF6_MEDIATED_NFKB_ACTIVATION	0.325716	0.000124185	0.000736094	centenarianUP
PID_HIV_NEF_PATHWAY	0.255593	0.000125064	0.000737185	centenarianUP
REACTOME_ION_TRANSPORT_BY_P_TYPE_ATPASES	-0.342258	0.000130686	0.000753572	centenarianDN
REACTOME_ION_CHANNEL_TRANSPORT	-0.342258	0.000130686	0.000753572	centenarianDN
REACTOME_L1CAM_INTERACTIONS	0.226045	0.000129368	0.000753572	centenarianUP
REACTOME_ACTIVATION_OF_BH3_ONLY_PROTEINS	0.30918	0.000129958	0.000753572	centenarianUP
REACTOME_TRANS_GOLGI_NETWORK_VESICLE_BUDDING	0.239085	0.000132409	0.000759386	centenarianUP
BIOCARTA_INTEGRIN_PATHWAY	0.301469	0.000135951	0.000775504	centenarianUP
KEGG_NICOTINATE_AND_NICOTINAMIDE_METABOLISM	0.308368	0.000142397	0.000807933	centenarianUP
BIOCARTA_CCR3_PATHWAY	0.318376	0.00014341	0.000809348	centenarianUP
PID_MET_PATHWAY	0.253114	0.000144567	0.000811563	centenarianUP
PID_SYNDECAN_1_PATHWAY	0.223283	0.000151547	0.000846269	centenarianUP
KEGG_PYRUVATE_METABOLISM	0.286267	0.000162627	0.00090339	centenarianUP
PID_AR_PATHWAY	0.244272	0.000169517	0.000936756	centenarianUP
REACTOME_HDL_MEDIATED_LIPID_TRANSPORT	-0.290071	0.00017311	0.000941735	centenarianDN
KEGG_AUTOIMMUNE_THYROID_DISEASE	-0.198511	0.000173907	0.000941735	centenarianDN
BIOCARTA_TALL1_PATHWAY	0.312646	0.000171868	0.000941735	centenarianUP
PID_CXCR3_PATHWAY	0.233481	0.000173968	0.000941735	centenarianUP
REACTOME_TRANSPORT_OF_MATURE_TRANSCRIPT_TO_CYTOPLASM	0.396548	0.000175723	0.000944061	centenarianUP
BIOCARTA_MET_PATHWAY	0.262835	0.000177134	0.000944061	centenarianUP
PID_EPHA2_FWD_PATHWAY	0.324793	0.000178599	0.000944061	centenarianUP
KEGG_BLADDER_CANCER	0.213264	0.000178735	0.000944061	centenarianUP
ST_TYPE_I_INTERFERON_PATHWAY	0.336224	0.000178847	0.000944061	centenarianUP
REACTOME_CA_DEPENDENT_EVENTS	0.339088	0.000195841	0.00102851	centenarianUP
BIOCARTA_NFKB_PATHWAY	0.276752	0.000196785	0.00102851	centenarianUP
BIOCARTA_HIVNEF_PATHWAY	0.20871	0.000203297	0.00105734	centenarianUP
REACTOME_PI_METABOLISM	-0.243388	0.000205983	0.00106609	centenarianDN
BIOCARTA_IL6_PATHWAY	0.248976	0.000207279	0.00106759	centenarianUP
REACTOME_POST_TRANSLATIONAL_PROTEIN_MODIFICATION	-0.174938	0.000214458	0.00109345	centenarianDN
PID_ATF2_PATHWAY	0.204037	0.000214144	0.00109345	centenarianUP
PID_S1P_S1P3_PATHWAY	0.307006	0.000215393	0.00109345	centenarianUP
KEGG_VASCULAR_SMOOTH_MUSCLE_CONTRACTION	0.234197	0.000233215	0.00117829	centenarianUP
NABA_COLLAGENS	0.244698	0.000235124	0.00118231	centenarianUP
REACTOME_SHC1_EVENTS_IN_ERBB4_SIGNALING	0.281052	0.000242353	0.00121291	centenarianUP
REACTOME_PLATELET_SENSITIZATION_BY_LDL	0.320945	0.000248968	0.00123786	centenarianUP
BIOCARTA_GLEEVEC_PATHWAY	0.250724	0.000249673	0.00123786	centenarianUP
PID_FCER1_PATHWAY	0.240039	0.000259017	0.00127416	centenarianUP
KEGG_ECM_RECEPTOR_INTERACTION	0.220252	0.000259396	0.00127416	centenarianUP
BIOCARTA_BCR_PATHWAY	0.264764	0.000262123	0.00128162	centenarianUP
REACTOME_INTRINSIC_PATHWAY_FOR_APOPTOSIS	0.24254	0.000265806	0.00129367	centenarianUP
PID_REG_GR_PATHWAY	0.174234	0.000267254	0.00129478	centenarianUP
KEGG_NON_SMALL_CELL_LUNG_CANCER	0.230353	0.000293183	0.00141394	centenarianUP
REACTOME_GAMMA_CARBOXYLATION_TRANSPORT_AND_AMINO_TERMINAL_CLEAVAGE_OF_PROTEINS	-0.331375	0.000300753	0.00143746	centenarianDN
KEGG_MTOR_SIGNALING_PATHWAY	0.22918	0.000300769	0.00143746	centenarianUP
BIOCARTA_AT1R_PATHWAY	0.270469	0.00031395	0.00149373	centenarianUP
REACTOME_CIRCADIAN_CLOCK	-0.235955	0.000342594	0.00161073	centenarianDN
REACTOME_RNA_POL_II_TRANSCRIPTION	0.325812	0.000343031	0.00161073	centenarianUP
KEGG_DORSO_VENTRAL_AXIS_FORMATION	0.2598	0.000343096	0.00161073	centenarianUP
REACTOME_STRIATED_MUSCLE_CONTRACTION	-0.272081	0.00036465	0.00170438	centenarianDN
KEGG_SPHINGOLIPID_METABOLISM	-0.219617	0.000367439	0.00170988	centenarianDN
PID_SYNDECAN_4_PATHWAY	0.206124	0.000379948	0.00176037	centenarianUP
KEGG_ASTHMA	-0.216863	0.000384606	0.00176652	centenarianDN
REACTOME_CELL_CELL_COMMUNICATION	0.179056	0.000383481	0.00176652	centenarianUP
KEGG_NEUROTROPHIN_SIGNALING_PATHWAY	0.212525	0.000389234	0.00178008	centenarianUP
REACTOME_TRAFFICKING_OF_GLUR2_CONTAINING_AMPA_RECEPTORS	0.33619	0.000394035	0.0017943	centenarianUP
PID_CERAMIDE_PATHWAY	0.206478	0.000401774	0.00182172	centenarianUP
REACTOME_N_GLYCAN_ANTENNAE_ELONGATION_IN_THE_MEDIAL_TRANS_GOLGI	-0.250825	0.000431566	0.00194022	centenarianDN
KEGG_PANCREATIC_CANCER	0.202229	0.000431221	0.00194022	centenarianUP
REACTOME_APOPTOSIS	0.168431	0.000440713	0.00197298	centenarianUP
REACTOME_ADAPTIVE_IMMUNE_SYSTEM	0.141404	0.000457869	0.00204117	centenarianUP
PID_RAC1_PATHWAY	0.236965	0.000476461	0.00211517	centenarianUP
REACTOME_DEVELOPMENTAL_BIOLOGY	0.144337	0.000488371	0.00215901	centenarianUP
BIOCARTA_SET_PATHWAY	0.299666	0.000520635	0.00229209	centenarianUP
SIG_IL4RECEPTOR_IN_B_LYPHOCYTES	0.28976	0.000535763	0.00234894	centenarianUP
KEGG_SYSTEMIC_LUPUS_ERYTHEMATOSUS	0.195896	0.000550189	0.00240227	centenarianUP
REACTOME_SHC1_EVENTS_IN_EGFR_SIGNALING	0.299718	0.000618335	0.00268874	centenarianUP
REACTOME_NUCLEAR_RECEPTOR_TRANSCRIPTION_PATHWAY	-0.209041	0.000629956	0.00271778	centenarianDN
REACTOME_GENERATION_OF_SECOND_MESSENGER_MOLECULES	-0.23653	0.000631343	0.00271778	centenarianDN
KEGG_TYPE_II_DIABETES_MELLITUS	0.206381	0.000632698	0.00271778	centenarianUP
PID_CD8_TCR_DOWNSTREAM_PATHWAY	0.163461	0.000661243	0.00282895	centenarianUP
KEGG_DRUG_METABOLISM_OTHER_ENZYMES	-0.258276	0.000671484	0.00284978	centenarianDN
PID_FGF_PATHWAY	0.179397	0.00066976	0.00284978	centenarianUP
PID_IL12_2PATHWAY	0.167865	0.00067603	0.00285764	centenarianUP
BIOCARTA_FMLP_PATHWAY	0.26741	0.000698008	0.00293884	centenarianUP
PID_S1P_S1P4_PATHWAY	0.350572	0.000702215	0.00294486	centenarianUP
REACTOME_SIGNALING_BY_NOTCH3	0.328091	0.000729505	0.00304726	centenarianUP
REACTOME_SIGNALING_BY_ILS	0.18628	0.000734415	0.00305574	centenarianUP
PID_IL6_7_PATHWAY	0.162001	0.000778068	0.00322473	centenarianUP
REACTOME_HIV_LIFE_CYCLE	0.281838	0.000796905	0.00328995	centenarianUP
REACTOME_EARLY_PHASE_OF_HIV_LIFE_CYCLE	0.346149	0.000811637	0.00333778	centenarianUP
PID_TNF_PATHWAY	0.219791	0.000820252	0.00336018	centenarianUP
REACTOME_SIGNAL_REGULATORY_PROTEIN_SIRP_FAMILY_INTERACTIONS	0.264984	0.000824916	0.00336629	centenarianUP
BIOCARTA_GRANULOCYTES_PATHWAY	-0.220723	0.000848191	0.00344801	centenarianDN
REACTOME_MYD88_MAL_CASCADE_INITIATED_ON_PLASMA_MEMBRANE	0.190981	0.000880489	0.00356564	centenarianUP
KEGG_GLIOMA	0.188847	0.000890748	0.00359347	centenarianUP
REACTOME_NEUROTRANSMITTER_RELEASE_CYCLE	-0.311066	0.000914583	0.00366514	centenarianDN
BIOCARTA_AGPCR_PATHWAY	0.354778	0.000915422	0.00366514	centenarianUP
KEGG_FC_GAMMA_R_MEDIATED_PHAGOCYTOSIS	0.206884	0.000927715	0.0037004	centenarianUP
KEGG_GNRH_SIGNALING_PATHWAY	0.182278	0.000933994	0.00371149	centenarianUP
REACTOME_SIGNAL_ATTENUATION	0.267851	0.000938468	0.00371535	centenarianUP
BIOCARTA_EPONFKB_PATHWAY	-0.279089	0.000946221	0.00373212	centenarianDN
REACTOME_NGF_SIGNALLING_VIA_TRKA_FROM_THE_PLASMA_MEMBRANE	0.203109	0.000978169	0.00384384	centenarianUP
REACTOME_PURINE_CATABOLISM	0.28622	0.000990298	0.00387714	centenarianUP
BIOCARTA_PTEN_PATHWAY	0.249836	0.00103891	0.00405252	centenarianUP
REACTOME_CHEMOKINE_RECEPTORS_BIND_CHEMOKINES	0.211122	0.00104436	0.00405887	centenarianUP
PID_SYNDECAN_2_PATHWAY	0.232185	0.00107179	0.00415024	centenarianUP
REACTOME_DESTABILIZATION_OF_MRNA_BY_KSRP	0.318145	0.00108132	0.00417192	centenarianUP
REACTOME_DOWNSTREAM_SIGNAL_TRANSDUCTION	0.207272	0.00110361	0.00424249	centenarianUP
PID_PDGFRB_PATHWAY	0.190336	0.0011294	0.00432596	centenarianUP
KEGG_CHRONIC_MYELOID_LEUKEMIA	0.187633	0.00114711	0.00437798	centenarianUP
ST_ADRENERGIC	0.227894	0.00116555	0.00443245	centenarianUP
REACTOME_SPHINGOLIPID_METABOLISM	-0.174952	0.00117525	0.00445337	centenarianDN
KEGG_OOCYTE_MEIOSIS	0.225066	0.00118552	0.0044763	centenarianUP
BIOCARTA_ARF_PATHWAY	-0.256706	0.00119704	0.00450376	centenarianDN
BIOCARTA_HCMV_PATHWAY	0.253525	0.00121813	0.00456691	centenarianUP
ST_G_ALPHA_I_PATHWAY	0.221208	0.00124316	0.00463001	centenarianUP
PID_IFNG_PATHWAY	0.213039	0.00124369	0.00463001	centenarianUP
SIG_BCR_SIGNALING_PATHWAY	0.251564	0.00126387	0.00468869	centenarianUP
KEGG_BETA_ALANINE_METABOLISM	-0.29415	0.00127085	0.00469817	centenarianDN
REACTOME_SYNTHESIS_OF_PA	-0.274024	0.0012911	0.00475647	centenarianDN
BIOCARTA_TCYTOTOXIC_PATHWAY	-0.273209	0.00130765	0.00480074	centenarianDN
KEGG_LONG_TERM_DEPRESSION	0.185743	0.0014204	0.00519012	centenarianUP
BIOCARTA_ECM_PATHWAY	0.272334	0.00142349	0.00519012	centenarianUP
BIOCARTA_CREB_PATHWAY	0.269052	0.0014304	0.00519746	centenarianUP
PID_BCR_5PATHWAY	0.21006	0.00144856	0.00524547	centenarianUP
BIOCARTA_BARRESTIN_SRC_PATHWAY	0.260022	0.00146929	0.00530245	centenarianUP
BIOCARTA_IL3_PATHWAY	0.241861	0.00148127	0.00532756	centenarianUP
PID_NCADHERIN_PATHWAY	0.226584	0.00149485	0.00535822	centenarianUP
REACTOME_MAP_KINASE_ACTIVATION_IN_TLR_CASCADE	0.202075	0.00156403	0.00558731	centenarianUP
REACTOME_GPCR_DOWNSTREAM_SIGNALING	-0.12799	0.00159372	0.00565529	centenarianDN
REACTOME_PRE_NOTCH_TRANSCRIPTION_AND_TRANSLATION	0.247809	0.00159232	0.00565529	centenarianUP
SIG_INSULIN_RECEPTOR_PATHWAY_IN_CARDIAC_MYOCYTES	0.227223	0.00166167	0.00587677	centenarianUP
PID_RHOA_PATHWAY	0.242999	0.00168457	0.00593799	centenarianUP
REACTOME_ACTIVATED_NOTCH1_TRANSMITS_SIGNAL_TO_THE_NUCLEUS	0.228809	0.00171248	0.00601636	centenarianUP
KEGG_LYSOSOME	0.155445	0.00172424	0.00603767	centenarianUP
BIOCARTA_ETS_PATHWAY	0.270812	0.00178208	0.0062197	centenarianUP
REACTOME_PROTEIN_FOLDING	0.292054	0.0018708	0.00650791	centenarianUP
REACTOME_SPRY_REGULATION_OF_FGF_SIGNALING	0.32108	0.00189814	0.00658147	centenarianUP
PID_VEGF_VEGFR_PATHWAY	0.249941	0.00192459	0.00665142	centenarianUP
KEGG_PYRIMIDINE_METABOLISM	0.177352	0.0019327	0.00665777	centenarianUP
KEGG_COLORECTAL_CANCER	0.190897	0.00194806	0.00668897	centenarianUP
REACTOME_MITOCHONDRIAL_PROTEIN_IMPORT	-0.240491	0.00198432	0.00679148	centenarianDN
REACTOME_INTEGRIN_CELL_SURFACE_INTERACTIONS	0.157275	0.00202142	0.00689622	centenarianUP
PID_INTEGRIN3_PATHWAY	0.179229	0.0020727	0.00704852	centenarianUP
BIOCARTA_RAS_PATHWAY	0.258596	0.00208589	0.00707071	centenarianUP
PID_ERBB2_ERBB3_PATHWAY	0.211477	0.002173	0.00733393	centenarianUP
REACTOME_METABOLISM_OF_RNA	0.179333	0.00217737	0.00733393	centenarianUP
PID_VEGFR1_2_PATHWAY	0.201945	0.00218613	0.00734013	centenarianUP
PID_AR_NONGENOMIC_PATHWAY	0.229831	0.00220269	0.00736126	centenarianUP
PID_NEPHRIN_NEPH1_PATHWAY	0.216455	0.0022063	0.00736126	centenarianUP
REACTOME_TRAF6_MEDIATED_IRF7_ACTIVATION	-0.180879	0.0022149	0.00736379	centenarianDN
REACTOME_G_BETA_GAMMA_SIGNALLING_THROUGH_PI3KGAMMA	0.287283	0.00222093	0.00736379	centenarianUP
REACTOME_REGULATION_OF_APOPTOSIS	0.191604	0.00235096	0.00777061	centenarianUP
REACTOME_TERMINATION_OF_O_GLYCAN_BIOSYNTHESIS	0.22542	0.00238009	0.00784246	centenarianUP
REACTOME_TCR_SIGNALING	-0.18009	0.00250464	0.0082273	centenarianDN
KEGG_EPITHELIAL_CELL_SIGNALING_IN_HELICOBACTER_PYLORI_INFECTION	0.195694	0.00252163	0.00825755	centenarianUP
REACTOME_ERK_MAPK_TARGETS	0.240975	0.00253576	0.00827828	centenarianUP
BIOCARTA_ERK_PATHWAY	0.201769	0.0025709	0.00834619	centenarianUP
PID_PRL_SIGNALING_EVENTS_PATHWAY	0.297927	0.00257229	0.00834619	centenarianUP
KEGG_THYROID_CANCER	0.211754	0.00261572	0.00846123	centenarianUP
BIOCARTA_GH_PATHWAY	0.200109	0.00272358	0.00878333	centenarianUP
REACTOME_PROLACTIN_RECEPTOR_SIGNALING	-0.255693	0.0028526	0.00910923	centenarianDN
BIOCARTA_STRESS_PATHWAY	0.204876	0.00284522	0.00910923	centenarianUP
BIOCARTA_CDMAC_PATHWAY	0.233748	0.0028454	0.00910923	centenarianUP
REACTOME_DEADENYLATION_DEPENDENT_MRNA_DECAY	0.240989	0.00285898	0.00910923	centenarianUP
BIOCARTA_RACCYCD_PATHWAY	0.2644	0.00292678	0.00929735	centenarianUP
KEGG_ALPHA_LINOLENIC_ACID_METABOLISM	-0.251439	0.00298734	0.00946139	centenarianDN
KEGG_LINOLEIC_ACID_METABOLISM	-0.242933	0.00300911	0.009502	centenarianDN
REACTOME_TRANSCRIPTION	0.219812	0.00306697	0.00965595	centenarianUP
KEGG_ENDOMETRIAL_CANCER	0.178405	0.00316891	0.00994739	centenarianUP
REACTOME_DAG_AND_IP3_SIGNALING	0.243422	0.00334826	0.0104794	centenarianUP
BIOCARTA_EPO_PATHWAY	0.212358	0.00344879	0.0107623	centenarianUP
BIOCARTA_P53_PATHWAY	-0.235988	0.00373794	0.0115625	centenarianDN
ST_FAS_SIGNALING_PATHWAY	0.190385	0.003725	0.0115625	centenarianUP
ST_T_CELL_SIGNAL_TRANSDUCTION	0.17676	0.00372795	0.0115625	centenarianUP
REACTOME_N_GLYCAN_ANTENNAE_ELONGATION	-0.205872	0.0038333	0.0118231	centenarianDN
KEGG_GLYCINE_SERINE_AND_THREONINE_METABOLISM	-0.239087	0.00388727	0.0119548	centenarianDN
REACTOME_RIP_MEDIATED_NFKB_ACTIVATION_VIA_DAI	0.285323	0.00391176	0.0119953	centenarianUP
REACTOME_CS_DS_DEGRADATION	-0.242359	0.00405357	0.0123943	centenarianDN
REACTOME_REGULATION_OF_MRNA_STABILITY_BY_PROTEINS_THAT_BIND_AU_RICH_ELEMENTS	0.178408	0.00407216	0.0124154	centenarianUP
PID_EPO_PATHWAY	0.199203	0.00408495	0.0124187	centenarianUP
REACTOME_GOLGI_ASSOCIATED_VESICLE_BIOGENESIS	0.186873	0.00413637	0.0125391	centenarianUP
REACTOME_GLUCAGON_TYPE_LIGAND_RECEPTORS	-0.21728	0.0041819	0.012582	centenarianDN
REACTOME_CYCLIN_A_B1_ASSOCIATED_EVENTS_DURING_G2_M_TRANSITION	-0.259067	0.00418608	0.012582	centenarianDN
REACTOME_TAK1_ACTIVATES_NFKB_BY_PHOSPHORYLATION_AND_ACTIVATION_OF_IKKS_COMPLEX	0.241326	0.00417137	0.012582	centenarianUP
PID_INTEGRIN5_PATHWAY	0.198048	0.00425707	0.0127592	centenarianUP
PID_TRAIL_PATHWAY	0.192672	0.00446204	0.0133358	centenarianUP
KEGG_HEMATOPOIETIC_CELL_LINEAGE	-0.130212	0.00450481	0.013423	centenarianDN
REACTOME_PHASE1_FUNCTIONALIZATION_OF_COMPOUNDS	-0.23032	0.00451651	0.013423	centenarianDN
KEGG_ADIPOCYTOKINE_SIGNALING_PATHWAY	0.159904	0.0045849	0.0135882	centenarianUP
REACTOME_PHOSPHORYLATION_OF_CD3_AND_TCR_ZETA_CHAINS	-0.228542	0.00482076	0.0142474	centenarianDN
REACTOME_CHONDROITIN_SULFATE_BIOSYNTHESIS	-0.195089	0.00495349	0.0145586	centenarianDN
PID_S1P_S1P1_PATHWAY	0.223623	0.0049528	0.0145586	centenarianUP
PID_KIT_PATHWAY	0.175918	0.00500121	0.0146583	centenarianUP
REACTOME_REGULATION_OF_IFNA_SIGNALING	-0.166793	0.00536995	0.015567	centenarianDN
REACTOME_PEPTIDE_HORMONE_BIOSYNTHESIS	0.246461	0.0053445	0.015567	centenarianUP
PID_IL4_2PATHWAY	0.144279	0.00535457	0.015567	centenarianUP
REACTOME_P130CAS_LINKAGE_TO_MAPK_SIGNALING_FOR_INTEGRINS	0.256408	0.00536044	0.015567	centenarianUP
BIOCARTA_EDG1_PATHWAY	0.221112	0.00545187	0.0157614	centenarianUP
REACTOME_METABOLISM_OF_MRNA	0.165719	0.00552386	0.0159261	centenarianUP
BIOCARTA_D4GDI_PATHWAY	0.232951	0.00555574	0.0159746	centenarianUP
BIOCARTA_PTC1_PATHWAY	-0.230769	0.00564416	0.0161479	centenarianDN
PID_HDAC_CLASSI_PATHWAY	0.211854	0.00564645	0.0161479	centenarianUP
NABA_SECRETED_FACTORS	0.107918	0.00568731	0.0162211	centenarianUP
SA_G1_AND_S_PHASES	0.252834	0.00579007	0.0163487	centenarianUP
REACTOME_SEMA4D_IN_SEMAPHORIN_SIGNALING	0.208228	0.00579403	0.0163487	centenarianUP
KEGG_RIBOSOME	0.245627	0.0058091	0.0163487	centenarianUP
REACTOME_PEPTIDE_CHAIN_ELONGATION	0.245627	0.0058091	0.0163487	centenarianUP
REACTOME_INFLUENZA_VIRAL_RNA_TRANSCRIPTION_AND_REPLICATION	0.245627	0.0058091	0.0163487	centenarianUP
REACTOME_LATE_PHASE_OF_HIV_LIFE_CYCLE	0.247307	0.00585552	0.0164357	centenarianUP
REACTOME_NOTCH1_INTRACELLULAR_DOMAIN_REGULATES_TRANSCRIPTION	-0.232718	0.00600403	0.0168081	centenarianDN
BIOCARTA_INSULIN_PATHWAY	0.189885	0.00602958	0.0168352	centenarianUP
ST_PHOSPHOINOSITIDE_3_KINASE_PATHWAY	0.193887	0.0060959	0.0169757	centenarianUP
REACTOME_SMAD2_SMAD3_SMAD4_HETEROTRIMER_REGULATES_TRANSCRIPTION	-0.198217	0.00616736	0.0171298	centenarianDN
NABA_ECM_REGULATORS	0.11865	0.00620521	0.0171899	centenarianUP
PID_AURORA_B_PATHWAY	-0.195549	0.00644651	0.0177588	centenarianDN
REACTOME_HIV_INFECTION	0.169399	0.00643122	0.0177588	centenarianUP
REACTOME_SIGNALING_BY_EGFR_IN_CANCER	0.178351	0.00646077	0.0177588	centenarianUP
REACTOME_ANTIGEN_PRESENTATION_FOLDING_ASSEMBLY_AND_PEPTIDE_LOADING_OF_CLASS_I_MHC	0.243076	0.0065711	0.0180153	centenarianUP
ST_P38_MAPK_PATHWAY	0.176358	0.00670503	0.0183351	centenarianUP
PID_MYC_PATHWAY	0.267576	0.00686522	0.0187249	centenarianUP
BIOCARTA_CARM_ER_PATHWAY	-0.223277	0.00704031	0.0191533	centenarianDN
REACTOME_A_TETRASACCHARIDE_LINKER_SEQUENCE_IS_REQUIRED_FOR_GAG_SYNTHESIS	-0.196192	0.0070744	0.0191968	centenarianDN
PID_IL8_CXCR1_PATHWAY	0.22	0.00713555	0.0193133	centenarianUP
REACTOME_HS_GAG_DEGRADATION	-0.220675	0.00723677	0.0194879	centenarianDN
PID_HDAC_CLASSII_PATHWAY	0.240792	0.0072263	0.0194879	centenarianUP
PID_E2F_PATHWAY	-0.160701	0.0072863	0.0195716	centenarianDN
KEGG_PATHWAYS_IN_CANCER	0.111794	0.00748748	0.0200612	centenarianUP
BIOCARTA_MPR_PATHWAY	0.234376	0.00788265	0.0210667	centenarianUP
REACTOME_PLC_BETA_MEDIATED_EVENTS	0.219038	0.00810242	0.0215467	centenarianUP
KEGG_INSULIN_SIGNALING_PATHWAY	0.150287	0.00810285	0.0215467	centenarianUP
REACTOME_NUCLEAR_SIGNALING_BY_ERBB4	-0.178787	0.00835495	0.0220892	centenarianDN
KEGG_PROXIMAL_TUBULE_BICARBONATE_RECLAMATION	-0.200898	0.00836343	0.0220892	centenarianDN
REACTOME_ACTIVATED_TLR4_SIGNALLING	0.149151	0.00836934	0.0220892	centenarianUP
ST_GAQ_PATHWAY	0.227173	0.00845614	0.0222629	centenarianUP
KEGG_VALINE_LEUCINE_AND_ISOLEUCINE_DEGRADATION	-0.216315	0.00850418	0.022334	centenarianDN
REACTOME_PURINE_METABOLISM	0.197975	0.00861919	0.0225802	centenarianUP
BIOCARTA_PDGF_PATHWAY	0.172737	0.00867742	0.0226767	centenarianUP
BIOCARTA_TOLL_PATHWAY	0.179586	0.00874099	0.0227867	centenarianUP
PID_TAP63_PATHWAY	-0.153228	0.00877813	0.0228275	centenarianDN
REACTOME_TRAFFICKING_OF_AMPA_RECEPTORS	0.21123	0.0088197	0.0228572	centenarianUP
REACTOME_GPVI_MEDIATED_ACTIVATION_CASCADE	0.208497	0.00883651	0.0228572	centenarianUP
REACTOME_DNA_REPAIR	0.176953	0.0088542	0.0228572	centenarianUP
REACTOME_APC_CDC20_MEDIATED_DEGRADATION_OF_NEK2A	0.280991	0.00910963	0.0234595	centenarianUP
KEGG_ERBB_SIGNALING_PATHWAY	0.141694	0.00914255	0.0234873	centenarianUP
REACTOME_GLUTATHIONE_CONJUGATION	-0.243114	0.00917019	0.0235014	centenarianDN
REACTOME_P38MAPK_EVENTS	0.233707	0.00930524	0.02379	centenarianUP
PID_TOLL_ENDOGENOUS_PATHWAY	0.190587	0.00949505	0.0242169	centenarianUP
REACTOME_FGFR2C_LIGAND_BINDING_AND_ACTIVATION	-0.225086	0.00957399	0.0243195	centenarianDN
PID_EPHB_FWD_PATHWAY	0.168214	0.0095811	0.0243195	centenarianUP
KEGG_MELANOGENESIS	0.141545	0.00963461	0.0243969	centenarianUP
REACTOME_POST_NMDA_RECEPTOR_ACTIVATION_EVENTS	0.235334	0.00972094	0.0245137	centenarianUP
REACTOME_NEUROTRANSMITTER_RECEPTOR_BINDING_AND_DOWNSTREAM_TRANSMISSION_IN_THE_POSTSYNAPTIC_CELL	0.168878	0.00972691	0.0245137	centenarianUP
BIOCARTA_IGF1_PATHWAY	0.187259	0.00994057	0.0249927	centenarianUP
BIOCARTA_EGFR_SMRTE_PATHWAY	-0.232339	0.0104475	0.0262051	centenarianDN
REACTOME_SIGNALING_BY_FGFR3_MUTANTS	-0.217412	0.0108257	0.0270898	centenarianDN
PID_INTEGRIN2_PATHWAY	0.146814	0.010877	0.0271542	centenarianUP
REACTOME_DOWNSTREAM_SIGNALING_OF_ACTIVATED_FGFR	0.148813	0.0111366	0.0277368	centenarianUP
PID_CASPASE_PATHWAY	0.159809	0.0112839	0.0280381	centenarianUP
ST_G_ALPHA_S_PATHWAY	0.263451	0.0113313	0.02809	centenarianUP
KEGG_ARGININE_AND_PROLINE_METABOLISM	-0.182503	0.0114665	0.0283589	centenarianDN
KEGG_B_CELL_RECEPTOR_SIGNALING_PATHWAY	0.157636	0.0115472	0.0284921	centenarianUP
REACTOME_DOWNSTREAM_TCR_SIGNALING	-0.160402	0.011772	0.0289794	centenarianDN
REACTOME_VEGF_LIGAND_RECEPTOR_INTERACTIONS	0.204953	0.0119669	0.029391	centenarianUP
BIOCARTA_RB_PATHWAY	-0.254409	0.0120422	0.0295075	centenarianDN
BIOCARTA_MCALPAIN_PATHWAY	0.232852	0.0122107	0.0298395	centenarianUP
PID_UPA_UPAR_PATHWAY	0.134132	0.0122461	0.0298395	centenarianUP
KEGG_ACUTE_MYELOID_LEUKEMIA	0.161311	0.012262	0.0298395	centenarianUP
NABA_MATRISOME_ASSOCIATED	0.0930907	0.0124135	0.0301388	centenarianUP
BIOCARTA_SPPA_PATHWAY	0.207279	0.0125806	0.0304442	centenarianUP
REACTOME_PKB_MEDIATED_EVENTS	0.236166	0.0125966	0.0304442	centenarianUP
REACTOME_SIGNALING_BY_ERBB2	0.150354	0.0128039	0.0308749	centenarianUP
REACTOME_SIGNALING_BY_NODAL	-0.19037	0.0129988	0.0312738	centenarianDN
KEGG_CYTOSOLIC_DNA_SENSING_PATHWAY	-0.147429	0.0131202	0.0313578	centenarianDN
KEGG_O_GLYCAN_BIOSYNTHESIS	-0.167062	0.0131224	0.0313578	centenarianDN
REACTOME_KERATAN_SULFATE_DEGRADATION	0.210148	0.0131087	0.0313578	centenarianUP
PID_MTOR_4PATHWAY	0.180062	0.0131934	0.0314567	centenarianUP
BIOCARTA_TNFR2_PATHWAY	0.242031	0.0135974	0.0323472	centenarianUP
REACTOME_ANTIGEN_PROCESSING_CROSS_PRESENTATION	0.14208	0.0136369	0.0323685	centenarianUP
REACTOME_PYRIMIDINE_METABOLISM	0.18487	0.0136822	0.0323954	centenarianUP
REACTOME_RECEPTOR_LIGAND_BINDING_INITIATES_THE_SECOND_PROTEOLYTIC_CLEAVAGE_OF_NOTCH_RECEPTOR	0.210601	0.0137093	0.0323954	centenarianUP
KEGG_PATHOGENIC_ESCHERICHIA_COLI_INFECTION	0.169833	0.0138548	0.0326665	centenarianUP
REACTOME_SIGNALING_BY_FGFR	0.141855	0.0141098	0.033194	centenarianUP
PID_FOXM1_PATHWAY	-0.14062	0.0141693	0.0332603	centenarianDN
PID_NFKAPPAB_CANONICAL_PATHWAY	0.185631	0.0142031	0.0332659	centenarianUP
ST_GA13_PATHWAY	0.179046	0.0142951	0.0334076	centenarianUP
BIOCARTA_NGF_PATHWAY	0.167593	0.0143551	0.0334578	centenarianUP
PID_IL23_PATHWAY	0.146509	0.0143796	0.0334578	centenarianUP
REACTOME_SYNTHESIS_OF_PIPS_AT_THE_GOLGI_MEMBRANE	-0.233177	0.0146566	0.0340009	centenarianDN
REACTOME_G_PROTEIN_BETA_GAMMA_SIGNALLING	0.216487	0.0147021	0.0340009	centenarianUP
PID_LIS1_PATHWAY	0.177792	0.0147092	0.0340009	centenarianUP
BIOCARTA_TCRA_PATHWAY	-0.21168	0.0147848	0.0341014	centenarianDN
REACTOME_ACTIVATION_OF_RAC	0.176989	0.0154041	0.0354529	centenarianUP
KEGG_GLYCOSAMINOGLYCAN_DEGRADATION	-0.191225	0.015659	0.0359615	centenarianDN
NABA_ECM_AFFILIATED	0.10311	0.0158587	0.0363415	centenarianUP
REACTOME_RIG_I_MDA5_MEDIATED_INDUCTION_OF_IFN_ALPHA_BETA_PATHWAYS	-0.128439	0.0159177	0.0363792	centenarianDN
REACTOME_CREB_PHOSPHORYLATION_THROUGH_THE_ACTIVATION_OF_RAS	0.228009	0.0159437	0.0363792	centenarianUP
PID_ANGIOPOIETIN_RECEPTOR_PATHWAY	0.139614	0.0160397	0.0365195	centenarianUP
KEGG_INOSITOL_PHOSPHATE_METABOLISM	-0.16345	0.0161609	0.0367166	centenarianDN
REACTOME_FGFR4_LIGAND_BINDING_AND_ACTIVATION	-0.209127	0.0162164	0.0367601	centenarianDN
REACTOME_HYALURONAN_UPTAKE_AND_DEGRADATION	-0.232439	0.0163186	0.0367601	centenarianDN
REACTOME_HYALURONAN_METABOLISM	-0.232439	0.0163186	0.0367601	centenarianDN
BIOCARTA_LECTIN_PATHWAY	0.200162	0.0162807	0.0367601	centenarianUP
NABA_PROTEOGLYCANS	0.167527	0.0165464	0.0371944	centenarianUP
REACTOME_PURINE_RIBONUCLEOSIDE_MONOPHOSPHATE_BIOSYNTHESIS	0.2317	0.0167274	0.037478	centenarianUP
REACTOME_SIGNALING_BY_FGFR_IN_DISEASE	0.139182	0.0167432	0.037478	centenarianUP
REACTOME_AUTODEGRADATION_OF_CDH1_BY_CDH1_APC_C	0.161515	0.0169091	0.0377634	centenarianUP
REACTOME_TGF_BETA_RECEPTOR_SIGNALING_IN_EMT_EPITHELIAL_TO_MESENCHYMAL_TRANSITION	0.240574	0.0169419	0.0377634	centenarianUP
REACTOME_ACTIVATION_OF_NMDA_RECEPTOR_UPON_GLUTAMATE_BINDING_AND_POSTSYNAPTIC_EVENTS	0.209436	0.0170782	0.0379874	centenarianUP
PID_IL2_STAT5_PATHWAY	0.14403	0.0174548	0.0387437	centenarianUP
REACTOME_HORMONE_LIGAND_BINDING_RECEPTORS	-0.213173	0.017823	0.0393963	centenarianDN
REACTOME_SIGNALLING_BY_NGF	0.133742	0.0178021	0.0393963	centenarianUP
KEGG_VEGF_SIGNALING_PATHWAY	0.136623	0.0184113	0.040612	centenarianUP
PID_IL12_STAT4_PATHWAY	-0.135102	0.0185921	0.0409258	centenarianDN
BIOCARTA_FIBRINOLYSIS_PATHWAY	-0.207705	0.0186899	0.0410093	centenarianDN
PID_INTEGRIN_CS_PATHWAY	-0.239476	0.0187074	0.0410093	centenarianDN
PID_THROMBIN_PAR1_PATHWAY	0.168759	0.0189777	0.0413894	centenarianUP
REACTOME_INSULIN_RECEPTOR_SIGNALLING_CASCADE	0.137109	0.0190325	0.0413894	centenarianUP
REACTOME_SIGNALING_BY_INSULIN_RECEPTOR	0.137109	0.0190325	0.0413894	centenarianUP
KEGG_NON_HOMOLOGOUS_END_JOINING	0.215575	0.0190368	0.0413894	centenarianUP
KEGG_JAK_STAT_SIGNALING_PATHWAY	-0.0960697	0.0191777	0.0416106	centenarianDN
PID_ALPHA_SYNUCLEIN_PATHWAY	0.164568	0.019698	0.0426522	centenarianUP
REACTOME_GLYCOPROTEIN_HORMONES	0.224546	0.0202105	0.0436727	centenarianUP
REACTOME_DOWNREGULATION_OF_SMAD2_3_SMAD4_TRANSCRIPTIONAL_ACTIVITY	0.178494	0.0203154	0.0438101	centenarianUP
PID_ERBB1_DOWNSTREAM_PATHWAY	0.150616	0.0208454	0.0448619	centenarianUP
REACTOME_CLASS_B_2_SECRETIN_FAMILY_RECEPTORS	-0.124074	0.0208905	0.044868	centenarianDN
REACTOME_IMMUNE_SYSTEM	0.0856343	0.0210155	0.0450453	centenarianUP
REACTOME_INNATE_IMMUNE_SYSTEM	0.0883442	0.0211879	0.0453233	centenarianUP
REACTOME_OTHER_SEMAPHORIN_INTERACTIONS	0.196048	0.0215707	0.0460492	centenarianUP
REACTOME_HS_GAG_BIOSYNTHESIS	-0.167019	0.0217724	0.0462937	centenarianDN
REACTOME_GLUCOSE_METABOLISM	0.165815	0.0217428	0.0462937	centenarianUP
REACTOME_RESOLUTION_OF_AP_SITES_VIA_THE_SINGLE_NUCLEOTIDE_REPLACEMENT_PATHWAY	0.240457	0.0222764	0.0471963	centenarianUP
REACTOME_ANTIVIRAL_MECHANISM_BY_IFN_STIMULATED_GENES	0.168153	0.0222859	0.0471963	centenarianUP
PID_ER_NONGENOMIC_PATHWAY	0.158187	0.0224135	0.047372	centenarianUP
ST_INTERLEUKIN_4_PATHWAY	0.145703	0.0228387	0.0481746	centenarianUP
SIG_PIP3_SIGNALING_IN_B_LYMPHOCYTES	0.205933	0.0230004	0.0484196	centenarianUP
REACTOME_COMMON_PATHWAY	-0.197698	0.0235383	0.0494537	centenarianDN
KEGG_RIG_I_LIKE_RECEPTOR_SIGNALING_PATHWAY	0.12163	0.0237253	0.0497482	centenarianUP
PID_INSULIN_GLUCOSE_PATHWAY	0.184135	0.0241554	0.0505501	centenarianUP
REACTOME_REGULATION_OF_IFNG_SIGNALING	0.16642	0.0249783	0.0521692	centenarianUP
KEGG_ALDOSTERONE_REGULATED_SODIUM_REABSORPTION	0.139672	0.0252952	0.0527273	centenarianUP
PID_RHOA_REG_PATHWAY	0.168177	0.0263293	0.0547753	centenarianUP
REACTOME_HEPARAN_SULFATE_HEPARIN_HS_GAG_METABOLISM	-0.140969	0.0267499	0.0554328	centenarianDN
KEGG_FC_EPSILON_RI_SIGNALING_PATHWAY	0.125957	0.0267216	0.0554328	centenarianUP
REACTOME_RESPIRATORY_ELECTRON_TRANSPORT_ATP_SYNTHESIS_BY_CHEMIOSMOTIC_COUPLING_AND_HEAT_PRODUCTION_BY_UNCOUPLING_PROTEINS_	-0.147788	0.0270622	0.0559707	centenarianDN
BIOCARTA_CHREBP2_PATHWAY	0.176996	0.0274915	0.0567152	centenarianUP
REACTOME_SIGNALING_BY_SCF_KIT	0.142637	0.0275291	0.0567152	centenarianUP
PID_P38_ALPHA_BETA_DOWNSTREAM_PATHWAY	-0.131675	0.0281683	0.0578263	centenarianDN
REACTOME_APC_C_CDC20_MEDIATED_DEGRADATION_OF_MITOTIC_PROTEINS	0.145653	0.0281774	0.0578263	centenarianUP
REACTOME_SEMA3A_PAK_DEPENDENT_AXON_REPULSION	0.198392	0.0284693	0.0583125	centenarianUP
PID_NFAT_3PATHWAY	0.148046	0.0286681	0.0586067	centenarianUP
REACTOME_MITOTIC_M_M_G1_PHASES	0.122221	0.0290162	0.0592041	centenarianUP
KEGG_OTHER_GLYCAN_DEGRADATION	-0.183796	0.029235	0.059456	centenarianDN
REACTOME_MAPK_TARGETS_NUCLEAR_EVENTS_MEDIATED_BY_MAP_KINASES	0.162129	0.0292517	0.059456	centenarianUP
BIOCARTA_PLATELETAPP_PATHWAY	-0.184551	0.0296125	0.0600164	centenarianDN
REACTOME_INTEGRIN_ALPHAIIB_BETA3_SIGNALING	0.174712	0.0296405	0.0600164	centenarianUP
BIOCARTA_GATA3_PATHWAY	-0.196123	0.029898	0.0602841	centenarianDN
PID_CDC42_PATHWAY	0.148529	0.0298874	0.0602841	centenarianUP
REACTOME_SIGNALING_BY_NOTCH4	0.224977	0.0299432	0.0602841	centenarianUP
REACTOME_MYOGENESIS	0.152231	0.0302775	0.0608418	centenarianUP
BIOCARTA_RHO_PATHWAY	0.195388	0.0304334	0.0610393	centenarianUP
REACTOME_RETROGRADE_NEUROTROPHIN_SIGNALLING	0.192408	0.0308916	0.0618416	centenarianUP
KEGG_PPAR_SIGNALING_PATHWAY	-0.124867	0.0310045	0.0619507	centenarianDN
REACTOME_ACTIVATED_POINT_MUTANTS_OF_FGFR2	-0.171092	0.0313768	0.0625768	centenarianDN
PID_IL2_PI3K_PATHWAY	0.130856	0.0316109	0.062792	centenarianUP
BIOCARTA_EGF_PATHWAY	0.150377	0.0316394	0.062792	centenarianUP
BIOCARTA_TPO_PATHWAY	0.147473	0.0316623	0.062792	centenarianUP
PID_SHP2_PATHWAY	0.12985	0.0324488	0.0642316	centenarianUP
PID_WNT_CANONICAL_PATHWAY	0.181922	0.0330775	0.0653542	centenarianUP
REACTOME_RNA_POL_I_RNA_POL_III_AND_MITOCHONDRIAL_TRANSCRIPTION	0.168338	0.033825	0.066707	centenarianUP
REACTOME_EXTENSION_OF_TELOMERES	-0.19723	0.033899	0.0667289	centenarianDN
PID_TCR_JNK_PATHWAY	0.170189	0.0341334	0.0670658	centenarianUP
BIOCARTA_MTOR_PATHWAY	-0.170945	0.0348471	0.0683416	centenarianDN
REACTOME_PLATELET_ADHESION_TO_EXPOSED_COLLAGEN	0.222183	0.0361419	0.0707501	centenarianUP
BIOCARTA_NTHI_PATHWAY	0.142169	0.0368895	0.0720807	centenarianUP
REACTOME_SIGNALING_BY_FGFR1_FUSION_MUTANTS	0.195998	0.0370681	0.0722964	centenarianUP
BIOCARTA_ARAP_PATHWAY	-0.197395	0.0374684	0.0728443	centenarianDN
PID_IL8_CXCR2_PATHWAY	0.158701	0.0374863	0.0728443	centenarianUP
REACTOME_GLUCOSE_TRANSPORT	-0.194999	0.0377785	0.0732779	centenarianDN
BIOCARTA_ACE2_PATHWAY	-0.187134	0.038441	0.0742501	centenarianDN
REACTOME_METABOLISM_OF_STEROID_HORMONES_AND_VITAMINS_A_AND_D	-0.148553	0.0384431	0.0742501	centenarianDN
BIOCARTA_AGR_PATHWAY	0.137347	0.0385098	0.0742501	centenarianUP
REACTOME_SEMA4D_INDUCED_CELL_MIGRATION_AND_GROWTH_CONE_COLLAPSE	0.176969	0.0385597	0.0742501	centenarianUP
REACTOME_DOUBLE_STRAND_BREAK_REPAIR	0.224733	0.0391889	0.075325	centenarianUP
BIOCARTA_CASPASE_PATHWAY	0.159962	0.0393734	0.0755428	centenarianUP
REACTOME_GRB2_SOS_PROVIDES_LINKAGE_TO_MAPK_SIGNALING_FOR_INTERGRINS_	0.177739	0.0394943	0.0756381	centenarianUP
REACTOME_AUTODEGRADATION_OF_THE_E3_UBIQUITIN_LIGASE_COP1	0.140308	0.0399879	0.0764454	centenarianUP
REACTOME_CELL_CYCLE_CHECKPOINTS	0.118275	0.0401555	0.0766277	centenarianUP
REACTOME_STEROID_HORMONES	-0.148273	0.0406276	0.0767955	centenarianDN
REACTOME_PERK_REGULATED_GENE_EXPRESSION	-0.18403	0.0406569	0.0767955	centenarianDN
REACTOME_ACTIVATION_OF_GENES_BY_ATF4	-0.18403	0.0406569	0.0767955	centenarianDN
PID_RET_PATHWAY	0.137842	0.0403551	0.0767955	centenarianUP
REACTOME_ASSEMBLY_OF_THE_PRE_REPLICATIVE_COMPLEX	0.139989	0.0406877	0.0767955	centenarianUP
PID_MAPK_TRK_PATHWAY	0.168186	0.0407152	0.0767955	centenarianUP
BIOCARTA_CLASSIC_PATHWAY	0.169051	0.0407501	0.0767955	centenarianUP
REACTOME_DEGRADATION_OF_THE_EXTRACELLULAR_MATRIX	0.128346	0.0411172	0.07735	centenarianUP
KEGG_SNARE_INTERACTIONS_IN_VESICULAR_TRANSPORT	-0.1238	0.0413709	0.0776894	centenarianDN
REACTOME_GPCR_LIGAND_BINDING	-0.0887931	0.0415365	0.0778626	centenarianDN
REACTOME_DOWNSTREAM_SIGNALING_EVENTS_OF_B_CELL_RECEPTOR_BCR	0.13343	0.0417756	0.0781726	centenarianUP
REACTOME_SYNTHESIS_OF_PIPS_AT_THE_PLASMA_MEMBRANE	-0.171238	0.0420174	0.0784867	centenarianDN
PID_PDGFRA_PATHWAY	0.149549	0.0430748	0.0803205	centenarianUP
BIOCARTA_GSK3_PATHWAY	0.153613	0.0432269	0.0804627	centenarianUP
REACTOME_CROSS_PRESENTATION_OF_SOLUBLE_EXOGENOUS_ANTIGENS_ENDOSOMES	0.12962	0.0435999	0.0810149	centenarianUP
REACTOME_TRANSCRIPTIONAL_ACTIVITY_OF_SMAD2_SMAD3_SMAD4_HETEROTRIMER	-0.12614	0.0439876	0.0815461	centenarianDN
REACTOME_REGULATION_OF_INSULIN_SECRETION	-0.119523	0.0441163	0.0815461	centenarianDN
BIOCARTA_TH1TH2_PATHWAY	0.132849	0.044113	0.0815461	centenarianUP
REACTOME_RESOLUTION_OF_AP_SITES_VIA_THE_MULTIPLE_NUCLEOTIDE_PATCH_REPLACEMENT_PATHWAY	0.184138	0.0442954	0.0817346	centenarianUP
PID_ECADHERIN_STABILIZATION_PATHWAY	0.142444	0.0447766	0.0824658	centenarianUP
REACTOME_M_G1_TRANSITION	0.132827	0.0448471	0.0824658	centenarianUP
REACTOME_REGULATION_OF_SIGNALING_BY_CBL	0.18036	0.0449815	0.0825698	centenarianUP
PID_HNF3A_PATHWAY	0.112929	0.0462507	0.084753	centenarianUP
BIOCARTA_GPCR_PATHWAY	0.157061	0.0468435	0.0856913	centenarianUP
BIOCARTA_ATRBRCA_PATHWAY	-0.173633	0.0471722	0.0861441	centenarianDN
ST_GA12_PATHWAY	0.163471	0.0483231	0.0880941	centenarianUP
REACTOME_NONSENSE_MEDIATED_DECAY_ENHANCED_BY_THE_EXON_JUNCTION_COMPLEX	0.166087	0.0489371	0.0890604	centenarianUP
BIOCARTA_PGC1A_PATHWAY	-0.189	0.0492767	0.0895249	centenarianDN
REACTOME_BETA_DEFENSINS	-0.109235	0.0497619	0.090252	centenarianDN
REACTOME_CTLA4_INHIBITORY_SIGNALING	0.158478	0.0503072	0.0910852	centenarianUP
REACTOME_NRAGE_SIGNALS_DEATH_THROUGH_JNK	0.137267	0.0504347	0.0911605	centenarianUP
REACTOME_TCA_CYCLE_AND_RESPIRATORY_ELECTRON_TRANSPORT	-0.109829	0.05139	0.0925717	centenarianDN
REACTOME_REGULATION_OF_HYPOXIA_INDUCIBLE_FACTOR_HIF_BY_OXYGEN	0.163297	0.0513306	0.0925717	centenarianUP
REACTOME_MITOTIC_G2_G2_M_PHASES	-0.12042	0.0525129	0.0944342	centenarianDN
REACTOME_MEIOTIC_SYNAPSIS	0.159565	0.0529203	0.0950058	centenarianUP
REACTOME_GASTRIN_CREB_SIGNALLING_PATHWAY_VIA_PKC_AND_MAPK	-0.0865873	0.0536235	0.0961056	centenarianDN
REACTOME_GLYCOSAMINOGLYCAN_METABOLISM	-0.100723	0.0547768	0.0979493	centenarianDN
BIOCARTA_P38MAPK_PATHWAY	0.140069	0.0549297	0.0979493	centenarianUP
REACTOME_GRB2_EVENTS_IN_ERBB2_SIGNALING	0.136852	0.0550012	0.0979493	centenarianUP
KEGG_PROPANOATE_METABOLISM	0.152976	0.0550214	0.0979493	centenarianUP
PID_AP1_PATHWAY	-0.105105	0.055213	0.0981256	centenarianDN
REACTOME_TRAF3_DEPENDENT_IRF_ACTIVATION_PATHWAY	0.180813	0.056236	0.0997767	centenarianUP
REACTOME_APOPTOTIC_CLEAVAGE_OF_CELL_ADHESION_PROTEINS	0.162122	0.0569309	0.100841	centenarianUP
BIOCARTA_SPRY_PATHWAY	0.153199	0.057302	0.101329	centenarianUP
REACTOME_MRNA_SPLICING_MINOR_PATHWAY	0.173026	0.0576592	0.101791	centenarianUP
REACTOME_ACYL_CHAIN_REMODELLING_OF_PC	0.15523	0.0578092	0.101886	centenarianUP
BIOCARTA_AMI_PATHWAY	-0.146392	0.0581866	0.102336	centenarianDN
PID_PI3KCI_AKT_PATHWAY	0.155044	0.0582572	0.102336	centenarianUP
REACTOME_HOST_INTERACTIONS_OF_HIV_FACTORS	0.116746	0.058683	0.102914	centenarianUP
REACTOME_GLUCONEOGENESIS	0.14476	0.060309	0.105591	centenarianUP
KEGG_PROTEASOME	0.1318	0.0604645	0.105688	centenarianUP
BIOCARTA_P53HYPOXIA_PATHWAY	-0.141347	0.0606423	0.105825	centenarianDN
REACTOME_TRANSPORT_TO_THE_GOLGI_AND_SUBSEQUENT_MODIFICATION	-0.125437	0.0611666	0.106564	centenarianDN
ST_WNT_CA2_CYCLIC_GMP_PATHWAY	-0.164348	0.0644011	0.112016	centenarianDN
REACTOME_NUCLEAR_EVENTS_KINASE_AND_TRANSCRIPTION_FACTOR_ACTIVATION	0.144854	0.0651837	0.113191	centenarianUP
BIOCARTA_HSP27_PATHWAY	0.14175	0.0674299	0.116901	centenarianUP
REACTOME_METABOLISM_OF_AMINO_ACIDS_AND_DERIVATIVES	-0.0881133	0.0675798	0.116969	centenarianDN
KEGG_CELL_ADHESION_MOLECULES_CAMS	0.0907032	0.0685846	0.118515	centenarianUP
REACTOME_CLASS_I_MHC_MEDIATED_ANTIGEN_PROCESSING_PRESENTATION	0.0859023	0.0687961	0.118687	centenarianUP
REACTOME_TRANSLATION	0.119502	0.0691122	0.119039	centenarianUP
REACTOME_P75_NTR_RECEPTOR_MEDIATED_SIGNALLING	0.103067	0.0703018	0.120892	centenarianUP
KEGG_T_CELL_RECEPTOR_SIGNALING_PATHWAY	0.091516	0.0729788	0.125292	centenarianUP
REACTOME_APC_C_CDC20_MEDIATED_DEGRADATION_OF_CYCLIN_B	0.181492	0.073261	0.125555	centenarianUP
REACTOME_DESTABILIZATION_OF_MRNA_BY_AUF1_HNRNP_D0	0.122328	0.0733685	0.125555	centenarianUP
PID_MYC_ACTIV_PATHWAY	0.104051	0.0745719	0.127409	centenarianUP
PID_IGF1_PATHWAY	0.127818	0.0747109	0.127441	centenarianUP
BIOCARTA_CARDIACEGF_PATHWAY	-0.130051	0.0756193	0.128577	centenarianDN
PID_FOXO_PATHWAY	0.113996	0.0756044	0.128577	centenarianUP
REACTOME_IL_7_SIGNALING	0.171388	0.0764465	0.129776	centenarianUP
PID_PLK1_PATHWAY	-0.117214	0.0767174	0.130027	centenarianDN
REACTOME_METABOLISM_OF_VITAMINS_AND_COFACTORS	0.117953	0.0770923	0.130454	centenarianUP
REACTOME_RNA_POL_III_TRANSCRIPTION	-0.162561	0.0774942	0.130926	centenarianDN
REACTOME_KERATAN_SULFATE_BIOSYNTHESIS	0.11496	0.0783618	0.132181	centenarianUP
REACTOME_REGULATION_OF_KIT_SIGNALING	0.154918	0.0796829	0.134196	centenarianUP
REACTOME_3_UTR_MEDIATED_TRANSLATIONAL_REGULATION	0.14287	0.0802203	0.134887	centenarianUP
BIOCARTA_CDC42RAC_PATHWAY	0.161058	0.0820234	0.137645	centenarianUP
PID_INSULIN_PATHWAY	0.113459	0.0821202	0.137645	centenarianUP
PID_PS1_PATHWAY	0.105063	0.0831459	0.139145	centenarianUP
BIOCARTA_BLYMPHOCYTE_PATHWAY	-0.152936	0.0842944	0.140845	centenarianDN
REACTOME_ADHERENS_JUNCTIONS_INTERACTIONS	-0.130879	0.0859887	0.14345	centenarianDN
BIOCARTA_IL4_PATHWAY	0.142194	0.0868774	0.144705	centenarianUP
REACTOME_CDK_MEDIATED_PHOSPHORYLATION_AND_REMOVAL_OF_CDC6	0.120624	0.0879285	0.145997	centenarianUP
REACTOME_CDT1_ASSOCIATION_WITH_THE_CDC6_ORC_ORIGIN_COMPLEX	0.120624	0.0879285	0.145997	centenarianUP
BIOCARTA_FCER1_PATHWAY	0.120741	0.0881656	0.146162	centenarianUP
BIOCARTA_IL1R_PATHWAY	0.117498	0.0883428	0.146227	centenarianUP
PID_ERBB_NETWORK_PATHWAY	-0.129948	0.089157	0.147345	centenarianDN
BIOCARTA_EPHA4_PATHWAY	0.187762	0.0908134	0.149849	centenarianUP
BIOCARTA_LONGEVITY_PATHWAY	-0.118085	0.0913616	0.15052	centenarianDN
PID_TXA2PATHWAY	0.111188	0.0917576	0.150837	centenarianUP
REACTOME_CYTOKINE_SIGNALING_IN_IMMUNE_SYSTEM	0.078015	0.0918388	0.150837	centenarianUP
REACTOME_PRE_NOTCH_PROCESSING_IN_GOLGI	-0.133335	0.0920991	0.151031	centenarianDN
REACTOME_CLASS_A1_RHODOPSIN_LIKE_RECEPTORS	-0.077819	0.0923712	0.151244	centenarianDN
REACTOME_GLYCOLYSIS	0.128707	0.0931783	0.15233	centenarianUP
REACTOME_METABOLISM_OF_PROTEINS	-0.0693011	0.0936285	0.152831	centenarianDN
BIOCARTA_CSK_PATHWAY	-0.133	0.0939802	0.153169	centenarianDN
BIOCARTA_AKT_PATHWAY	-0.127319	0.0957042	0.155621	centenarianDN
REACTOME_SIGNALING_BY_ACTIVATED_POINT_MUTANTS_OF_FGFR1	-0.142981	0.095778	0.155621	centenarianDN
BIOCARTA_HER2_PATHWAY	0.110671	0.0969219	0.157239	centenarianUP
KEGG_TGF_BETA_SIGNALING_PATHWAY	0.0799754	0.097161	0.157386	centenarianUP
PID_FAK_PATHWAY	0.102331	0.0974101	0.157549	centenarianUP
REACTOME_O_LINKED_GLYCOSYLATION_OF_MUCINS	-0.0978879	0.0983745	0.158867	centenarianDN
REACTOME_FGFR1_LIGAND_BINDING_AND_ACTIVATION	-0.132059	0.099374	0.160237	centenarianDN
REACTOME_OPIOID_SIGNALLING	0.114256	0.100349	0.161563	centenarianUP
REACTOME_LIPOPROTEIN_METABOLISM	-0.120552	0.101035	0.162422	centenarianDN
REACTOME_PLATELET_ACTIVATION_SIGNALING_AND_AGGREGATION	0.0896945	0.101921	0.163597	centenarianUP
KEGG_ARACHIDONIC_ACID_METABOLISM	-0.100103	0.102242	0.163855	centenarianDN
KEGG_RNA_DEGRADATION	0.116086	0.10239	0.163855	centenarianUP
REACTOME_G2_M_CHECKPOINTS	-0.142781	0.103367	0.165169	centenarianDN
REACTOME_SIGNALING_BY_NOTCH2	0.159093	0.104578	0.166854	centenarianUP
BIOCARTA_UCALPAIN_PATHWAY	0.152328	0.105695	0.168381	centenarianUP
KEGG_FRUCTOSE_AND_MANNOSE_METABOLISM	-0.121477	0.105973	0.168572	centenarianDN
PID_HEDGEHOG_GLI_PATHWAY	0.110923	0.107273	0.170186	centenarianUP
PID_SYNDECAN_3_PATHWAY	0.157381	0.107308	0.170186	centenarianUP
BIOCARTA_CELLCYCLE_PATHWAY	-0.119013	0.107515	0.170258	centenarianDN
PID_P38_ALPHA_BETA_PATHWAY	0.113701	0.10794	0.170646	centenarianUP
PID_TCPTP_PATHWAY	0.101587	0.108081	0.170646	centenarianUP
PID_LYSOPHOSPHOLIPID_PATHWAY	0.10634	0.112179	0.176853	centenarianUP
BIOCARTA_BAD_PATHWAY	0.110143	0.112367	0.176887	centenarianUP
SA_FAS_SIGNALING	0.124453	0.113102	0.177679	centenarianUP
PID_MYC_REPRESS_PATHWAY	0.0921292	0.113205	0.177679	centenarianUP
PID_TRKR_PATHWAY	0.0902661	0.113894	0.178495	centenarianUP
REACTOME_FACTORS_INVOLVED_IN_MEGAKARYOCYTE_DEVELOPMENT_AND_PLATELET_PRODUCTION	-0.0841512	0.115351	0.180512	centenarianDN
KEGG_REGULATION_OF_AUTOPHAGY	-0.0860554	0.115547	0.180553	centenarianDN
REACTOME_DOWNREGULATION_OF_ERBB2_ERBB3_SIGNALING	0.136119	0.120186	0.187426	centenarianUP
REACTOME_SIGNALING_BY_THE_B_CELL_RECEPTOR_BCR	0.0922406	0.120299	0.187426	centenarianUP
PID_LKB1_PATHWAY	0.119023	0.120743	0.187843	centenarianUP
REACTOME_APC_C_CDH1_MEDIATED_DEGRADATION_OF_CDC20_AND_OTHER_APC_C_CDH1_TARGETED_PROTEINS_IN_LATE_MITOSIS_EARLY_G1	0.0987023	0.12207	0.189628	centenarianUP
KEGG_NATURAL_KILLER_CELL_MEDIATED_CYTOTOXICITY	0.0669087	0.123677	0.191844	centenarianUP
BIOCARTA_NO2IL12_PATHWAY	0.109665	0.126626	0.196131	centenarianUP
REACTOME_SRP_DEPENDENT_COTRANSLATIONAL_PROTEIN_TARGETING_TO_MEMBRANE	0.108381	0.12689	0.196254	centenarianUP
PID_SMAD2_3NUCLEAR_PATHWAY	-0.0831632	0.127622	0.19678	centenarianDN
KEGG_VASOPRESSIN_REGULATED_WATER_REABSORPTION	0.111155	0.127736	0.19678	centenarianUP
PID_ATM_PATHWAY	0.103088	0.127816	0.19678	centenarianUP
REACTOME_INFLUENZA_LIFE_CYCLE	0.115949	0.127972	0.19678	centenarianUP
REACTOME_G1_PHASE	-0.100375	0.128919	0.197949	centenarianDN
KEGG_APOPTOSIS	0.0720704	0.129232	0.198143	centenarianUP
REACTOME_ORC1_REMOVAL_FROM_CHROMATIN	0.100042	0.130405	0.199653	centenarianUP
BIOCARTA_COMP_PATHWAY	0.115274	0.131083	0.200402	centenarianUP
KEGG_MAPK_SIGNALING_PATHWAY	0.0730174	0.133566	0.203904	centenarianUP
KEGG_PHENYLALANINE_METABOLISM	0.13298	0.135099	0.205948	centenarianUP
BIOCARTA_MYOSIN_PATHWAY	-0.119694	0.136506	0.207794	centenarianDN
BIOCARTA_FEEDER_PATHWAY	0.14884	0.139123	0.211476	centenarianUP
REACTOME_CELL_DEATH_SIGNALLING_VIA_NRAGE_NRIF_AND_NADE	0.0949947	0.139832	0.212249	centenarianUP
BIOCARTA_TGFB_PATHWAY	0.108033	0.142244	0.215601	centenarianUP
REACTOME_NOD1_2_SIGNALING_PATHWAY	0.107295	0.14436	0.218496	centenarianUP
REACTOME_SIGNALING_BY_ROBO_RECEPTOR	0.0901847	0.144829	0.218894	centenarianUP
BIOCARTA_PROTEASOME_PATHWAY	0.104496	0.145237	0.219198	centenarianUP
REACTOME_RECRUITMENT_OF_MITOTIC_CENTROSOME_PROTEINS_AND_COMPLEXES	-0.100139	0.146475	0.220752	centenarianDN
REACTOME_ER_PHAGOSOME_PATHWAY	0.09437	0.147154	0.221461	centenarianUP
REACTOME_DNA_REPLICATION	0.076762	0.148395	0.223012	centenarianUP
KEGG_BASE_EXCISION_REPAIR	0.122372	0.149847	0.224876	centenarianUP
PID_ALK1_PATHWAY	-0.0943057	0.150642	0.22575	centenarianDN
REACTOME_DIABETES_PATHWAYS	-0.0682944	0.153261	0.22935	centenarianDN
BIOCARTA_MTA3_PATHWAY	0.121203	0.156654	0.234098	centenarianUP
SIG_PIP3_SIGNALING_IN_CARDIAC_MYOCTES	0.0852916	0.157064	0.234359	centenarianUP
REACTOME_FRS2_MEDIATED_CASCADE	0.0894017	0.15727	0.234359	centenarianUP
REACTOME_PLATELET_AGGREGATION_PLUG_FORMATION	0.107899	0.157861	0.23491	centenarianUP
REACTOME_MEMBRANE_TRAFFICKING	0.079005	0.160903	0.239101	centenarianUP
BIOCARTA_IL7_PATHWAY	0.105733	0.161262	0.239299	centenarianUP
PID_CD40_PATHWAY	0.0860267	0.161915	0.239837	centenarianUP
REACTOME_EXTRACELLULAR_MATRIX_ORGANIZATION	0.0715368	0.162181	0.239837	centenarianUP
REACTOME_COSTIMULATION_BY_THE_CD28_FAMILY	0.0846835	0.162302	0.239837	centenarianUP
REACTOME_IL_3_5_AND_GM_CSF_SIGNALING	0.0852868	0.162657	0.240026	centenarianUP
REACTOME_VIF_MEDIATED_DEGRADATION_OF_APOBEC3G	0.0970241	0.163967	0.241624	centenarianUP
KEGG_GAP_JUNCTION	0.0831477	0.164389	0.241909	centenarianUP
REACTOME_G_ALPHA1213_SIGNALLING_EVENTS	0.0986564	0.165696	0.243495	centenarianUP
BIOCARTA_TFF_PATHWAY	0.0990201	0.166845	0.244844	centenarianUP
REACTOME_CD28_DEPENDENT_PI3K_AKT_SIGNALING	0.130196	0.167501	0.245468	centenarianUP
REACTOME_SCF_BETA_TRCP_MEDIATED_DEGRADATION_OF_EMI1	0.097935	0.168023	0.245892	centenarianUP
BIOCARTA_TCR_PATHWAY	0.0882628	0.170301	0.248884	centenarianUP
KEGG_ALLOGRAFT_REJECTION	0.0854334	0.170947	0.249484	centenarianUP
ST_JNK_MAPK_PATHWAY	0.0946295	0.171988	0.250658	centenarianUP
REACTOME_ASPARAGINE_N_LINKED_GLYCOSYLATION	-0.0788766	0.174028	0.253284	centenarianDN
REACTOME_CD28_DEPENDENT_VAV1_PATHWAY	0.133601	0.174892	0.254192	centenarianUP
PID_ERBB1_RECEPTOR_PROXIMAL_PATHWAY	0.0976635	0.175163	0.254237	centenarianUP
PID_DELTA_NP63_PATHWAY	-0.0864419	0.175944	0.255023	centenarianDN
REACTOME_ANTIGEN_ACTIVATES_B_CELL_RECEPTOR_LEADING_TO_GENERATION_OF_SECOND_MESSENGERS	0.0986834	0.177397	0.256607	centenarianUP
BIOCARTA_GLYCOLYSIS_PATHWAY	0.123582	0.177521	0.256607	centenarianUP
PID_IL3_PATHWAY	0.0922646	0.177811	0.256675	centenarianUP
PID_ILK_PATHWAY	0.0907494	0.178052	0.256675	centenarianUP
REACTOME_TIE2_SIGNALING	0.102395	0.179875	0.258952	centenarianUP
KEGG_GLYCEROLIPID_METABOLISM	0.111394	0.181359	0.260735	centenarianUP
BIOCARTA_CTCF_PATHWAY	-0.0819439	0.1853	0.26604	centenarianDN
KEGG_VIBRIO_CHOLERAE_INFECTION	0.0928518	0.18653	0.267444	centenarianUP
KEGG_TIGHT_JUNCTION	0.0815742	0.191735	0.274535	centenarianUP
REACTOME_ACTIVATION_OF_NF_KAPPAB_IN_B_CELLS	0.087749	0.193503	0.27649	centenarianUP
BIOCARTA_CTLA4_PATHWAY	0.0886249	0.193621	0.27649	centenarianUP
REACTOME_INTERFERON_SIGNALING	0.0651465	0.193924	0.27655	centenarianUP
REACTOME_FGFR_LIGAND_BINDING_AND_ACTIVATION	-0.0958758	0.194926	0.277607	centenarianDN
REACTOME_DARPP_32_EVENTS	-0.123184	0.19574	0.278391	centenarianDN
PID_P75_NTR_PATHWAY	0.0681435	0.198583	0.282056	centenarianUP
BIOCARTA_IL5_PATHWAY	-0.105397	0.19928	0.282514	centenarianDN
REACTOME_P53_DEPENDENT_G1_DNA_DAMAGE_RESPONSE	0.0848518	0.199437	0.282514	centenarianUP
PID_TCR_PATHWAY	0.0846656	0.201816	0.285139	centenarianUP
BIOCARTA_TRKA_PATHWAY	0.104016	0.201828	0.285139	centenarianUP
PID_CMYB_PATHWAY	0.0807486	0.205571	0.28999	centenarianUP
REACTOME_P53_INDEPENDENT_G1_S_DNA_DAMAGE_CHECKPOINT	0.0826719	0.205808	0.28999	centenarianUP
REACTOME_EGFR_DOWNREGULATION	0.107024	0.206251	0.290228	centenarianUP
BIOCARTA_ATM_PATHWAY	-0.0938839	0.206927	0.290552	centenarianDN
REACTOME_G_ALPHA_Z_SIGNALLING_EVENTS	-0.091849	0.207576	0.290552	centenarianDN
PID_DNA_PK_PATHWAY	0.0999375	0.207346	0.290552	centenarianUP
BIOCARTA_FAS_PATHWAY	0.0837257	0.207354	0.290552	centenarianUP
BIOCARTA_RAC1_PATHWAY	-0.092951	0.209484	0.292736	centenarianDN
PID_NOTCH_PATHWAY	0.0747011	0.209688	0.292736	centenarianUP
BIOCARTA_TNFR1_PATHWAY	0.0823419	0.21427	0.29844	centenarianUP
REACTOME_ACTIVATION_OF_THE_MRNA_UPON_BINDING_OF_THE_CAP_BINDING_COMPLEX_AND_EIFS_AND_SUBSEQUENT_BINDING_TO_43S	0.106142	0.214337	0.29844	centenarianUP
BIOCARTA_ACH_PATHWAY	0.101011	0.214756	0.298632	centenarianUP
BIOCARTA_GCR_PATHWAY	-0.112232	0.21623	0.300205	centenarianDN
REACTOME_CASPASE_MEDIATED_CLEAVAGE_OF_CYTOSKELETAL_PROTEINS	0.126303	0.216453	0.300205	centenarianUP
REACTOME_SIGNALING_BY_WNT	0.0855497	0.21835	0.30244	centenarianUP
PID_EPHRINB_REV_PATHWAY	0.077031	0.21948	0.303609	centenarianUP
REACTOME_RESPIRATORY_ELECTRON_TRANSPORT	-0.0908416	0.220426	0.303618	centenarianDN
REACTOME_INSULIN_SYNTHESIS_AND_PROCESSING	-0.0996703	0.220567	0.303618	centenarianDN
KEGG_ARRHYTHMOGENIC_RIGHT_VENTRICULAR_CARDIOMYOPATHY_ARVC	0.0757795	0.22045	0.303618	centenarianUP
PID_AMB2_NEUTROPHILS_PATHWAY	0.0674699	0.220631	0.303618	centenarianUP
REACTOME_INCRETIN_SYNTHESIS_SECRETION_AND_INACTIVATION	-0.10375	0.222878	0.306312	centenarianDN
REACTOME_APOPTOTIC_CLEAVAGE_OF_CELLULAR_PROTEINS	-0.0766054	0.223404	0.306638	centenarianDN
REACTOME_REVERSIBLE_HYDRATION_OF_CARBON_DIOXIDE	0.0951687	0.225285	0.308821	centenarianUP
PID_ECADHERIN_KERATINOCYTE_PATHWAY	0.102249	0.227025	0.310804	centenarianUP
BIOCARTA_PAR1_PATHWAY	-0.0906171	0.229849	0.314265	centenarianDN
BIOCARTA_ASBCELL_PATHWAY	0.0897906	0.231555	0.316191	centenarianUP
REACTOME_PI3K_AKT_ACTIVATION	0.0934599	0.233259	0.318107	centenarianUP
REACTOME_BASE_EXCISION_REPAIR	0.106831	0.235666	0.320977	centenarianUP
KEGG_PHOSPHATIDYLINOSITOL_SIGNALING_SYSTEM	-0.0800831	0.236267	0.321384	centenarianDN
REACTOME_HEMOSTASIS	0.0485708	0.237369	0.32247	centenarianUP
BIOCARTA_SARS_PATHWAY	0.108734	0.238035	0.322961	centenarianUP
KEGG_GLYCOSPHINGOLIPID_BIOSYNTHESIS_GANGLIO_SERIES	-0.0906321	0.238889	0.323706	centenarianDN
KEGG_GLYCOSAMINOGLYCAN_BIOSYNTHESIS_HEPARAN_SULFATE	-0.0906929	0.240444	0.325397	centenarianDN
PID_HDAC_CLASSIII_PATHWAY	0.097893	0.241497	0.326406	centenarianUP
REACTOME_SCFSKP2_MEDIATED_DEGRADATION_OF_P27_P21	0.0798544	0.242371	0.32717	centenarianUP
REACTOME_NEGATIVE_REGULATORS_OF_RIG_I_MDA5_SIGNALING	-0.0819486	0.243797	0.32826	centenarianDN
REACTOME_G_ALPHA_I_SIGNALLING_EVENTS	0.0584237	0.243666	0.32826	centenarianUP
REACTOME_BRANCHED_CHAIN_AMINO_ACID_CATABOLISM	-0.116593	0.24524	0.329367	centenarianDN
KEGG_AMINOACYL_TRNA_BIOSYNTHESIS	0.0901666	0.245217	0.329367	centenarianUP
KEGG_ADHERENS_JUNCTION	0.0632053	0.250097	0.335465	centenarianUP
REACTOME_FORMATION_OF_THE_TERNARY_COMPLEX_AND_SUBSEQUENTLY_THE_43S_COMPLEX	0.0985248	0.250927	0.336153	centenarianUP
KEGG_CALCIUM_SIGNALING_PATHWAY	-0.063994	0.251856	0.336972	centenarianDN
REACTOME_GAP_JUNCTION_TRAFFICKING	0.0930189	0.255104	0.340889	centenarianUP
REACTOME_SIGNALING_BY_ERBB4	0.0675728	0.257578	0.343761	centenarianUP
BIOCARTA_G1_PATHWAY	-0.0819112	0.261314	0.347873	centenarianDN
REACTOME_INTERFERON_GAMMA_SIGNALING	0.0652367	0.261005	0.347873	centenarianUP
BIOCARTA_TOB1_PATHWAY	-0.0741739	0.262827	0.349126	centenarianDN
REACTOME_ACYL_CHAIN_REMODELLING_OF_PS	-0.102892	0.262914	0.349126	centenarianDN
KEGG_TRYPTOPHAN_METABOLISM	-0.0998518	0.264117	0.349848	centenarianDN
REACTOME_DCC_MEDIATED_ATTRACTIVE_SIGNALING	0.10123	0.264073	0.349848	centenarianUP
PID_ECADHERIN_NASCENT_AJ_PATHWAY	0.073207	0.27515	0.364008	centenarianUP
PID_NECTIN_PATHWAY	-0.0804339	0.277145	0.366191	centenarianDN
BIOCARTA_PTDINS_PATHWAY	-0.0857626	0.277497	0.366199	centenarianDN
PID_BMP_PATHWAY	0.0582643	0.278338	0.366683	centenarianUP
REACTOME_MEIOSIS	0.0835415	0.278554	0.366683	centenarianUP
KEGG_BASAL_CELL_CARCINOMA	-0.0758475	0.280298	0.367835	centenarianDN
REACTOME_MUSCLE_CONTRACTION	-0.0724155	0.28047	0.367835	centenarianDN
REACTOME_SIGNALING_BY_CONSTITUTIVELY_ACTIVE_EGFR	0.0895163	0.280439	0.367835	centenarianUP
BIOCARTA_VIP_PATHWAY	0.0960784	0.28118	0.368311	centenarianUP
REACTOME_ACTIVATED_TAK1_MEDIATES_P38_MAPK_ACTIVATION	0.0896772	0.285572	0.373603	centenarianUP
REACTOME_NRIF_SIGNALS_CELL_DEATH_FROM_THE_NUCLEUS	0.0972867	0.28928	0.377988	centenarianUP
REACTOME_SMOOTH_MUSCLE_CONTRACTION	0.0790466	0.294083	0.383791	centenarianUP
REACTOME_NCAM1_INTERACTIONS	0.0675229	0.294586	0.383975	centenarianUP
REACTOME_LIPID_DIGESTION_MOBILIZATION_AND_TRANSPORT	-0.0696959	0.302122	0.393314	centenarianDN
BIOCARTA_ERK5_PATHWAY	0.0859914	0.303609	0.394766	centenarianUP
BIOCARTA_NKT_PATHWAY	0.0636701	0.305512	0.396754	centenarianUP
REACTOME_PYRUVATE_METABOLISM_AND_CITRIC_ACID_TCA_CYCLE	0.0833306	0.306754	0.39788	centenarianUP
REACTOME_CELL_CELL_JUNCTION_ORGANIZATION	-0.0733844	0.307951	0.398945	centenarianDN
BIOCARTA_DC_PATHWAY	0.0643798	0.313979	0.406258	centenarianUP
BIOCARTA_VEGF_PATHWAY	0.0702645	0.316535	0.409011	centenarianUP
BIOCARTA_HIF_PATHWAY	0.0780825	0.316878	0.409011	centenarianUP
REACTOME_MITOTIC_G1_G1_S_PHASES	-0.0496373	0.322957	0.416352	centenarianDN
SIG_REGULATION_OF_THE_ACTIN_CYTOSKELETON_BY_RHO_GTPASES	0.0779758	0.32439	0.417692	centenarianUP
REACTOME_ACYL_CHAIN_REMODELLING_OF_PI	0.0846996	0.328413	0.421848	centenarianUP
REACTOME_ACYL_CHAIN_REMODELLING_OF_PE	0.0846996	0.328413	0.421848	centenarianUP
KEGG_GLYCOSAMINOGLYCAN_BIOSYNTHESIS_KERATAN_SULFATE	0.0718235	0.334098	0.428631	centenarianUP
REACTOME_ASSOCIATION_OF_TRIC_CCT_WITH_TARGET_PROTEINS_DURING_BIOSYNTHESIS	0.115535	0.335307	0.429663	centenarianUP
REACTOME_RESPONSE_TO_ELEVATED_PLATELET_CYTOSOLIC_CA2_	0.0523462	0.336317	0.430085	centenarianUP
REACTOME_CELL_SURFACE_INTERACTIONS_AT_THE_VASCULAR_WALL	0.0472751	0.336448	0.430085	centenarianUP
PID_ALK2_PATHWAY	-0.0930789	0.34274	0.437602	centenarianDN
REACTOME_AQUAPORIN_MEDIATED_TRANSPORT	0.0909635	0.34796	0.4432	centenarianUP
REACTOME_REGULATION_OF_WATER_BALANCE_BY_RENAL_AQUAPORINS	0.0909635	0.34796	0.4432	centenarianUP
PID_FRA_PATHWAY	-0.0617667	0.349036	0.444037	centenarianDN
KEGG_SELENOAMINO_ACID_METABOLISM	-0.0910766	0.350786	0.445729	centenarianDN
BIOCARTA_DEATH_PATHWAY	0.0588959	0.352129	0.446901	centenarianUP
REACTOME_SIGNALING_BY_GPCR	-0.035611	0.353471	0.447007	centenarianDN
KEGG_PENTOSE_PHOSPHATE_PATHWAY	0.0756367	0.353021	0.447007	centenarianUP
BIOCARTA_CBL_PATHWAY	0.0818416	0.353477	0.447007	centenarianUP
KEGG_OLFACTORY_TRANSDUCTION	0.0848702	0.355886	0.449518	centenarianUP
BIOCARTA_WNT_PATHWAY	-0.0738537	0.357116	0.450536	centenarianDN
KEGG_RENIN_ANGIOTENSIN_SYSTEM	-0.0741816	0.360043	0.45344	centenarianDN
KEGG_WNT_SIGNALING_PATHWAY	0.0476631	0.360273	0.45344	centenarianUP
REACTOME_DESTABILIZATION_OF_MRNA_BY_BRF1	0.088661	0.36469	0.457765	centenarianUP
REACTOME_DESTABILIZATION_OF_MRNA_BY_TRISTETRAPROLIN_TTP	0.088661	0.36469	0.457765	centenarianUP
PID_TGFBR_PATHWAY	0.0559869	0.365004	0.457765	centenarianUP
KEGG_PENTOSE_AND_GLUCURONATE_INTERCONVERSIONS	0.0796264	0.365617	0.457993	centenarianUP
BIOCARTA_INTRINSIC_PATHWAY	-0.0726602	0.366265	0.458264	centenarianDN
BIOCARTA_NO1_PATHWAY	-0.0677003	0.368328	0.460302	centenarianDN
REACTOME_N_GLYCAN_TRIMMING_IN_THE_ER_AND_CALNEXIN_CALRETICULIN_CYCLE	-0.0847855	0.370007	0.461729	centenarianDN
PID_FANCONI_PATHWAY	-0.0794096	0.370341	0.461729	centenarianDN
REACTOME_PIP3_ACTIVATES_AKT_SIGNALING	0.0789104	0.37417	0.465955	centenarianUP
ST_STAT3_PATHWAY	0.0719114	0.377861	0.470001	centenarianUP
PID_CD8_TCR_PATHWAY	0.0536239	0.390041	0.484583	centenarianUP
KEGG_COMPLEMENT_AND_COAGULATION_CASCADES	-0.0488733	0.393178	0.487149	centenarianDN
REACTOME_CGMP_EFFECTS	-0.0685469	0.39366	0.487149	centenarianDN
REACTOME_NITRIC_OXIDE_STIMULATES_GUANYLATE_CYCLASE	-0.0685469	0.39366	0.487149	centenarianDN
REACTOME_SIGNALING_BY_FGFR_MUTANTS	-0.0558554	0.393943	0.487149	centenarianDN
PID_ARF6_TRAFFICKING_PATHWAY	0.0541172	0.394493	0.487261	centenarianUP
KEGG_NITROGEN_METABOLISM	0.0659281	0.395832	0.488311	centenarianUP
REACTOME_CELL_JUNCTION_ORGANIZATION	0.0563505	0.396263	0.488311	centenarianUP
PID_AJDISS_2PATHWAY	0.0518248	0.39719	0.488885	centenarianUP
KEGG_HEDGEHOG_SIGNALING_PATHWAY	0.0531469	0.397887	0.489175	centenarianUP
KEGG_MATURITY_ONSET_DIABETES_OF_THE_YOUNG	-0.070025	0.400626	0.491268	centenarianDN
SIG_CHEMOTAXIS	0.0593514	0.400877	0.491268	centenarianUP
BIOCARTA_EIF4_PATHWAY	0.06469	0.400978	0.491268	centenarianUP
KEGG_GALACTOSE_METABOLISM	-0.0579377	0.403879	0.492328	centenarianDN
REACTOME_IL1_SIGNALING	-0.0557237	0.404164	0.492328	centenarianDN
BIOCARTA_ACTINY_PATHWAY	0.0761744	0.402383	0.492328	centenarianUP
BIOCARTA_CALCINEURIN_PATHWAY	0.087487	0.404045	0.492328	centenarianUP
PID_IL1_PATHWAY	0.0597248	0.404162	0.492328	centenarianUP
REACTOME_CYCLIN_E_ASSOCIATED_EVENTS_DURING_G1_S_TRANSITION_	0.0514817	0.407174	0.495426	centenarianUP
REACTOME_G1_S_TRANSITION	-0.0447814	0.410766	0.499224	centenarianDN
PID_CDC42_REG_PATHWAY	-0.0623509	0.412946	0.501299	centenarianDN
KEGG_PURINE_METABOLISM	0.0441725	0.415246	0.503515	centenarianUP
REACTOME_REGULATION_OF_INSULIN_LIKE_GROWTH_FACTOR_IGF_ACTIVITY_BY_INSULIN_LIKE_GROWTH_FACTOR_BINDING_PROTEINS_IGFBPS	-0.05614	0.421995	0.511115	centenarianDN
REACTOME_COLLAGEN_FORMATION	0.0517966	0.424082	0.513057	centenarianUP
REACTOME_GROWTH_HORMONE_RECEPTOR_SIGNALING	0.0542316	0.426837	0.515802	centenarianUP
KEGG_DILATED_CARDIOMYOPATHY	-0.047838	0.427992	0.51661	centenarianDN
BIOCARTA_MITOCHONDRIA_PATHWAY	-0.0575869	0.429878	0.518296	centenarianDN
KEGG_AMINO_SUGAR_AND_NUCLEOTIDE_SUGAR_METABOLISM	-0.048773	0.43048	0.518433	centenarianDN
KEGG_MELANOMA	0.0426752	0.435107	0.523411	centenarianUP
REACTOME_INITIAL_TRIGGERING_OF_COMPLEMENT	0.0623837	0.438937	0.527149	centenarianUP
REACTOME_SYNTHESIS_OF_DNA	0.0464543	0.439208	0.527149	centenarianUP
REACTOME_PROTEOLYTIC_CLEAVAGE_OF_SNARE_COMPLEX_PROTEINS	0.0594642	0.441065	0.528779	centenarianUP
REACTOME_REGULATION_OF_INSULIN_SECRETION_BY_GLUCAGON_LIKE_PEPTIDE1	0.0672013	0.442206	0.529549	centenarianUP
REACTOME_SIGNALING_BY_FGFR1_MUTANTS	-0.0565739	0.450619	0.539016	centenarianDN
KEGG_STARCH_AND_SUCROSE_METABOLISM	0.0477829	0.451334	0.539263	centenarianUP
KEGG_HYPERTROPHIC_CARDIOMYOPATHY_HCM	-0.0448837	0.453654	0.541425	centenarianDN
REACTOME_REGULATION_OF_MITOTIC_CELL_CYCLE	0.0474308	0.456847	0.544624	centenarianUP
KEGG_FOLATE_BIOSYNTHESIS	0.057527	0.460533	0.548401	centenarianUP
REACTOME_CHYLOMICRON_MEDIATED_LIPID_TRANSPORT	-0.0666659	0.461235	0.548622	centenarianDN
PID_RB_1PATHWAY	0.0448933	0.462803	0.549871	centenarianUP
KEGG_INTESTINAL_IMMUNE_NETWORK_FOR_IGA_PRODUCTION	0.0399437	0.464226	0.550944	centenarianUP
REACTOME_NUCLEOTIDE_BINDING_DOMAIN_LEUCINE_RICH_REPEAT_CONTAINING_RECEPTOR_NLR_SIGNALING_PATHWAYS	0.0472178	0.469032	0.556025	centenarianUP
REACTOME_SEMA3A_PLEXIN_REPULSION_SIGNALING_BY_INHIBITING_INTEGRIN_ADHESION	0.0628882	0.471215	0.557991	centenarianUP
PID_ARF_3PATHWAY	-0.0565158	0.477167	0.563783	centenarianDN
KEGG_GLYCOLYSIS_GLUCONEOGENESIS	0.0449499	0.47717	0.563783	centenarianUP
BIOCARTA_RANKL_PATHWAY	-0.0622145	0.481073	0.567762	centenarianDN
REACTOME_TRYPTOPHAN_CATABOLISM	-0.068925	0.482211	0.568474	centenarianDN
REACTOME_PI3K_EVENTS_IN_ERBB2_SIGNALING	-0.0465398	0.488897	0.575716	centenarianDN
PID_NFKAPPAB_ATYPICAL_PATHWAY	0.0556027	0.490223	0.576637	centenarianUP
PID_IL5_PATHWAY	-0.0528326	0.492927	0.579175	centenarianDN
REACTOME_COMPLEMENT_CASCADE	0.0473798	0.496501	0.582729	centenarianUP
PID_P53_DOWNSTREAM_PATHWAY	0.0305561	0.498145	0.584013	centenarianUP
REACTOME_MEIOTIC_RECOMBINATION	0.0674569	0.502551	0.588528	centenarianUP
REACTOME_ENDOSOMAL_SORTING_COMPLEX_REQUIRED_FOR_TRANSPORT_ESCRT	-0.0682418	0.503497	0.588986	centenarianDN
KEGG_GLUTATHIONE_METABOLISM	0.0438658	0.505276	0.590416	centenarianUP
REACTOME_PRE_NOTCH_EXPRESSION_AND_PROCESSING	0.0379184	0.524281	0.611949	centenarianUP
REACTOME_ACYL_CHAIN_REMODELLING_OF_PG	-0.061312	0.526272	0.613226	centenarianDN
REACTOME_TRNA_AMINOACYLATION	-0.0472825	0.527109	0.613226	centenarianDN
PID_HNF3B_PATHWAY	0.0424031	0.526888	0.613226	centenarianUP
BIOCARTA_TEL_PATHWAY	0.0438576	0.528295	0.613933	centenarianUP
REACTOME_TRANSMISSION_ACROSS_CHEMICAL_SYNAPSES	0.0365932	0.529764	0.614966	centenarianUP
KEGG_RIBOFLAVIN_METABOLISM	0.0598967	0.532876	0.617903	centenarianUP
KEGG_NUCLEOTIDE_EXCISION_REPAIR	0.0472225	0.53589	0.620719	centenarianUP
PID_TELOMERASE_PATHWAY	0.0385009	0.536591	0.620853	centenarianUP
REACTOME_SIGNALING_BY_HIPPO	0.052834	0.5391	0.623078	centenarianUP
REACTOME_REGULATION_OF_ORNITHINE_DECARBOXYLASE_ODC	0.0411677	0.540207	0.623678	centenarianUP
BIOCARTA_CTL_PATHWAY	-0.0445752	0.551741	0.636301	centenarianDN
PID_GLYPICAN_1PATHWAY	0.0354703	0.557301	0.642016	centenarianUP
BIOCARTA_PS1_PATHWAY	0.0575438	0.559123	0.643416	centenarianUP
REACTOME_SIGNALING_BY_BMP	0.0378428	0.560997	0.644873	centenarianUP
REACTOME_ACTIVATION_OF_CHAPERONE_GENES_BY_XBP1S	0.0469563	0.563828	0.647426	centenarianUP
KEGG_ENDOCYTOSIS	-0.029902	0.565196	0.648295	centenarianDN
KEGG_CYSTEINE_AND_METHIONINE_METABOLISM	-0.0454454	0.566885	0.649531	centenarianDN
REACTOME_CELL_CYCLE_MITOTIC	0.0260969	0.571707	0.654348	centenarianUP
BIOCARTA_STATHMIN_PATHWAY	0.0491729	0.572549	0.654606	centenarianUP
BIOCARTA_EXTRINSIC_PATHWAY	-0.0479184	0.574215	0.655099	centenarianDN
PID_HEDGEHOG_2PATHWAY	0.0432908	0.573875	0.655099	centenarianUP
BIOCARTA_PPARA_PATHWAY	-0.0321252	0.575023	0.655268	centenarianDN
REACTOME_APOPTOTIC_EXECUTION_PHASE	0.034623	0.575599	0.655268	centenarianUP
KEGG_VIRAL_MYOCARDITIS	-0.0309306	0.579345	0.658826	centenarianDN
REACTOME_CYTOSOLIC_TRNA_AMINOACYLATION	-0.0503777	0.580114	0.658994	centenarianDN
KEGG_GLYCOSPHINGOLIPID_BIOSYNTHESIS_LACTO_AND_NEOLACTO_SERIES	-0.0389868	0.582012	0.660443	centenarianDN
REACTOME_REGULATION_OF_GENE_EXPRESSION_IN_BETA_CELLS	0.0471977	0.587331	0.665767	centenarianUP
KEGG_UBIQUITIN_MEDIATED_PROTEOLYSIS	0.0282572	0.588432	0.666303	centenarianUP
ST_IL_13_PATHWAY	-0.0517974	0.591571	0.669135	centenarianDN
REACTOME_PI_3K_CASCADE	-0.033572	0.592774	0.669135	centenarianDN
BIOCARTA_ERYTH_PATHWAY	-0.0382651	0.592825	0.669135	centenarianDN
REACTOME_DOWNREGULATION_OF_TGF_BETA_RECEPTOR_SIGNALING	-0.0408871	0.594478	0.670289	centenarianDN
REACTOME_ERKS_ARE_INACTIVATED	0.0473779	0.595627	0.67087	centenarianUP
REACTOME_PECAM1_INTERACTIONS	0.051906	0.600861	0.676048	centenarianUP
REACTOME_CYTOSOLIC_SULFONATION_OF_SMALL_MOLECULES	-0.0475162	0.602446	0.677113	centenarianDN
BIOCARTA_IGF1MTOR_PATHWAY	-0.0479644	0.605488	0.679812	centenarianDN
REACTOME_CD28_CO_STIMULATION	0.0444179	0.61071	0.68495	centenarianUP
REACTOME_UNFOLDED_PROTEIN_RESPONSE	0.0312944	0.611389	0.684988	centenarianUP
REACTOME_INTERFERON_ALPHA_BETA_SIGNALING	-0.0278664	0.618981	0.692762	centenarianDN
REACTOME_PHOSPHORYLATION_OF_THE_APC_C	0.0494013	0.620753	0.694013	centenarianUP
KEGG_ANTIGEN_PROCESSING_AND_PRESENTATION	-0.0242604	0.625119	0.697425	centenarianDN
KEGG_TYPE_I_DIABETES_MELLITUS	0.0313853	0.62485	0.697425	centenarianUP
PID_REELIN_PATHWAY	0.037442	0.628602	0.700575	centenarianUP
REACTOME_METABOLISM_OF_CARBOHYDRATES	-0.021453	0.629736	0.701101	centenarianDN
REACTOME_ANTIGEN_PROCESSING_UBIQUITINATION_PROTEASOME_DEGRADATION	0.0243967	0.634094	0.705205	centenarianUP
SA_PROGRAMMED_CELL_DEATH	0.0391378	0.634751	0.705205	centenarianUP
REACTOME_CREATION_OF_C4_AND_C2_ACTIVATORS	0.0433289	0.636897	0.706849	centenarianUP
REACTOME_TGF_BETA_RECEPTOR_SIGNALING_ACTIVATES_SMADS	-0.0341275	0.639426	0.708914	centenarianDN
REACTOME_ENOS_ACTIVATION_AND_REGULATION	-0.0482943	0.643083	0.712224	centenarianDN
REACTOME_NEGATIVE_REGULATION_OF_FGFR_SIGNALING	0.0296178	0.645344	0.713983	centenarianUP
REACTOME_CRMPS_IN_SEMA3A_SIGNALING	0.0374409	0.648884	0.717152	centenarianUP
KEGG_ALZHEIMERS_DISEASE	0.020882	0.654382	0.722476	centenarianUP
KEGG_GLYCOSPHINGOLIPID_BIOSYNTHESIS_GLOBO_SERIES	-0.0397965	0.657103	0.724726	centenarianDN
PID_AR_TF_PATHWAY	-0.0265111	0.661639	0.728971	centenarianDN
REACTOME_IMMUNOREGULATORY_INTERACTIONS_BETWEEN_A_LYMPHOID_AND_A_NON_LYMPHOID_CELL	-0.0216296	0.666135	0.731223	centenarianDN
REACTOME_CALNEXIN_CALRETICULIN_CYCLE	-0.0423001	0.666245	0.731223	centenarianDN
PID_CXCR4_PATHWAY	0.0262172	0.665499	0.731223	centenarianUP
KEGG_NOTCH_SIGNALING_PATHWAY	0.0270118	0.66644	0.731223	centenarianUP
REACTOME_SHC_MEDIATED_CASCADE	-0.0285388	0.679678	0.744298	centenarianDN
REACTOME_TELOMERE_MAINTENANCE	-0.0321532	0.679759	0.744298	centenarianDN
REACTOME_TRANSCRIPTION_COUPLED_NER_TC_NER	0.0397396	0.685926	0.750276	centenarianUP
PID_PI3K_PLC_TRK_PATHWAY	0.0294965	0.687755	0.751502	centenarianUP
BIOCARTA_CELL2CELL_PATHWAY	0.0326094	0.692376	0.755773	centenarianUP
PID_P73PATHWAY	-0.0211243	0.694439	0.757246	centenarianDN
REACTOME_PHOSPHOLIPASE_C_MEDIATED_CASCADE	-0.0252268	0.696052	0.758225	centenarianDN
REACTOME_METABOLISM_OF_POLYAMINES	-0.0369066	0.701012	0.762845	centenarianDN
BIOCARTA_LAIR_PATHWAY	-0.0262361	0.704083	0.765402	centenarianDN
BIOCARTA_HDAC_PATHWAY	-0.0259152	0.714625	0.776067	centenarianDN
KEGG_PRIMARY_IMMUNODEFICIENCY	-0.0217983	0.718103	0.779046	centenarianDN
REACTOME_DEFENSINS	-0.0189915	0.724693	0.785393	centenarianDN
BIOCARTA_SRCRPTP_PATHWAY	-0.0291882	0.728578	0.788797	centenarianDN
REACTOME_GAB1_SIGNALOSOME	-0.0274109	0.729515	0.789007	centenarianDN
BIOCARTA_STEM_PATHWAY	-0.0223995	0.731523	0.790373	centenarianDN
REACTOME_PI3K_EVENTS_IN_ERBB4_SIGNALING	0.0236718	0.737059	0.795544	centenarianUP
PID_ARF6_PATHWAY	0.0254816	0.748972	0.807581	centenarianUP
REACTOME_NUCLEOTIDE_EXCISION_REPAIR	0.0262761	0.750621	0.807717	centenarianUP
REACTOME_GLOBAL_GENOMIC_NER_GG_NER	0.0262761	0.750621	0.807717	centenarianUP
KEGG_HUNTINGTONS_DISEASE	-0.0158483	0.755209	0.81183	centenarianDN
PID_BETA_CATENIN_NUC_PATHWAY	0.0179702	0.765711	0.822286	centenarianUP
PID_ERBB1_INTERNALIZATION_PATHWAY	-0.0230515	0.768751	0.824716	centenarianDN
BIOCARTA_TCAPOPTOSIS_PATHWAY	-0.0237413	0.776492	0.83134	centenarianDN
KEGG_ONE_CARBON_POOL_BY_FOLATE	0.0263699	0.776046	0.83134	centenarianUP
KEGG_CELL_CYCLE	0.0149622	0.778066	0.832185	centenarianUP
REACTOME_UNBLOCKING_OF_NMDA_RECEPTOR_GLUTAMATE_BINDING_AND_ACTIVATION	-0.0287889	0.782274	0.835002	centenarianDN
BIOCARTA_CACAM_PATHWAY	0.0329618	0.782193	0.835002	centenarianUP
PID_ERA_GENOMIC_PATHWAY	-0.015232	0.787811	0.839972	centenarianDN
KEGG_GRAFT_VERSUS_HOST_DISEASE	-0.0175022	0.788513	0.839972	centenarianDN
PID_P38_MK2_PATHWAY	0.0203517	0.792436	0.843304	centenarianUP
REACTOME_SIGNALING_BY_TGF_BETA_RECEPTOR_COMPLEX	-0.0154376	0.795266	0.845468	centenarianDN
REACTOME_PEPTIDE_LIGAND_BINDING_RECEPTORS	-0.0126397	0.796701	0.846146	centenarianDN
PID_PI3KCI_PATHWAY	0.017877	0.797862	0.846532	centenarianUP
PID_BARD1_PATHWAY	0.0182938	0.798876	0.846761	centenarianUP
REACTOME_BOTULINUM_NEUROTOXICITY	0.018836	0.801091	0.848261	centenarianUP
REACTOME_SIGNALING_BY_NOTCH1	-0.0165563	0.802313	0.848708	centenarianDN
REACTOME_SIGNALING_BY_NOTCH	-0.0130116	0.806497	0.851284	centenarianDN
PID_WNT_SIGNALING_PATHWAY	-0.0164264	0.80685	0.851284	centenarianDN
PID_A6B1_A6B4_INTEGRIN_PATHWAY	-0.0159894	0.807436	0.851284	centenarianDN
KEGG_P53_SIGNALING_PATHWAY	-0.0143239	0.807958	0.851284	centenarianDN
REACTOME_BASIGIN_INTERACTIONS	-0.0161776	0.814383	0.857203	centenarianDN
BIOCARTA_IL22BP_PATHWAY	-0.0174511	0.819046	0.861256	centenarianDN
KEGG_REGULATION_OF_ACTIN_CYTOSKELETON	0.0104356	0.829095	0.87096	centenarianUP
KEGG_N_GLYCAN_BIOSYNTHESIS	-0.0150535	0.830668	0.871749	centenarianDN
REACTOME_CHROMOSOME_MAINTENANCE	0.0135025	0.834113	0.8745	centenarianUP
PID_RAC1_REG_PATHWAY	0.0138491	0.835001	0.874567	centenarianUP
REACTOME_SYNTHESIS_SECRETION_AND_DEACYLATION_OF_GHRELIN	0.0162393	0.836128	0.874884	centenarianUP
REACTOME_S_PHASE	-0.0111856	0.838981	0.877004	centenarianDN
KEGG_LYSINE_DEGRADATION	-0.0161816	0.842391	0.879702	centenarianDN
REACTOME_PLATELET_HOMEOSTASIS	0.0133118	0.844573	0.881113	centenarianUP
REACTOME_REGULATION_OF_COMPLEMENT_CASCADE	0.0161508	0.854959	0.890385	centenarianUP
PID_ERBB4_PATHWAY	0.0116836	0.855139	0.890385	centenarianUP
KEGG_CYTOKINE_CYTOKINE_RECEPTOR_INTERACTION	-0.00695985	0.864918	0.899684	centenarianDN
REACTOME_RAS_ACTIVATION_UOPN_CA2_INFUX_THROUGH_NMDA_RECEPTOR	0.0186478	0.867409	0.900509	centenarianUP
REACTOME_CREB_PHOSPHORYLATION_THROUGH_THE_ACTIVATION_OF_CAMKII	0.0186478	0.867409	0.900509	centenarianUP
REACTOME_SPHINGOLIPID_DE_NOVO_BIOSYNTHESIS	-0.0129883	0.868514	0.900776	centenarianDN
KEGG_DNA_REPLICATION	-0.0151001	0.86968	0.901037	centenarianDN
REACTOME_INTEGRATION_OF_ENERGY_METABOLISM	-0.00867882	0.870465	0.901037	centenarianDN
REACTOME_P75NTR_RECRUITS_SIGNALLING_COMPLEXES	0.0128571	0.87649	0.905507	centenarianUP
REACTOME_P75NTR_SIGNALS_VIA_NFKB	0.0128571	0.87649	0.905507	centenarianUP
KEGG_PORPHYRIN_AND_CHLOROPHYLL_METABOLISM	-0.0118295	0.890179	0.918755	centenarianDN
REACTOME_FORMATION_OF_FIBRIN_CLOT_CLOTTING_CASCADE	-0.00824197	0.901378	0.928507	centenarianDN
PID_ATR_PATHWAY	0.00898415	0.900751	0.928507	centenarianUP
KEGG_ETHER_LIPID_METABOLISM	-0.00827228	0.910396	0.936886	centenarianDN
REACTOME_KERATAN_SULFATE_KERATIN_METABOLISM	-0.00695122	0.911797	0.937419	centenarianDN
KEGG_SMALL_CELL_LUNG_CANCER	0.00560012	0.915982	0.940811	centenarianUP
REACTOME_CELL_CYCLE	-0.00455242	0.919817	0.943836	centenarianDN
REACTOME_MITOTIC_PROMETAPHASE	0.00666963	0.923371	0.946567	centenarianUP
WNT_SIGNALING	-0.00522633	0.927522	0.948931	centenarianDN
KEGG_CITRATE_CYCLE_TCA_CYCLE	0.00869711	0.92757	0.948931	centenarianUP
REACTOME_IL_RECEPTOR_SHC_SIGNALING	0.00542658	0.92836	0.948931	centenarianUP
PID_PTP1B_PATHWAY	-0.00471524	0.934897	0.953867	centenarianDN
BIOCARTA_IL10_PATHWAY	-0.00642998	0.935807	0.953867	centenarianDN
PID_P38_GAMMA_DELTA_PATHWAY	0.00758955	0.935999	0.953867	centenarianUP
BIOCARTA_INFLAM_PATHWAY	0.0053219	0.936785	0.953867	centenarianUP
REACTOME_NEURONAL_SYSTEM	0.00376366	0.938421	0.954617	centenarianUP
REACTOME_REGULATION_OF_BETA_CELL_DEVELOPMENT	0.0060857	0.939844	0.955148	centenarianUP
PID_HIF1_TFPATHWAY	-0.00380339	0.941033	0.955442	centenarianDN
BIOCARTA_ALK_PATHWAY	0.0044759	0.942761	0.95628	centenarianUP
REACTOME_INFLAMMASOMES	-0.00605994	0.943824	0.956444	centenarianDN
REACTOME_LOSS_OF_NLP_FROM_MITOTIC_CENTROSOMES	-0.00456848	0.949346	0.960551	centenarianDN
PID_HIF2PATHWAY	0.00455287	0.949687	0.960551	centenarianUP
REACTOME_NEPHRIN_INTERACTIONS	0.00475983	0.952882	0.962793	centenarianUP
KEGG_PARKINSONS_DISEASE	0.00306326	0.953719	0.962793	centenarianUP
PID_P53_REGULATION_PATHWAY	-0.0031873	0.957831	0.966026	centenarianDN
BIOCARTA_NFAT_PATHWAY	0.00228107	0.970603	0.977977	centenarianUP
KEGG_ALANINE_ASPARTATE_AND_GLUTAMATE_METABOLISM	-0.00244692	0.978327	0.984824	centenarianDN
REACTOME_SYNTHESIS_SECRETION_AND_INACTIVATION_OF_GLP1	-0.00222982	0.980552	0.986129	centenarianDN
REACTOME_PD1_SIGNALING	-0.00156434	0.981666	0.986315	centenarianDN
BIOCARTA_EIF_PATHWAY	-0.00210684	0.983301	0.987022	centenarianDN
REACTOME_PI3K_CASCADE	0.00125486	0.984283	0.987074	centenarianUP
REACTOME_INTRINSIC_PATHWAY	-0.000813814	0.991171	0.993043	centenarianDN
BIOCARTA_CYTOKINE_PATHWAY	-5.41692e-05	0.999355	0.999876	centenarianDN
REACTOME_PYRUVATE_METABOLISM	-1.28397e-05	0.999876	0.999876	centenarianDN
