# Supplementary material for: Protein signatures of centenarians and their offspring suggest centenarians age slower than other humans
Source: Aging Cell. 2021 Jan 29;20(2):e13290. doi: 10.1111/acel.13290 (PMC7884029; doi:10.1111/acel.13290)
Supplement: Supplementary file 1 — Appendix S1 [file ACEL-20-e13290-s001.zip › acel13290-sup-0005-TableS4a.xlsx]

## Sheet: Sheet1
UniProtID	Gene Name	Reported FDR t-Test	Log2 FC.contr2cent	FC.cont2cent	Adj.Pvalue
P61769	B2M	0.009	-1.59	0.529434	6.786e-20
P35858	IGFALS	0.039	2.1	1.67137	3.3495e-18
P01034	CST3	0.006	-1.65	0.618404	6.51956e-18
P08697	SERPINF2	0.022	1.85	1.42915	7.88118e-18
P43652	AFM	0.032	2	1.23848	7.5968e-12
P61626	LYZ	0.009	-1.81	0.636779	1.84363e-11
Q12805	EFEMP1	0.01	-1.56	0.764241	7.48131e-11
P05452	CLEC3B	0.039	2.06	1.25528	1.19938e-08
P02748	C9	0.022	-1.6	0.726702	2.41164e-08
Q06033	ITIH3	0.001	-1.57	0.787873	3.36762e-06
P09871	C1S	0.047	-2.18	1.08751	5.44021e-06
P20701	ITGAL	0.01	-1.44	1.07277	3.55847e-05
P05155	SERPING1	0.047	-1.84	0.81584	9.768e-05
P10643	C7	0.009	-1.87	1.13895	0.00106603
P19320	VCAM1	0.008	-1.7	0.908318	0.0018232
Q9NQ79	CRTAC1	0.006	-1.96	0.820753	0.00363894
Q15582	TGFBI	0.015	1.99	0.903705	0.00446506
P01011	SERPINA3	0.022	-1.39	0.790312	0.0272689
P13796	LCP1	0.026	-1.5	0.918107	0.0401041
P08571	CD14	0.01	-2.1	0.991458	0.141815
P04275	VWF	0.022	-1.49	0.939706	0.157186
P01031	C5	0.009	-1.88	0.878347	0.179875
P25311	AZGP1	0.013	-1.71	1.08145	0.273562
P54108	CRISP3	0.022	2.29	1.03806	0.399259
P02790	HPX	0.031	-1.8	0.851845	0.476314
Q16610	ECM1	0.03	1.93	0.997612	0.570548
P02768	ALB	0.022	1.79	1.01697	0.857941
Q15293	RCN1	0.015	-1.39	1.00968	0.892727
