# Supplementary material for: Protein signatures of centenarians and their offspring suggest centenarians age slower than other humans
Source: Aging Cell. 2021 Jan 29;20(2):e13290. doi: 10.1111/acel.13290 (PMC7884029; doi:10.1111/acel.13290)
Supplement: Supplementary file 1 — Appendix S1 [file ACEL-20-e13290-s001.zip › acel13290-sup-0006-TableS4b.xlsx]

## Sheet: Sheet1
		Original data in Menni et al
		Protein	β (SE)	p	β (SE)	p	β (SE)	p	Rank in meta analysis of NECS and BLA/GESTALT results	Rank in NECS analysis (Supplement table 1)
Chordin-like protein 1	Q9BU40	CHRDL1	0.014 (0.002)	2.3×10−12	0.012 (0.001)	1.9×10−33	0.013 (0.001)	3.66×10−46	5	5
Coiled-coil domain-containing protein 80	Q76M96	CCDC80	0.015 (0.002)	1.7×10−9	0.007 (0.001)	5.1×10−29	0.011 (0.004)	2.55×10−43	6	7
Pleiotrophin	P21246	PTN	0.018 (0.002)	3.6×10−15	0.007 (0.001)	1.2×10−24	0.012 (0.005)	3.88×10−41	4	3
Follistatin-related protein 3*	O95633	FSTL3	0.011 (0.002)	3.6×10−5	0.007 (0.0006)	3.1×10−32	0.008 (0.002)	8.23×10−38	9	30
Metalloproteinase inhibitor 1	P01033	TIMP1	0.009 (0.002)	1.5×10−8	0.004 (0.0004)	4.4×10−23	0.006 (0.003)	6.74×10−30	44	4723
Macrophage metalloelastase	P39900	MMP12	0.027 (0.005)	1.6×10−7	0.004 (0.0004)	2.8×10−18	0.015 (0.011)	8.92×10−28	7	34
Cystatin-C*	P01034	CST3	0.009 (0.002)	3.2×10−5	0.004 (0.0004)	5.6×10−26	0.006 (0.002)	2.68×10−27	18	17
Insulin-like growth factor-binding protein 6	P24592	IGFBP6	0.01 (0.002)	1.2×10−6	0.004 (0.001)	9.9×10−13	0.007 (0.003)	3.10×10−16	27	26
Receptor tyrosine kinase-like orphan receptor	Q01973	ROR1	0.01 (0.002)	1.4×10−6	0.004 (0.001)	1.9×10−11	0.007 (0.003)	3.86×10−16	66	62
Thrombospondin-4	P35443	THBS4	0.008 (0.002)	4.2×10−5	0.003 (0.001)	2.5×10−4	0.005 (0.003)	3.47×10−8	71	585
Hepatitis A virus cellular receptor 2*	Q8TDQ0	HAVCR2	0.011 (0.003)	3.1×10−5	NA	NA	NA	NA	36	132
A disintegrin and metalloproteinase with thrombospondin motifs 5	Q9UNA0	ADAMTS5	0.014 (0.003)	1.7×10−6	0.0004 (0.0003)	0.21	—	—	12	656
Tumor necrosis factor receptor superfamily member 27	Q9HAV5	EDA2R	0.013 (0.002)	2.6×10−7	−0.0005 (0.001)	0.25	—	—	139	490
