# Supplementary material for: Protein signatures of centenarians and their offspring suggest centenarians age slower than other humans
Source: Aging Cell. 2021 Jan 29;20(2):e13290. doi: 10.1111/acel.13290 (PMC7884029; doi:10.1111/acel.13290)
Supplement: Supplementary file 1 — Appendix S1 [file ACEL-20-e13290-s001.zip › acel13290-sup-0007-TableS4c.xlsx]

## Sheet: discordant.32
				BLSA			NECS
Sequence	SomaId	Uniprot	Gene	beta	se	p	beta.age	beta.age.se	Pval.Ftest
2211-9_6	SL000591	P01033	TIMP1	0.00573166	0.000544255	1.88917e-21	-0.000109744	0.0014091	0.95474
13101-60_3	SL007631	Q9BQB4	SOST	0.0163782	0.00114062	7.00256e-34	0.000314135	0.000884728	0.370625
2635-61_2	SL004646	Q6UX15	LAYN	0.00586776	0.000640593	2.88109e-17	0.00104982	0.00073702	0.348937
3365-7_2	SL010612	Q9UBT3	DKK4	0.0104217	0.00131963	1.13251e-13	8.00326e-05	0.00139251	0.749943
3707-12_2	SL000254	P02768	ALB	0.00516997	0.000676957	5.78305e-13	-5.69242e-05	0.000987968	0.802897
4314-12_2	SL011809	Q9H773	DCTPP1	0.00621978	0.000826839	1.18827e-12	-0.000342489	0.000635882	0.288819
13093-6_3	SL005430	Q8WVN6	SECTM1	0.0048787	0.000655553	1.96466e-12	0.000630142	0.000621608	0.598927
2783-18_2	SL004355	P16619	CCL3L1	0.00640116	0.000875043	4.24396e-12	-0.00138945	0.00129252	0.559626
2968-61_1	SL004686	O95150	TNFSF15	0.00555491	0.000766094	6.18852e-12	0.00148892	0.00107208	0.381811
2597-8_3	SL000002	P15692	VEGFA	0.00402998	0.000555553	6.20304e-12	2.6873e-05	0.00083407	0.673925
9197-4_3	SL008486	O00182	LGALS9	0.00549877	0.000775284	1.60934e-11	0.00071811	0.00085934	0.416104
2212-69_1	SL000053	P00750	PLAT	0.00888124	0.00126022	2.06411e-11	-0.000924513	0.00139079	0.776365
4491-4_2	SL005188	Q01344	IL5RA	0.00710943	0.00114119	2.18788e-09	-4.4102e-05	0.00124464	0.72566
5350-14_2	SL012881	Q9Y625	GPC6	0.00441015	0.000713087	2.78381e-09	0.000275047	0.000637095	0.616952
3413-50_2	SL003703	Q16548	BCL2A1	0.00364092	0.000621393	1.59064e-08	-0.00115348	0.000744968	0.218586
2775-54_2	SL004352	Q96PD4	IL17F	0.00502817	0.000890332	4.75901e-08	0.00120708	0.00107477	0.363648
3445-53_2	SL004151	Q13261	IL15RA	0.00497364	0.000895543	7.66113e-08	0.000411738	0.0006026	0.772584
4923-79_1	SL005201	P03971	AMH	0.0033892	0.000613242	8.78178e-08	0.000929475	0.00113406	0.344138
2381-52_4	SL000319	P01031	C5	0.00305808	0.000576635	2.64873e-07	0.00038615	0.000823137	0.740335
4280-47_2	SL008865	P25787	PSMA2	0.00280328	0.000538214	4.19756e-07	0.000810469	0.00109743	0.704761
4328-2_2	SL013490	Q9BWV1	BOC	-0.00359997	0.000701206	6.03845e-07	-0.000377596	0.00254748	0.748532
5077-28_3	SL007179	P29323	EPHB2	0.00337646	0.000662368	7.1376e-07	-0.000430098	0.000864153	0.853215
4158-54_2	SL000613	P00749	PLAU	0.00390003	0.000774603	9.62602e-07	0.00094206	0.000798284	0.254676
2658-27_1	SL004639	Q16288	NTRK3	0.00319772	0.000648441	1.56429e-06	0.000866987	0.00131273	0.549644
10344-334_3	SL005173	Q13651	IL10RA	0.00240184	0.000487737	1.60695e-06	-0.00164633	0.000984733	0.201876
5099-14_3	SL005195	P18627	LAG3	0.00578286	0.00117596	1.65909e-06	0.0035323	0.00225384	0.293608
2742-68_2	SL005218	Q9Y286	SIGLEC7	0.00332458	0.000678855	1.83075e-06	0.00102156	0.0010116	0.485616
2781-63_2	SL004356	Q8NHW4	CCL4L1	0.00669923	0.0013762	2.09587e-06	-0.000597807	0.00690852	0.250389
3320-49_2	SL005087	Q16270	IGFBP7	0.00335313	0.000697297	2.73229e-06	0.00161507	0.00122057	0.330988
5542-22_2	SL006397	O14786	NRP1	0.00270854	0.0005773	4.62937e-06	0.00100161	0.00123217	0.704818
2633-52_2	SL004149	P78552	IL13RA1	0.00411884	0.000878865	4.76914e-06	0.000912169	0.000664075	0.307557
3431-54_2	SL004137	P21709	EPHA1	0.00565135	0.00120696	4.86038e-06	0.00134204	0.00104128	0.413403

## Sheet: hallmark-pathways 
label	pval	fdr	gset.size	genes.overlap	hits
HALLMARK_KRAS_SIGNALING_UP	0.0077	0.33	52	5	EPHB2,IL10RA,NRP1,PLAT,PLAU
HALLMARK_HEDGEHOG_SIGNALING	0.019	0.33	9	2	NRP1,VEGFA
HALLMARK_ANGIOGENESIS	0.02	0.33	24	3	NRP1,TIMP1,VEGFA
HALLMARK_INTERFERON_GAMMA_RESPONSE	0.028	0.35	48	4	IL10RA,IL15RA,PSMA2,SECTM1
HALLMARK_TNFA_SIGNALING_VIA_NFKB	0.039	0.39	53	4	BCL2A1,IL15RA,PLAU,VEGFA
HALLMARK_INFLAMMATORY_RESPONSE	0.09	0.75	70	4	IL10RA,IL15RA,TIMP1,TNFSF15
HALLMARK_MYC_TARGETS_V2	0.16	1	7	1	DCTPP1
HALLMARK_UNFOLDED_PROTEIN_RESPONSE	0.18	1	8	1	VEGFA
HALLMARK_WNT_BETA_CATENIN_SIGNALING	0.18	1	8	1	DKK4
HALLMARK_GLYCOLYSIS	0.2	1	34	2	IL13RA1,VEGFA
HALLMARK_PEROXISOME	0.22	1	10	1	ALB
HALLMARK_COAGULATION	0.25	1	70	3	PLAT,PLAU,TIMP1
HALLMARK_APICAL_JUNCTION	0.29	1	43	2	AMH,LAYN
HALLMARK_IL2_STAT5_SIGNALING	0.35	1	50	2	IL10RA,NRP1
HALLMARK_APOPTOSIS	0.38	1	53	2	PLAT,TIMP1
HALLMARK_E2F_TARGETS	0.43	1	22	1	DCTPP1
HALLMARK_IL6_JAK_STAT3_SIGNALING	0.44	1	60	2	IL13RA1,IL15RA
HALLMARK_UV_RESPONSE_UP	0.5	1	27	1	NTRK3
HALLMARK_UV_RESPONSE_DN	0.51	1	28	1	NRP1
HALLMARK_KRAS_SIGNALING_DN	0.53	1	30	1	C5
HALLMARK_EPITHELIAL_MESENCHYMAL_TRANSITION	0.56	1	74	2	TIMP1,VEGFA
HALLMARK_MYC_TARGETS_V1	0.56	1	32	1	PSMA2
HALLMARK_COMPLEMENT	0.59	1	78	2	PLAT,TIMP1
HALLMARK_MYOGENESIS	0.6	1	36	1	IGFBP7
HALLMARK_HYPOXIA	0.69	1	46	1	VEGFA
HALLMARK_ALLOGRAFT_REJECTION	0.88	1	82	1	TIMP1
HALLMARK_ADIPOGENESIS	1	1	23	0
HALLMARK_ANDROGEN_RESPONSE	1	1	12	0
HALLMARK_APICAL_SURFACE	1	1	12	0
HALLMARK_BILE_ACID_METABOLISM	1	1	8	0
HALLMARK_CHOLESTEROL_HOMEOSTASIS	1	1	13	0
HALLMARK_DNA_REPAIR	1	1	9	0
HALLMARK_ESTROGEN_RESPONSE_EARLY	1	1	20	0
HALLMARK_ESTROGEN_RESPONSE_LATE	1	1	32	0
HALLMARK_FATTY_ACID_METABOLISM	1	1	19	0
HALLMARK_G2M_CHECKPOINT	1	1	24	0
HALLMARK_HEME_METABOLISM	1	1	18	0
HALLMARK_INTERFERON_ALPHA_RESPONSE	1	1	12	0
HALLMARK_MITOTIC_SPINDLE	1	1	13	0
HALLMARK_MTORC1_SIGNALING	1	1	32	0
HALLMARK_NOTCH_SIGNALING	1	1	7	0
HALLMARK_OXIDATIVE_PHOSPHORYLATION	1	1	9	0
HALLMARK_P53_PATHWAY	1	1	29	0
HALLMARK_PANCREAS_BETA_CELLS	1	1	5	0
HALLMARK_PI3K_AKT_MTOR_SIGNALING	1	1	36	0
HALLMARK_PROTEIN_SECRETION	1	1	9	0
HALLMARK_REACTIVE_OXIGEN_SPECIES_PATHWAY	1	1	7	0
HALLMARK_SPERMATOGENESIS	1	1	8	0
HALLMARK_TGF_BETA_SIGNALING	1	1	12	0
HALLMARK_XENOBIOTIC_METABOLISM	1	1	45	0

## Sheet: Sheet1
label	pval	fdr
KRAS SIGNALING UP	0.0077	0.33
HEDGEHOG SIGNALING	0.019	0.33
ANGIOGENESIS	0.02	0.33
INTERFERON GAMMA RESPONSE	0.028	0.35
TNFA SIGNALING VIA NFKB	0.039	0.39
