# Supplementary material for: Protein signatures of centenarians and their offspring suggest centenarians age slower than other humans
Source: Aging Cell. 2021 Jan 29;20(2):e13290. doi: 10.1111/acel.13290 (PMC7884029; doi:10.1111/acel.13290)
Supplement: Supplementary file 1 — Appendix S1 [file ACEL-20-e13290-s001.zip › acel13290-sup-0008-TableS4d.xlsx]

## Sheet: discordant.50
				BLSA/GESTALT			NECS
Sequence	SomaId	Uniprot	Gene	beta	se	p	beta.age	beta.age.se	Pval.Ftest
3605-77_4	SL011049	P48740	MASP1	3.8934e-05	0.000529479	0.941446	-0.00610643	0.000717773	6.22634e-18
3591-51_3	SL004865	P55285	CDH6	-0.000381805	0.000575965	0.508058	-0.00744452	0.000902373	4.33679e-16
5262-57_3	SL014470	O75815	BCAR3	-0.000379431	0.000585602	0.517671	-0.00512885	0.000651034	3.58541e-14
3627-71_4	SL010376	Q495T6	MMEL1	2.25593e-05	0.000959914	0.981271	-0.00585563	0.000745701	6.35187e-14
4763-31_3	SL004742	P43652	AFM	0.000683521	0.00060317	0.258299	-0.0054213	0.000811423	1.54289e-13
3418-12_2	SL010490	Q8IU85	CAMK1D	-0.00077272	0.000703199	0.272977	-0.00621694	0.000858673	2.06564e-13
3611-70_4	SL004060	P42892	ECE1	0.0005504	0.000754201	0.466262	-0.00598129	0.000862683	4.8093e-13
3437-80_3	SL004636	P36888	FLT3	0.000655232	0.00191853	0.733015	-0.00554792	0.000831066	8.089e-13
4786-58_3	SL007871	P30085	CMPK1	-0.000556273	0.000732725	0.448523	-0.0055596	0.000832918	1.1303e-12
5261-13_3	SL010488	P42684	ABL2	-0.000503474	0.000713193	0.480937	-0.00535629	0.000756256	1.28821e-12
4719-58_2	SL003524	P30101	PDIA3	0.000426006	0.0013182	0.746857	-0.00436219	0.000676334	1.60042e-12
5410-53_3	SL007295	P55291	CDH15	0.000391757	0.000523502	0.455024	-0.00445249	0.000685305	2.38842e-12
4959-2_1	SL004925	O95994	AGR2	0.000563432	0.000777576	0.469433	-0.00485364	0.000666552	5.05778e-12
3622-33_4	SL008909	Q99538	LGMN	-0.000780714	0.000616684	0.206793	-0.00428127	0.000657762	1.70423e-11
4708-3_2	SL004253	P14061	HSD17B1	0.000661459	0.000779672	0.397108	-0.00460549	0.000668889	2.06461e-11
10363-13_3	SL004097	P84022	SMAD3	-0.00108161	0.00147789	0.46499	-0.00756127	0.00109043	2.36655e-11
3634-5_4	SL005491	Q14982	OPCML	6.30798e-05	0.000578798	0.91331	-0.00415598	0.000735195	8.87804e-11
3313-21_2	SL006542	Q15485	FCN2	0.000675137	0.000850622	0.428186	-0.00469938	0.000753917	3.46878e-10
3766-51_4	SL004304	Q16623	STX1A	0.000379558	0.000875471	0.665024	-0.00601827	0.000909022	4.14732e-10
4152-58_2	SL000545	P03952	KLKB1	-7.83411e-05	0.000746613	0.916523	-0.00628576	0.00101788	8.49684e-10
3647-49_4	SL018625	O00206 Q9Y6Y9	TLR4 LY96	-0.000727505	0.00064153	0.257958	-0.00605277	0.000940041	9.57986e-10
3449-58_2	SL004876	P29622	SERPINA4	-0.000397724	0.000613963	0.517756	-0.00330028	0.000659216	2.22442e-09
3172-28_2	SL008956	P15848	ARSB	0.00118513	0.00111057	0.287027	-0.00653554	0.00119277	4.0711e-09
3629-60_4	SL006805	Q9Y5S2	CDC42BPB	0.000488694	0.000823894	0.553665	-0.00448356	0.000747417	4.60898e-09
3635-76_4	SL010530	Q9NX40	OCIAD1	0.000335166	0.000789316	0.671508	-0.00481657	0.000802101	1.57402e-08
4717-55_2	SL000479	P08700	IL3	-0.000293947	0.000979808	0.764444	-0.00263765	0.000515448	7.30971e-08
11094-104_3	SL007361	Q05315	CLC	0.0012685	0.00117951	0.283301	-0.0037709	0.00068148	1.01782e-07
4355-13_1	SL007752	Q9UIK4	DAPK2	0.00119567	0.00116909	0.307502	-0.00347764	0.000603507	1.15724e-07
5467-15_3	SL000454	P08238	HSP90AB1	-0.000730599	0.00148218	0.622534	0.00614565	0.00130785	1.34165e-07
5019-16_2	SL002803	P09936	UCHL1	0.00144579	0.00119789	0.22868	0.00283033	0.000688618	1.38068e-07
10370-21_3	SL004396	P42224	STAT1	0.00234467	0.00222747	0.29361	0.00814758	0.00209218	1.67099e-07
4534-10_2	SL012822	Q9GZN4	PRSS22	3.82975e-05	0.000769061	0.960326	0.00798859	0.00141647	1.6807e-07
2855-49_2	SL000409	P27361	MAPK3	0.000648635	0.00192344	0.73625	0.00587693	0.00164856	2.02886e-07
5424-55_3	SL003690	Q9Y6Q6	TNFRSF11A	0.000991341	0.000905703	0.274857	-0.00472023	0.000892758	2.15476e-07
3825-18_2	SL010502	P45983	MAPK8	2.65352e-05	0.00181906	0.988374	0.00543171	0.00118364	2.23086e-07
2625-53_4	SL017612	P07900 P08238	HSP90AA1 HSP90AB1	-0.000816662	0.00172658	0.636661	0.00637654	0.00159205	2.36046e-07
14156-33_3	SL004815	P31946	YWHAB	-0.000572852	0.00229568	0.803168	0.00652887	0.00202926	2.5287e-07
5360-9_2	SL003722	P31751	AKT2	-0.000573273	0.00203438	0.778354	0.00679831	0.00158458	3.03809e-07
3343-1_4	SL005574	Q03154	ACY1	-0.00111667	0.00141144	0.429661	-0.010275	0.00222419	3.21046e-07
3643-90_2	SL008760	Q96PX8	SLITRK1	0.000889538	0.000978227	0.364128	-0.0040184	0.000750976	4.87765e-07
3684-78_3	SL004580	P21757	MSR1	-0.000707002	0.000915073	0.440541	-0.00303517	0.000609579	4.97944e-07
3422-4_2	SL010494	P06493 P14635	CDC2 CCNB1	0.00083449	0.00091272	0.361522	-0.0028438	0.000689295	7.16799e-07
10346-5_3	SL007221	P40763	STAT3	0.000502004	0.0020697	0.808569	0.00497245	0.00164645	1.63594e-06
3197-70_2	SL007122	P14735	IDE	0.000330963	0.00114439	0.772683	-0.00322389	0.000725899	1.94143e-06
4832-75_2	SL004156	O00220	TNFRSF10A	0.00139268	0.00153598	0.365516	-0.00297402	0.000705997	2.10523e-06
4414-69_2	SL004484	P35247	SFTPD	-0.000842141	0.00139192	0.545757	0.00561211	0.00216706	2.24342e-06
6647-55_3	SL017290	P0CG48	UBC	0.000557455	0.00069399	0.42265	-0.00320365	0.000616028	2.42646e-06
4785-30_3	SL000347	P08185	SERPINA6	0.000402307	0.00101805	0.693081	-0.00307177	0.000625434	2.53464e-06
4965-27_1	SL005675	P06576	ATP5B	0.000738871	0.000925693	0.425585	-0.00501476	0.00129521	3.12836e-06
8447-11_3	SL004269	Q9UBU3	GHRL	0.00107014	0.00100129	0.286298	-0.00220103	0.000517668	5.86571e-06

## Sheet: annotation
label	pval	fdr	gset.size	genes.overlap	hits
HALLMARK_BILE_ACID_METABOLISM	0.035	1	8	2	BCAR3,SERPINA6
HALLMARK_PEROXISOME	0.054	1	10	2	IDE,SERPINA6
HALLMARK_TGF_BETA_SIGNALING	0.076	1	12	2	BCAR3,SMAD3
HALLMARK_ADIPOGENESIS	0.22	1	23	2	CMPK1,UBC
HALLMARK_APICAL_JUNCTION	0.23	1	43	3	AKT2,CDH15,CDH6
HALLMARK_SPERMATOGENESIS	0.27	1	8	1	IDE
HALLMARK_OXIDATIVE_PHOSPHORYLATION	0.3	1	9	1	ATP5B
HALLMARK_APICAL_SURFACE	0.38	1	12	1	GHRL
HALLMARK_CHOLESTEROL_HOMEOSTASIS	0.4	1	13	1	LGMN
HALLMARK_MYOGENESIS	0.41	1	36	2	AKT2,DAPK2
HALLMARK_PI3K_AKT_MTOR_SIGNALING	0.41	1	36	2	MAPK8,YWHAB
HALLMARK_INTERFERON_GAMMA_RESPONSE	0.56	1	48	2	STAT1,STAT3
HALLMARK_G2M_CHECKPOINT	0.62	1	24	1	SMAD3
HALLMARK_UV_RESPONSE_DN	0.67	1	28	1	SMAD3
HALLMARK_IL6_JAK_STAT3_SIGNALING	0.69	1	60	2	STAT1,STAT3
HALLMARK_KRAS_SIGNALING_DN	0.7	1	30	1	CAMK1D
HALLMARK_ESTROGEN_RESPONSE_LATE	0.72	1	32	1	AGR2
HALLMARK_MTORC1_SIGNALING	0.72	1	32	1	LGMN
HALLMARK_MYC_TARGETS_V1	0.72	1	32	1	HSP90AB1
HALLMARK_COAGULATION	0.77	1	70	2	KLKB1,LGMN
HALLMARK_COMPLEMENT	0.82	1	78	2	KLKB1,LGMN
HALLMARK_XENOBIOTIC_METABOLISM	0.84	1	45	1	SERPINA6
HALLMARK_KRAS_SIGNALING_UP	0.88	1	52	1	AKT2
HALLMARK_TNFA_SIGNALING_VIA_NFKB	0.88	1	53	1	SMAD3
HALLMARK_INFLAMMATORY_RESPONSE	0.94	1	70	1	MSR1
HALLMARK_EPITHELIAL_MESENCHYMAL_TRANSITION	0.95	1	74	1	CDH6
HALLMARK_ALLOGRAFT_REJECTION	0.96	1	82	1	STAT1
HALLMARK_ANDROGEN_RESPONSE	1	1	12	0
HALLMARK_ANGIOGENESIS	1	1	24	0
HALLMARK_APOPTOSIS	1	1	53	0
HALLMARK_DNA_REPAIR	1	1	9	0
HALLMARK_E2F_TARGETS	1	1	22	0
HALLMARK_ESTROGEN_RESPONSE_EARLY	1	1	20	0
HALLMARK_FATTY_ACID_METABOLISM	1	1	19	0
HALLMARK_GLYCOLYSIS	1	1	34	0
HALLMARK_HEDGEHOG_SIGNALING	1	1	9	0
HALLMARK_HEME_METABOLISM	1	1	18	0
HALLMARK_HYPOXIA	1	1	46	0
HALLMARK_IL2_STAT5_SIGNALING	1	1	50	0
HALLMARK_INTERFERON_ALPHA_RESPONSE	1	1	12	0
HALLMARK_MITOTIC_SPINDLE	1	1	13	0
HALLMARK_MYC_TARGETS_V2	1	1	7	0
HALLMARK_NOTCH_SIGNALING	1	1	7	0
HALLMARK_P53_PATHWAY	1	1	29	0
HALLMARK_PANCREAS_BETA_CELLS	1	1	5	0
HALLMARK_PROTEIN_SECRETION	1	1	9	0
HALLMARK_REACTIVE_OXIGEN_SPECIES_PATHWAY	1	1	7	0
HALLMARK_UNFOLDED_PROTEIN_RESPONSE	1	1	8	0
HALLMARK_UV_RESPONSE_UP	1	1	27	0
HALLMARK_WNT_BETA_CATENIN_SIGNALING	1	1	8	0
