# Supplementary material for: Protein signatures of centenarians and their offspring suggest centenarians age slower than other humans
Source: Aging Cell. 2021 Jan 29;20(2):e13290. doi: 10.1111/acel.13290 (PMC7884029; doi:10.1111/acel.13290)
Supplement: Supplementary file 1 — Appendix S1 [file ACEL-20-e13290-s001.zip › acel13290-sup-0009-TableS4e.xlsx]

## Sheet: meta-analysis-all
				BLSA			NECS			Meta analysis
Sequence	SomaId	Uniprot	Gene	beta	se	p	beta.age	beta.age.se	Pval.Ftest	beta.meta	se.meta	p-meta	sign.necs	sign.blsa	sign.meta
4374-45_2	SL003869	Q99988	GDF15	0.017696	0.000839091	7.49335e-56	0.0191963	0.00175884	5.28148e-25	0.0179741	0.000757323	1.61578e-124	1	1	1
3045-72_2	SL002704	P21246	PTN	0.0127826	0.000814947	2.76382e-38	0.0252855	0.00187944	3.88348e-34	0.0147613	0.000747683	9.25329e-87	1	1	1
3362-61_2	SL009400	Q9BU40	CHRDL1	0.011943	0.000839724	1.98526e-33	0.0197793	0.00157328	1.4326e-29	0.0136804	0.000740808	3.81164e-76	1	1	1
3234-23_2	SL010390	Q76M96	CCDC80	0.00834918	0.000797777	3.02675e-21	0.016657	0.00140769	2.87329e-26	0.0103688	0.000694066	1.83059e-50	1	1	1
4496-60_2	SL000522	P39900	MMP12	0.0143565	0.00120444	7.59434e-26	0.0241972	0.00264368	1.0198e-17	0.016048	0.00109605	1.52209e-48	1	1	1
3032-11_2	SL000428	P01215 P01225	CGA FSHB	0.0377904	0.00252926	8.16586e-36	0.014561	0.00346015	9.37155e-06	0.029701	0.00204191	6.22102e-48	0	1	1
3438-10_2	SL009324	O95633	FSTL3	0.00768582	0.000660013	5.55296e-25	0.0162172	0.00173535	4.30203e-18	0.00876396	0.000616901	8.35794e-46	1	1	1
3485-28_2	SL000283	P61769	B2M	0.00768428	0.000693329	3.4591e-23	0.0194332	0.00187963	1.56166e-22	0.0090914	0.000650487	2.17517e-44	1	1	1
8480-29_3	SL006527	Q12805	EFEMP1	0.00705138	0.000584312	2.52225e-26	0.00747726	0.0011013	1.9737e-12	0.00714493	0.000516162	1.41345e-43	1	1	1
3168-8_2	SL004626	Q9UNA0	ADAMTS5	0.0125433	0.00083387	3.7714e-36	0.00374497	0.00082274	6.11693e-06	0.00808504	0.00058566	2.37775e-43	1	1	1
2944-66_2	SL005156	P41271	NBL1	0.0101254	0.000964123	2.3273e-21	0.0192131	0.00196775	1.66635e-20	0.0118847	0.000865786	6.99404e-43	1	1	1
7655-11_3	SL002785	P16860	NPPB	0.0266234	0.00220462	2.25015e-26	0.0176909	0.00262963	1.68119e-10	0.0229364	0.00168944	5.53036e-42	1	1	1
2654-19_1	SL001992	P19438	TNFRSF1A	0.00691428	0.000650955	1.02006e-21	0.0134677	0.00150823	5.42632e-18	0.00794336	0.000597664	2.6225e-40	1	1	1
8464-31_3	SL012517	Q2I0M5	RSPO4	0.0119289	0.00130501	3.27858e-17	0.0113598	0.00117986	2.0385e-20	0.0116158	0.000875195	3.35605e-40	1	1	1
8469-41_3	SL000466	P18065	IGFBP2	0.0135828	0.00137066	1.6159e-19	0.01975	0.00216388	1.40818e-19	0.0153487	0.00115791	4.19151e-40	1	1	1
2609-59_2	SL001777	P01034	CST3	0.00597698	0.000591872	4.14496e-20	0.0149651	0.00152881	2.17844e-20	0.00714854	0.000551952	2.30805e-38	1	1	1
3364-76_2	SL006910	O60911	CTSV	-0.0116485	0.000997611	4.61162e-25	-0.00917223	0.00179912	1.94549e-08	-0.0110662	0.00087246	7.26538e-37	1	1	1
4834-61_2	SL002654	P29317	EPHA2	0.00653605	0.000664062	2.58748e-19	0.0151738	0.00162197	1.1956e-17	0.00777607	0.00061455	1.07319e-36	1	1	1
13118-5_3	SL011888	Q9H4F8	SMOC1	0.00555371	0.000600469	1.60736e-17	0.00931169	0.00104008	2.04885e-19	0.00649314	0.000520027	8.88178e-36	1	1	1
4979-34_2	SL008178	Q07507	DPT	0.00736385	0.000801976	2.47658e-17	0.0135693	0.00155196	1.57705e-17	0.00867167	0.000712472	4.42285e-34	1	1	1
13126-52_3	SL008631	Q02487	DSC2	0.0055092	0.000593073	1.19269e-17	0.0115212	0.00134209	2.14014e-15	0.0064914	0.000542468	5.32833e-33	1	1	1
4968-50_1	SL008099	P40121	CAPG	0.0117449	0.00107167	8.86149e-23	0.0101165	0.00227364	3.94472e-06	0.0114489	0.000969382	3.44373e-32	1	1	1
4297-62_3	SL005115	Q9HCB6	SPON1	0.00657397	0.000755371	6.09023e-16	0.0146781	0.00161488	6.757e-18	0.00802881	0.000684218	8.504e-32	1	1	1
3073-51_2	SL002508	O95998	IL18BP	0.00725071	0.000744584	5.23206e-19	0.0099171	0.00149718	8.685e-10	0.00777942	0.000666688	1.84084e-31	1	1	1
2686-67_2	SL005172	P24592	IGFBP6	0.0057079	0.00061341	1.04464e-17	0.0165769	0.00198196	7.88505e-15	0.00665802	0.000585986	6.45928e-30	1	1	1
11102-22_3	SL012561	Q9BYZ8	REG4	0.00713845	0.000839235	2.23975e-15	0.0116719	0.00149566	1.49729e-13	0.008224	0.00073189	2.69417e-29	1	1	1
5139-32_3	SL005230	O95185	UNC5C	0.00554494	0.000631986	3.79971e-16	0.0114933	0.00145641	1.46473e-13	0.00648753	0.000579755	4.55845e-29	1	1	1
13133-73_3	SL007033	Q8N2S1	LTBP4	0.00620885	0.000665118	8.72159e-18	0.00712945	0.0011634	3.46957e-10	0.00643562	0.000577417	7.52831e-29	1	1	1
13114-50_3	SL006230	P51884	LUM	0.00576964	0.000592134	5.15971e-19	0.0055168	0.00108413	1.45379e-07	0.00571154	0.000519672	4.23849e-28	1	1	1
3220-40_2	SL010378	P07949	RET	-0.0122788	0.00124282	1.99305e-19	-0.00719024	0.00135127	8.11349e-07	-0.00994687	0.000914747	1.53497e-27	1	1	1
4907-56_1	SL000022	P02671 P02675 P02679	FGA FGB FGG	0.00473967	0.000539306	3.58308e-16	0.011962	0.00163547	2.34555e-12	0.005448	0.000512178	2.00629e-26	1	1	1
3607-71_1	SL009412	Q9UBP4	DKK3	0.0066764	0.000764765	5.08833e-16	0.00941644	0.0015249	3.11707e-09	0.00722707	0.000683611	4.02262e-26	1	1	1
2789-26_2	SL000525	P09237	MMP7	0.00886954	0.00120546	3.21136e-12	0.0157615	0.00195907	2.12727e-13	0.0107624	0.00102667	1.03654e-25	1	1	1
5134-52_2	SL007547	Q8TDQ0	HAVCR2	0.00616992	0.000774125	7.24415e-14	0.0127434	0.00169449	2.42749e-12	0.00730498	0.000704125	3.23719e-25	1	1	1
4914-10_1	SL001766	P01215 P01233	CGA CGB	0.0330733	0.0030161	8.15426e-23	0.0100526	0.00442127	0.0270813	0.0257624	0.00249157	4.65305e-25	0	1	1
9188-119_3	SL003188	Q07325	CXCL9	0.00963396	0.00135316	1.37093e-11	0.0185262	0.0022651	2.58092e-14	0.0119728	0.00116166	6.5785e-25	1	1	1
4588-1_2	SL011499	P01298	PPY	0.0124064	0.00132687	7.86125e-18	0.00721382	0.00147979	2.1927e-06	0.0100922	0.000987895	1.68395e-24	1	1	1
2614-28_2	SL004140	P52798	EFNA4	0.00365004	0.000526075	3.95948e-11	0.00815805	0.00098995	7.61115e-15	0.00464276	0.000464553	1.61833e-23	1	1	1
6649-51_3	SL012395	O95631	NTN1	0.00636466	0.000945065	1.31118e-10	0.00899328	0.0011912	1.05538e-13	0.00738008	0.00074036	2.09938e-23	1	1	1
5392-73_2	SL002731	P25445	FAS	0.00573326	0.000720996	8.25219e-14	0.00813484	0.00131368	8.00798e-09	0.00628921	0.000632058	2.51265e-23	1	1	1
5879-51_3	SL009207	Q13561	DCTN2	0.00690445	0.000756209	3.44477e-17	0.00390575	0.000826298	2.21067e-05	0.00553765	0.000557856	3.18759e-23	0	1	1
4989-7_1	SL003341	P02679	FGG	0.00461025	0.000582777	1.06966e-13	0.0121639	0.00171003	4.59397e-12	0.00539627	0.000551623	1.33817e-22	1	1	1
8463-2_3	SL003672	P08294	SOD3	0.00557853	0.000805448	4.44771e-11	0.0070468	0.0010132	2.71901e-12	0.0061471	0.000630498	1.85209e-22	1	1	1
3066-12_1	SL003744	P17931	LGALS3	0.00359332	0.000563708	9.8054e-10	0.00653289	0.000832019	5.5055e-14	0.00451815	0.000466683	3.61693e-22	1	1	1
5459-33_3	SL010456	P01037	CST1	0.0101712	0.00146625	3.95738e-11	0.0185032	0.00260607	8.84387e-13	0.0121745	0.00127788	1.61683e-21	1	1	1
5463-22_3	SL000658	P54826	GAS1	0.00376015	0.000647677	2.09595e-08	0.00516965	0.000681938	4.19419e-14	0.0044286	0.000469622	4.09507e-21	1	1	1
3044-3_2	SL003323	P55774	CCL18	0.0116553	0.00131902	2.5015e-16	0.00709577	0.00198416	0.000705101	0.0102579	0.00109845	9.76512e-21	0	1	1
3283-21_1	SL006544	Q15582	TGFBI	0.00545656	0.000640902	2.12532e-15	0.0050152	0.00134747	0.00115242	0.00537513	0.00057877	1.58457e-20	0	1	1
13095-51_3	SL005357	P05451	REG1A	0.00727322	0.00109464	2.16287e-10	0.0145426	0.00202809	6.29125e-13	0.00891319	0.000963285	2.18461e-20	1	1	1
13094-75_3	SL018509	Q9BXY4	RSPO3	0.00577144	0.000841104	6.18811e-11	0.00753378	0.0011955	3.51453e-11	0.00635495	0.000687907	2.5092e-20	1	1	1
3803-10_2	SL008382	P28325	CST5	0.0112025	0.00158162	1.67236e-11	0.024449	0.00366255	2.0554e-11	0.0132845	0.00145202	5.7477e-20	1	1	1
5456-59_2	SL006694	Q96KN2	CNDP1	-0.00921571	0.00188742	1.95341e-06	-0.0166883	0.00206907	8.79469e-16	-0.0126096	0.00139441	1.52463e-19	1	1	1
2637-77_2	SL004579	P22897	MRC1	0.00447641	0.000652956	6.35896e-11	0.0101418	0.00149616	2.89071e-10	0.00538283	0.000598448	2.36984e-19	1	1	1
3799-11_2	SL004867	P07451	CA3	0.0099158	0.00145967	9.13439e-11	0.0212436	0.00316893	5.91686e-10	0.0118986	0.00132579	2.84099e-19	1	1	1
5131-15_3	SL004863	Q9NS68	TNFRSF19	0.00508866	0.000745599	7.79185e-11	0.00607624	0.00107075	3.19471e-08	0.00541115	0.000611871	9.26738e-19	1	1	1
5111-15_3	SL008728	Q9HDB5	NRXN3	0.00450161	0.000715174	1.52605e-09	0.00858058	0.00125998	1.62369e-10	0.00549554	0.000621966	9.94122e-19	1	1	1
3024-18_2	SL000250	P08697	SERPINF2	-0.00264584	0.000489297	1.58692e-07	-0.0101813	0.0010952	2.79628e-20	-0.00389965	0.00044674	2.56637e-18	1	1	1
3152-57_1	SL001800	P20333	TNFRSF1B	0.00588868	0.000704875	6.14053e-15	0.00280721	0.000737575	0.000210941	0.00441776	0.00050959	4.34972e-18	0	1	1
2201-17_6	SL000403	P39060	COL18A1	0.00406329	0.000625741	5.07638e-10	0.0105282	0.00151055	5.51276e-11	0.00501018	0.000578103	4.45276e-18	1	1	1
2953-31_2	SL000506	P01215 P01229	CGA LHB	0.0192363	0.00232421	1.00077e-14	0.00992867	0.00280399	0.00121732	0.0154457	0.00178941	6.04222e-18	0	1	1
4541-49_2	SL014092	Q4KMG0	CDON	-0.0060501	0.000708202	1.75586e-15	-0.00301311	0.00131303	0.00895755	-0.0053657	0.000623316	7.4149e-18	0	1	1
8474-6_3	SL006114	Q01973	ROR1	0.00415207	0.000690014	6.85653e-09	0.0119924	0.00158861	2.58628e-12	0.00539645	0.000632891	1.50618e-17	1	1	1
14124-6_3	SL004843	O43921	EFNA2	0.00277689	0.000546541	7.74869e-07	0.00627266	0.000812659	4.22193e-13	0.00386561	0.000453518	1.54655e-17	1	1	1
5108-72_3	SL005209	Q9UM47	NOTCH3	0.00484231	0.000656618	2.89891e-12	0.00427094	0.00101373	2.94209e-05	0.00467344	0.00055111	2.25079e-17	0	1	1
4141-79_1	SL003183	P02778	CXCL10	0.00904413	0.0012296	3.29446e-12	0.00777426	0.00182806	0.000145413	0.00864857	0.00102028	2.3168e-17	0	1	1
2436-49_4	SL004016	Q9H2A7	CXCL16	0.00380153	0.000643548	1.2308e-08	0.00519375	0.000835954	4.76986e-09	0.00431959	0.000509942	2.43802e-17	1	1	1
3340-53_1	SL007207	P35443	THBS4	0.00513047	0.000735835	3.24259e-11	0.00928431	0.00180672	2.41263e-06	0.00572145	0.000681482	4.63507e-17	1	1	1
9191-8_3	SL002602	Q03403	TFF2	0.00599393	0.000803112	1.7254e-12	0.00405989	0.000982549	0.000106177	0.00521931	0.00062182	4.71456e-17	0	1	1
4917-62_1	SL003182	P06756 P18084	ITGAV ITGB5	0.00847645	0.000925594	2.92131e-17	-0.000511981	0.00223832	0.101131	0.00716387	0.000855346	5.50345e-17	0	1	1
4324-33_2	SL008516	P09228	CST2	0.00905856	0.00147951	3.9164e-09	0.0211417	0.00318087	3.39326e-10	0.0112077	0.0013415	6.5639e-17	1	1	1
2615-60_2	SL004141	P52803	EFNA5	0.0032173	0.000540844	9.93335e-09	0.0113934	0.00144319	6.51563e-13	0.00422416	0.000506449	7.3828e-17	1	1	1
3336-50_1	SL001998	P10646	TFPI	0.00539466	0.000746879	7.3223e-12	0.00687296	0.00173871	0.000528152	0.00562495	0.000686244	2.47052e-16	0	1	1
14583-49_3	SL004357	O14793	MSTN	-0.00274449	0.000917082	0.00306757	-0.0050144	0.00063561	3.47534e-15	-0.00427784	0.000522405	2.63968e-16	1	0	1
2948-58_2	SL005168	P10912	GHR	-0.00475167	0.00114912	4.96186e-05	-0.009025	0.00120679	1.2244e-13	-0.00678379	0.00083219	3.58738e-16	1	0	1
4911-49_2	SL003643	P09211	GSTP1	0.00666081	0.000852602	1.96195e-13	0.00608278	0.00287169	0.000546157	0.00661398	0.000817339	5.86473e-16	0	1	1
9216-100_3	SL009948	O15031	PLXNB2	0.00410541	0.000604647	9.31556e-11	0.00540488	0.0012361	2.06942e-05	0.00435631	0.000543148	1.05329e-15	0	1	1
5115-31_3	SL005213	Q969Z4	RELT	0.00381661	0.000707148	1.67548e-07	0.0108986	0.00150197	6.20772e-12	0.0051016	0.000639785	1.53711e-15	1	1	1
2946-52_2	SL003327	P00746	CFD	0.00467219	0.000651132	9.72949e-12	0.00517001	0.00148379	0.00180308	0.00475257	0.000596248	1.57646e-15	0	1	1
13122-19_3	SL008360	O43155	FLRT2	0.00387632	0.000596651	4.95073e-10	0.00760508	0.00151538	5.15216e-06	0.00437678	0.000555169	3.17847e-15	1	1	1
2900-53_3	SL003329	Q16627	CCL14	0.00607017	0.00111045	1.18328e-07	0.0110977	0.00180965	3.431e-09	0.00744539	0.000946463	3.646e-15	1	1	1
5383-14_3	SL004671	Q96RJ3	TNFRSF13C	-0.00340195	0.000861471	0.00010449	-0.0106536	0.00129387	8.6093e-16	-0.00562923	0.000717071	4.15004e-15	1	0	1
11514-196_3	SL004557	P13987	CD59	0.00292453	0.000512865	3.59341e-08	0.00339327	0.000639303	6.52274e-08	0.00310807	0.000400046	7.89236e-15	1	1	1
4983-6_1	SL003522	P30040	ERP29	0.00513631	0.000931127	9.25571e-08	0.00691752	0.0012887	2.28777e-07	0.00574725	0.000754735	2.63829e-14	1	1	1
4831-4_2	SL002823	P14151	SELL	-0.00461611	0.000706374	3.99382e-10	-0.00399278	0.00104139	0.000436571	-0.00441969	0.000584581	4.01712e-14	0	1	1
4413-3_2	SL001888	P03973	SLPI	0.00371434	0.000620787	8.22345e-09	0.0152449	0.00227636	2.09176e-10	0.00451252	0.000598916	4.90288e-14	1	1	1
3624-3_4	SL011069	Q9BQR3	PRSS27	-0.00308669	0.000614519	1.02101e-06	-0.00488516	0.000841367	6.07818e-10	-0.00371234	0.000496249	7.38721e-14	1	1	1
5091-28_3	SL005191	Q8N423	LILRB2	0.00487231	0.000821004	1.06475e-08	0.00651943	0.00139967	3.41301e-06	0.00529396	0.000708166	7.68618e-14	1	1	1
3628-3_4	SL010501	P36507	MAP2K2	0.00664982	0.00112172	1.10654e-08	0.00740103	0.00163168	6.9557e-07	0.00689091	0.000924358	9.00024e-14	1	1	1
5069-9_3	SL004556	P08174	CD55	0.00342704	0.000656523	3.97099e-07	0.00813187	0.0013093	8.6332e-09	0.00437231	0.000586876	9.32336e-14	1	1	1
4971-1_1	SL008380	Q9UBR2	CTSZ	0.00372528	0.000868637	2.63853e-05	0.00932777	0.0013265	1.64697e-11	0.00540667	0.000726693	1.00607e-13	1	0	1
3040-59_1	SL000519	P10147	CCL3	0.00879946	0.00136578	6.69975e-10	0.00830434	0.00226453	0.000228867	0.0086674	0.00116953	1.25367e-13	0	1	1
3457-57_1	SL005084	Q15063	POSTN	0.00392199	0.000713352	1.01438e-07	0.0105717	0.00173484	3.2424e-08	0.0048837	0.000659754	1.33839e-13	1	1	1
2652-15_1	SL002506	Q03405	PLAUR	0.00532377	0.000740724	9.06853e-12	0.00260668	0.000928229	0.00409294	0.00426668	0.000578974	1.71418e-13	0	1	1
14143-8_3	SL014983	Q16778	HIST2H2BE	0.00981222	0.00121203	3.25545e-14	0.00215355	0.00173665	0.149924	0.0073037	0.000993907	2.00489e-13	0	1	1
3509-1_1	SL003190	Q16663	CCL15	0.0056794	0.00108853	4.01935e-07	0.00763963	0.00145827	7.2916e-08	0.00638081	0.000872307	2.57647e-13	1	1	1
5349-69_3	SL006970	O00548	DLL1	0.00315196	0.000656779	2.86146e-06	0.00616344	0.00102722	3.31181e-10	0.00402581	0.000553343	3.45292e-13	1	1	1
3079-62_2	SL005152	Q99969	RARRES2	0.00447459	0.000799554	6.15004e-08	0.00698438	0.00145745	1.58943e-05	0.0050552	0.000700996	5.53602e-13	0	1	1
11104-13_3	SL003340	P36222	CHI3L1	0.011059	0.00232377	3.42163e-06	0.0201507	0.00345041	1.72725e-10	0.013896	0.00192742	5.60947e-13	1	1	1
3581-53_3	SL000251	P02765	AHSG	-0.00220898	0.000512281	2.39658e-05	-0.0064726	0.000923103	1.11074e-11	-0.00321289	0.000447928	7.34877e-13	1	0	1
4930-21_1	SL005789	P52823	STC1	0.00470134	0.000860507	1.201e-07	0.00890955	0.00174064	3.90912e-09	0.00552781	0.000771393	7.72095e-13	1	1	1
13098-93_3	SL003320	O43915	FIGF	0.00439216	0.00105564	4.47784e-05	0.00899448	0.00146063	5.67475e-10	0.00597129	0.00085558	2.96795e-12	1	0	1
11089-7_3	SL000459	P01876 P01877	IGHA1 IGHA2	0.00593731	0.001176	9.01753e-07	0.0137471	0.00246528	7.3193e-09	0.00738502	0.00106142	3.45897e-12	1	1	1
11510-31_3	SL005699	O14791	APOL1	-0.00404913	0.000871797	5.7095e-06	-0.00602033	0.00113641	8.86866e-07	-0.00477942	0.000691703	4.85889e-12	1	1	1
3175-51_5	SL006610	Q76LX8	ADAMTS13	-0.00463841	0.000789043	1.4309e-08	-0.00542722	0.00148843	9.08965e-05	-0.00481146	0.000697143	5.13919e-12	0	1	1
14131-37_3	SL007274	P52799	EFNB2	0.00334381	0.00060801	1.01008e-07	0.011012	0.00198286	5.41704e-07	0.00400283	0.000581296	5.73617e-12	1	1	1
4163-5_2	SL002093	P0C0S5	H2AFZ	0.00844942	0.00122662	5.29898e-11	0.00397676	0.00277976	0.00172826	0.00772045	0.00112222	6.00033e-12	0	1	1
2677-1_1	SL002644	P00533	EGFR	-0.00224594	0.000396818	4.46771e-08	-0.00463417	0.00105143	3.96927e-06	-0.0025437	0.000371258	7.30409e-12	1	1	1
13109-82_3	SL008810	Q7Z3B1	NEGR1	0.00369938	0.000627585	1.31475e-08	0.0026176	0.000715332	0.000965932	0.00322887	0.00047176	7.6846e-12	0	1	1
2692-74_2	SL002528	P14555	PLA2G2A	0.00724949	0.00134711	1.80398e-07	0.0123451	0.00274361	1.43778e-05	0.00823931	0.00120921	9.50683e-12	0	1	1
3651-50_5	SL003201	P35968	KDR	-0.002086	0.000645521	0.00141016	-0.00392764	0.000619527	3.35576e-12	-0.00304464	0.000446979	9.65165e-12	1	0	1
4467-49_2	SL005488	Q14515	SPARCL1	0.00391876	0.000687203	3.59073e-08	0.00655933	0.00169169	0.000682055	0.00429278	0.000636677	1.55706e-11	0	1	1
2748-3_2	SL001938	P08476	INHBA	0.00570468	0.00105944	1.78273e-07	0.00768674	0.00187613	9.42046e-05	0.0061839	0.000922513	2.03731e-11	0	1	1
4549-78_2	SL014008	Q11128	FUT5	0.00701787	0.00111162	1.37606e-09	0.00660694	0.00293638	0.0510419	0.00696636	0.00103962	2.07146e-11	0	1	1
4982-54_1	SL004458	P19957	PI3	0.0052621	0.00118758	1.44702e-05	0.0168628	0.00261644	1.30222e-09	0.0072438	0.0010814	2.10535e-11	1	0	1
5249-31_3	SL016566	O94768	STK17B	-0.00182152	0.000719773	0.0120555	-0.00549218	0.000772784	2.79552e-14	-0.00352664	0.000526701	2.14611e-11	1	0	1
4124-24_2	SL000451	P0DMV8	HSPA1A	0.0044298	0.000731269	5.52567e-09	0.00540878	0.0019406	0.000134418	0.00455153	0.000684297	2.90315e-11	0	1	1
5301-7_3	SL000406	P51671	CCL11	0.00776834	0.00108383	1.01036e-11	0.00227477	0.00133404	0.154581	0.00558404	0.000841197	3.1753e-11	0	1	1
3554-24_1	SL004258	Q15848	ADIPOQ	0.00612118	0.00119885	6.86076e-07	0.00922215	0.0020811	8.2509e-05	0.00689383	0.00103881	3.21711e-11	0	1	1
4553-65_3	SL014009	Q7Z4V5	HDGFRP2	0.00355993	0.000798798	1.30096e-05	0.00528428	0.00104807	5.9151e-08	0.00419354	0.00063531	4.09018e-11	1	0	1
3221-54_1	SL003770	Q8N474	SFRP1	0.00429081	0.000784803	1.18668e-07	0.0141928	0.00287372	2.82179e-07	0.00497807	0.000757079	4.85361e-11	1	1	1
5451-1_3	SL003166	Q13740	ALCAM	0.00279834	0.000526653	2.52092e-07	0.00448459	0.00109355	0.000148981	0.00311581	0.000474493	5.14765e-11	0	1	1
3714-49_2	SL000382	P12277 P06732	CKB CKM	-0.0104541	0.0021129	1.44616e-06	-0.0132442	0.00306387	3.3055e-07	-0.0113533	0.00173939	6.70179e-11	1	1	1
2728-62_2	SL000497	P25391 P07942 P11047	LAMA1 LAMB1 LAMC1	0.00498302	0.000958346	4.38126e-07	0.00436801	0.00114702	2.80518e-05	0.00473019	0.000735433	1.26063e-10	0	1	1
5066-134_3	SL014270	Q08708	CD300C	0.0023431	0.000809938	0.00417976	0.0103522	0.00135913	5.32378e-14	0.00444198	0.000695763	1.72149e-10	1	0	1
10365-132_3	SL005184	P29460 Q9NPF7	IL12B IL23A	0.00434669	0.00119699	0.00034699	0.0062169	0.00115798	3.55927e-07	0.00531277	0.000832267	1.73088e-10	1	0	1
5532-53_3	SL003060	P11362	FGFR1	0.00261585	0.000631011	4.75624e-05	0.00509798	0.000969727	1.10139e-07	0.0033542	0.000528895	2.26946e-10	1	0	1
5363-51_3	SL010470	O15041	SEMA3E	0.00647324	0.00146995	1.62508e-05	0.00643594	0.00141939	6.55366e-06	0.00645393	0.00102107	2.60271e-10	1	0	1
2796-62_2	SL000424	P02671 P02675 P02679	FGA FGB FGG	0.00211097	0.000403985	3.86902e-07	0.0185226	0.00253958	6.47376e-12	0.00251602	0.000398969	2.85767e-10	1	1	1
5121-3_2	SL014248	Q9H3T3	SEMA6B	0.00325601	0.000699596	5.48417e-06	0.00482454	0.00112758	0.00010095	0.00369199	0.000594471	5.28042e-10	0	1	1
9182-3_3	SL004733	Q07954	LRP1	0.00454013	0.00086819	3.81862e-07	0.00400861	0.00120836	0.00456364	0.00435917	0.000705071	6.30583e-10	0	1	1
3083-71_1	SL005233	Q9HAV5	EDA2R	0.00361752	0.000960023	0.000209234	0.00393503	0.000805319	6.1907e-07	0.00380389	0.000616985	7.03565e-10	1	0	1
4479-14_2	SL000308	P05155	SERPING1	0.0045872	0.000887803	5.12676e-07	0.0042229	0.00129024	1.48491e-05	0.00447014	0.000731385	9.84649e-10	0	1	1
2670-67_4	SL000383	P06732	CKM	-0.00535477	0.00160538	0.000991863	-0.00544335	0.00106596	1.29283e-08	-0.00541624	0.000888028	1.06615e-09	1	0	1
5404-53_3	SL004871	O75509	TNFRSF21	0.00272792	0.000681344	8.39521e-05	0.00922809	0.00154318	3.80493e-08	0.00378834	0.000623295	1.2174e-09	1	0	1
4148-49_2	SL002755	Q13219	PAPPA	0.00546569	0.00126918	2.4493e-05	0.0158676	0.00296658	2.80539e-07	0.00707504	0.00116688	1.33418e-09	1	0	1
3600-2_3	SL006029	Q13231	CHIT1	0.0174828	0.00176429	1.57512e-19	0.00116667	0.00106425	0.0287697	0.0055197	0.000911293	1.38681e-09	0	1	1
2602-2_2	SL001996	O15123	ANGPT2	0.002349	0.000862931	0.00698098	0.0127982	0.0016423	4.53298e-14	0.00460974	0.000763899	1.59462e-09	1	0	1
5028-59_1	SL005764	Q86VB7	CD163	0.00505932	0.00108747	5.52674e-06	0.00663517	0.00169166	6.90174e-05	0.00552011	0.000914761	1.59475e-09	0	1	1
2913-1_2	SL003302	P55773	CCL23	0.00376618	0.000884569	3.00616e-05	0.0057227	0.00128704	3.80267e-05	0.00439387	0.000728994	1.66717e-09	0	0	1
3060-43_2	SL000325	P02748	C9	0.00321195	0.000799054	7.88078e-05	0.00787628	0.00149607	6.04734e-09	0.0042472	0.000704823	1.68165e-09	1	0	1
5509-7_3	SL000084	P01133	EGF	-0.00614572	0.00124834	1.62132e-06	-0.0039278	0.00105298	0.00106647	-0.00484983	0.000804883	1.68586e-09	0	1	1
4469-78_2	SL007502	Q7LFX5	CHST15	0.00331448	0.000654065	8.22999e-07	0.00485584	0.0014296	0.00255585	0.00358127	0.000594772	1.73073e-09	0	1	1
13112-179_3	SL009349	Q12841	FSTL1	0.00253513	0.000504293	9.95631e-07	0.00399119	0.00113668	0.00236342	0.00277459	0.000460964	1.75381e-09	0	1	1
3403-1_2	SL010617	P20231	TPSB2	0.0088072	0.00186511	4.04124e-06	0.00852901	0.00231859	0.00130298	0.00869791	0.00145327	2.16302e-09	0	1	1
3292-75_1	SL010450	P09326	CD48	0.00217916	0.000685679	0.00168595	0.00681558	0.00110169	1.71603e-10	0.0034737	0.000582137	2.41424e-09	1	0	1
3331-8_1	SL010468	Q6NW40	RGMB	0.00188628	0.000629622	0.00303344	0.00857908	0.0012021	8.64611e-12	0.00332708	0.000557749	2.44338e-09	1	0	1
5078-82_3	SL008414	O15197	EPHB6	0.00120664	0.000611794	0.0497691	0.00879353	0.00104368	6.87045e-16	0.00314691	0.000527798	2.48661e-09	1	0	1
9199-6_3	SL018946	P60604	UBE2G2	0.00440964	0.000681013	5.59103e-10	0.00133655	0.000597763	0.0841445	0.00267388	0.000449248	2.65067e-09	0	1	1
9212-22_3	SL008381	Q9UBX1	CTSF	0.00414745	0.000852849	2.1323e-06	0.00424136	0.00123774	0.000710099	0.00417769	0.000702278	2.70181e-09	0	1	1
2831-29_1	SL002763	Q9UBX7	KLK11	0.00259321	0.000944919	0.00653892	0.00961317	0.00144272	4.13119e-10	0.00470057	0.000790466	2.73797e-09	1	0	1
3314-74_2	SL004858	P56159	GFRA1	0.00506988	0.000827192	3.78443e-09	0.00187389	0.00127895	0.152827	0.00412726	0.000694576	2.81349e-09	0	1	1
3325-2_2	SL010465	O00339	MATN2	0.0023118	0.000663155	0.000586084	0.00938321	0.00143027	2.93797e-10	0.00356301	0.000601632	3.17578e-09	1	0	1
5110-84_3	SL009054	P58400	NRXN1	0.00227319	0.000694826	0.00123297	0.00558655	0.000992093	8.3225e-08	0.00336358	0.000569126	3.41942e-09	1	0	1
4815-25_3	SL016128	O95881	TXNDC12	0.00418119	0.000861902	2.25209e-06	0.0033609	0.000998527	0.0020054	0.00383096	0.000652457	4.31611e-09	0	1	1
3195-50_2	SL000678	P22749	GNLY	0.00516713	0.00127382	6.81829e-05	0.0134979	0.00265417	1.00915e-06	0.00672677	0.00114841	4.69985e-09	1	0	1
4878-3_1	SL000360	P00742	F10	-0.00240325	0.000638938	0.000214257	-0.00614634	0.00115882	2.17835e-07	-0.00327589	0.000559523	4.77612e-09	1	0	1
9177-6_3	SL007306	P58499	FAM3B	0.00257946	0.00101158	0.0114191	0.00533525	0.00094984	1.2259e-07	0.00404402	0.000692437	5.21176e-09	1	0	1
13117-232_3	SL018256	Q9Y259	CHKB	-0.00431224	0.000958249	1.07662e-05	-0.00491639	0.00132226	1.74441e-06	-0.00452027	0.000775917	5.6866e-09	1	0	1
3806-55_1	SL004844	P54756	EPHA5	0.00231884	0.000859057	0.00746487	0.0060622	0.00104242	4.44097e-08	0.00383286	0.000662947	7.4017e-09	1	0	1
2598-9_3	SL004126	Q07011	TNFRSF9	0.00347799	0.000762522	8.29041e-06	0.00309682	0.000872763	0.000542606	0.00331298	0.00057423	7.9535e-09	0	0	1
4920-10_1	SL000510	P61626	LYZ	0.00190086	0.000465512	6.11257e-05	0.01304	0.00181367	3.92956e-13	0.00258934	0.000450897	9.32128e-09	1	0	1
13104-32_3	SL008614	P98172	EFNB1	0.00403735	0.00063994	1.42659e-09	0.00111825	0.000558944	0.0192196	0.00238149	0.000420975	1.53979e-08	0	1	1
14116-129_3	SL004821	P26447	S100A4	0.00425263	0.000873197	2.06374e-06	0.00557713	0.00190214	0.0022318	0.00448317	0.000793574	1.61069e-08	0	1	1
4962-52_1	SL012538	Q49AH0	CDNF	0.00283137	0.00068944	5.56333e-05	0.00460453	0.00112378	8.26618e-05	0.00331625	0.000587661	1.66978e-08	0	0	1
5080-131_3	SL007429	Q14956	GPNMB	0.00267863	0.000743513	0.00038531	0.00686548	0.00134335	1.1616e-07	0.00366045	0.000650521	1.83422e-08	1	0	1
2864-2_3	SL003793	Q02750	MAP2K1	0.00281959	0.000760986	0.000264385	0.00502462	0.0011085	2.03386e-06	0.00352591	0.000627377	1.90872e-08	1	0	1
10351-51_3	SL007108	P10914	IRF1	-0.00328211	0.00141452	0.0212052	-0.00318058	0.000628669	2.16844e-06	-0.00319732	0.000574486	2.61345e-08	1	0	1
14115-34_3	SL002782	P35318	ADM	0.00245815	0.000583079	3.58388e-05	0.00307057	0.000842024	0.000449266	0.00265664	0.000479366	2.99068e-08	0	0	1
4886-3_1	SL000516	P80098	CCL7	0.00609044	0.00113501	1.94769e-07	0.00833214	0.00743025	0.0525604	0.00614156	0.001122	4.40543e-08	0	1	1
4721-54_2	SL006119	Q07654	TFF3	0.00226368	0.0014491	0.119639	0.0226423	0.00264954	4.3574e-16	0.00695593	0.00127137	4.47019e-08	1	0	1
2515-14_3	SL004143	O00451	GFRA2	0.00305852	0.000817512	0.000231046	0.00298463	0.000748356	0.000448972	0.00301832	0.000552	4.55212e-08	0	0	1
3708-62_1	SL000252	P01023	A2M	0.00342469	0.00141828	0.0165241	0.0066296	0.00128187	1.24449e-06	0.00518864	0.000950997	4.86967e-08	1	0	1
5468-67_3	SL011068	Q8NAC3	IL17RC	0.00417064	0.000955994	1.94417e-05	0.00297057	0.000899366	0.00236684	0.00353401	0.000655053	6.85215e-08	0	0	1
3484-60_2	SL000271	P01019	AGT	-0.00254507	0.000964623	0.00889596	-0.00624956	0.00118264	1.37814e-06	-0.00402502	0.000747504	7.25992e-08	1	0	1
14133-93_3	SL000145	P27930	IL1R2	-0.00307742	0.000705218	1.92487e-05	-0.00410286	0.00128047	0.000817555	-0.00331607	0.000617727	7.95364e-08	0	0	1
2981-9_3	SL005160	Q96AP7	ESAM	0.00273824	0.000782715	0.000560966	0.00469175	0.00108817	7.63385e-05	0.00340433	0.000635412	8.43004e-08	0	0	1
5252-33_3	SL016555	Q9HCR9	PDE11A	-0.00224368	0.00140866	0.112572	-0.00312485	0.000608557	1.10431e-07	-0.00298626	0.000558654	9.01864e-08	1	0	1
3030-3_2	SL005158	Q9H2X3	CLEC4M	0.00221825	0.000406582	1.2474e-07	0.000626832	0.00114671	0.0927367	0.00204053	0.000383208	1.01028e-07	0	1	1
2278-61_4	SL000592	P16035	TIMP2	0.00279653	0.000533386	3.5531e-07	0.00165966	0.00143075	0.192891	0.00265781	0.000499785	1.04976e-07	0	1	1
4775-34_3	SL005572	P06396	GSN	0.00209487	0.000591532	0.000480916	0.00472348	0.00104791	6.26507e-07	0.00273006	0.000515127	1.15949e-07	1	0	1
4151-6_2	SL000541	P00747	PLG	-0.00198917	0.000607564	0.00122223	-0.00454689	0.000972052	2.32906e-05	-0.00270769	0.000515206	1.47585e-07	0	0	1
5792-8_2	SL000011	P02771	AFP	0.0028827	0.000946515	0.00259179	0.00435473	0.000986108	4.5413e-06	0.00358857	0.000682855	1.4783e-07	1	0	1
4194-26_3	SL011769	Q92688	ANP32B	0.00439304	0.00106831	5.45885e-05	0.00392738	0.00120144	0.00199052	0.00418743	0.000798345	1.56168e-07	0	0	1
8479-4_3	SL000645	P09238	MMP10	0.00385951	0.00143199	0.00754943	0.00967844	0.00189146	1.9027e-08	0.00597959	0.0011417	1.62821e-07	1	0	1
2514-65_3	SL004142	Q15768	EFNB3	0.00560783	0.00104566	1.9911e-07	0.00215088	0.00139845	0.175118	0.00436815	0.000837441	1.82763e-07	0	1	1
4187-49_2	SL000247	P52209	PGD	-0.0144607	0.00312537	6.17415e-06	-0.0105574	0.0042939	0.023057	-0.013109	0.00252689	2.12813e-07	0	1	1
3077-66_2	SL003324	P00742	F10	-0.00201646	0.000669521	0.00288469	-0.00651494	0.00122943	2.88426e-07	-0.00304541	0.000587986	2.22607e-07	1	0	1
9204-33_3	SL009210	P01189	POMC	0.00505105	0.00123557	6.00668e-05	0.0045306	0.00145307	0.00782232	0.00483266	0.00094128	2.83452e-07	0	0	1
3894-15_2	SL005629	Q9UJ70	NAGK	0.00363121	0.00105464	0.000682734	0.00875954	0.00198818	5.78964e-09	0.00475736	0.000931677	3.28649e-07	1	0	1
13102-1_3	SL012769	Q96BQ1	FAM3D	0.00590703	0.00204295	0.00419921	0.00549577	0.00130957	3.63468e-05	0.00561554	0.0011025	3.51598e-07	0	0	1
3028-36_2	SL003301	P55773	CCL23	0.00326674	0.000883605	0.000272244	0.0085261	0.00202832	0.000154834	0.00410564	0.000810075	4.01538e-07	0	0	1
3181-50_2	SL004673	P25774	CTSS	0.00350391	0.000741975	4.03545e-06	0.00249804	0.00134111	0.0251541	0.00326818	0.000649236	4.80635e-07	0	1	1
13123-3_3	SL008372	Q9NZU0	FLRT3	0.00382766	0.000863728	1.44823e-05	0.00329268	0.00137091	0.0533957	0.00367565	0.000730779	4.9109e-07	0	0	1
3644-5_4	SL010381	Q9UK85	DKKL1	-0.00168223	0.000694335	0.0161721	-0.00474502	0.000927809	4.25015e-10	-0.00278174	0.000555905	5.61561e-07	1	0	1
5486-73_3	SL003177	P13598	ICAM2	0.00253927	0.000610569	4.51086e-05	0.00225211	0.000813737	0.0231595	0.00243583	0.000488378	6.11355e-07	0	0	1
3396-54_2	SL000565	P00797	REN	0.00576448	0.00149777	0.000153718	0.00758062	0.00234248	0.00519968	0.00629151	0.00126188	6.16959e-07	0	0	1
3132-1_1	SL004486	P49767	VEGFC	0.00215369	0.00115715	0.0639792	0.00358244	0.000759112	2.28847e-07	0.00315256	0.000634721	6.80487e-07	1	0	1
4931-59_1	SL000024	P13726	F3	0.00432069	0.00113665	0.000184427	0.00331166	0.00102242	0.0053493	0.00376294	0.000760149	7.4111e-07	0	0	1
3054-3_2	SL000437	P00738	HP	0.00905021	0.00193632	5.02251e-06	0.00667721	0.0039542	0.0331092	0.00859124	0.00173901	7.80001e-07	0	1	1
2774-10_3	SL000474	Q14005	IL16	0.00304087	0.000647714	4.59727e-06	0.00169345	0.000873579	0.00816595	0.0025629	0.000520299	8.40094e-07	0	1	1
2999-6_2	SL005196	Q13449	LSAMP	0.00109688	0.000641061	0.0884178	0.00718613	0.00107312	2.50131e-10	0.0026984	0.00055034	9.43145e-07	1	0	1
4961-17_1	SL004209	P07355	ANXA2	0.00394301	0.000909555	2.17934e-05	0.00460609	0.00203381	0.0229734	0.00405353	0.000830305	1.05029e-06	0	0	1
5092-51_3	SL007328	P78504	JAG1	0.00277349	0.000652388	3.08166e-05	0.00178956	0.000686562	0.0176978	0.00230662	0.000472928	1.07538e-06	0	0	1
3367-8_3	SL006777	Q9UGM5	FETUB	-0.00475856	0.00114735	4.73889e-05	-0.00361125	0.00141627	0.0261371	-0.00430394	0.000891513	1.38128e-06	0	0	1
8467-9_3	SL004837	P08476 P09529	INHBA INHBB	0.00354017	0.000919705	0.000153398	0.00293682	0.000998477	0.00959546	0.00326323	0.000676466	1.40749e-06	0	0	1
3122-6_2	SL003733	Q9NR28	DIABLO	0.00552993	0.000611662	6.45649e-17	-0.0027422	0.000764033	0.00138385	0.00229897	0.000477495	1.47454e-06	0	1	1
4883-56_2	SL000021	P01308	INS	0.00314419	0.00107521	0.0037979	0.00378474	0.000984553	0.000785013	0.0034926	0.000726122	1.50976e-06	0	0	1
4153-11_2	SL018548	P01011	SERPINA3	0.00290759	0.000666267	1.9231e-05	0.00517729	0.0023388	0.00957972	0.00307796	0.000640773	1.55913e-06	0	0	1
4992-49_1	SL007173	P28799	GRN	0.00180027	0.000569002	0.00176481	0.00460975	0.00107808	3.44246e-05	0.00241238	0.000503214	1.63532e-06	0	0	1
2665-26_2	SL004672	Q02223	TNFRSF17	0.00245957	0.000772234	0.00164613	0.00919161	0.0018866	3.4902e-07	0.00342564	0.00071468	1.64101e-06	1	0	1
5034-79_1	SL010388	P07478	PRSS2	0.00529181	0.00133571	9.90267e-05	0.00762661	0.00271855	0.0194935	0.00574584	0.00119882	1.64387e-06	0	0	1
5825-49_3	SL000458	P15260	IFNGR1	0.00320043	0.000788165	6.72214e-05	0.00297531	0.00121911	0.0462452	0.00313407	0.000661886	2.1898e-06	0	0	1
4924-32_1	SL000521	P03956	MMP1	0.00826747	0.00207828	9.29048e-05	0.0100124	0.00392077	0.0302549	0.00865022	0.00183626	2.46759e-06	0	0	1
14114-18_3	SL019019	Q8IYJ0	PIANP	0.0024555	0.000747052	0.00117	0.00663184	0.00161772	0.000163909	0.00318957	0.000678227	2.5661e-06	0	0	1
3601-54_3	SL008936	O00533	CHL1	0.00248677	0.000679561	0.000313274	0.00355863	0.00117332	0.00818881	0.00275601	0.000588051	2.77672e-06	0	0	1
5353-89_2	SL001990	P18510	IL1RN	0.00553732	0.00113733	2.0881e-06	0.00171616	0.00191075	0.0720875	0.00453767	0.000977302	3.43279e-06	0	1	1
4160-49_1	SL000124	P08253	MMP2	0.00205881	0.000568133	0.00035669	0.00544218	0.00153416	0.00210851	0.00246684	0.000532774	3.65346e-06	0	0	1
14146-92_3	SL008158	P68431	HIST1H3A	0.0037516	0.00106288	0.000502067	0.00958883	0.00264309	0.000257121	0.00456415	0.000986131	3.68607e-06	0	0	1
4471-50_2	SL008945	Q08188	TGM3	0.0149574	0.00361817	4.98378e-05	0.0128535	0.00682088	0.166481	0.0144954	0.00319632	5.75941e-06	0	0	1
5004-69_1	SL007453	Q15759	MAPK11	0.00316981	0.00119971	0.00880371	0.00412646	0.00111723	0.000830077	0.00368214	0.000817603	6.68167e-06	0	0	1
4960-72_1	SL004208	P04083	ANXA1	0.00400796	0.000953414	3.75378e-05	0.00602098	0.00353133	0.00120337	0.00414473	0.000920457	6.70308e-06	0	0	1
2967-8_1	SL001720	P19320	VCAM1	0.00239085	0.000923627	0.0102472	0.00498772	0.00125042	0.00041265	0.00330755	0.000742929	8.50558e-06	0	0	1
3284-75_1	SL007804	P21810	BGN	0.00464783	0.00097492	3.3111e-06	0.00110896	0.00163788	0.14273	0.00372202	0.000837744	8.87525e-06	0	1	1
2750-3_2	SL000019	P02647	APOA1	-0.000938135	0.000653332	0.152371	-0.00521075	0.000921332	9.49602e-09	-0.00236774	0.000532938	8.87967e-06	1	0	1
8465-52_3	SL000346	P09668	CTSH	0.00444312	0.00113196	0.000114532	0.00294723	0.00133694	0.0828897	0.00381852	0.000863897	9.86504e-06	0	0	1
14127-240_3	SL001880	P01574	IFNB1	0.00409212	0.000972031	3.6724e-05	0.00198577	0.000995561	0.0519835	0.00306413	0.0006955	1.05466e-05	0	0	1
3520-58_1	SL000089	P10600	TGFB3	0.00266604	0.000644958	5.00391e-05	0.00175902	0.00112012	0.0329765	0.0024402	0.000558926	1.26617e-05	0	0	1
2765-4_3	SL021043	O95390 O14793	GDF11 MSTN	-0.00186597	0.000843674	0.0279619	-0.00572404	0.00126526	2.11737e-07	-0.0030534	0.000701936	1.36161e-05	1	0	1
3339-33_1	SL007206	P35442	THBS2	0.00311914	0.00100536	0.00215688	0.0119585	0.00282473	5.47752e-05	0.00411297	0.000947158	1.40915e-05	0	0	1
9190-7_3	SL008837	P08962	CD63	0.00105408	0.000793385	0.1853	-0.00395101	0.000610082	1.98355e-10	-0.0020912	0.000483629	1.53236e-05	1	0	1
3038-9_2	SL003326	O14625	CXCL11	0.00674646	0.00188737	0.000426766	0.00728669	0.00300287	0.00840325	0.00689944	0.00159795	1.57677e-05	0	0	1
3348-49_2	SL003994	P13497	BMP1	-0.00208426	0.000887817	0.0197389	-0.00750115	0.00160643	7.92479e-07	-0.00335167	0.000777043	1.6079e-05	1	0	1
13089-6_3	SL003349	Q16665	HIF1A	0.00200061	0.00115237	0.0838875	-0.0053578	0.000822524	1.13504e-09	-0.00287424	0.000669479	1.76083e-05	1	0	1
5201-50_4	SL016554	O76083	PDE9A	0.00497101	0.00108386	7.42442e-06	0.0015648	0.000812522	0.157061	0.00279031	0.000650125	1.77102e-05	0	1	1
7638-30_3	SL005403	Q12907	LMAN2	-0.000938628	0.000727461	0.198244	-0.0046686	0.000899405	1.12391e-08	-0.00241375	0.000565609	1.97654e-05	1	0	0
2192-63_10	SL003168	Q9Y4X3	CCL27	0.00297814	0.000759993	0.000117345	0.00155609	0.000726322	0.0838625	0.00223491	0.000525087	2.07866e-05	0	0	0
5016-61_2	SL008933	Q99497	PARK7	0.00427682	0.00119245	0.000409192	0.00272926	0.00109978	0.0464511	0.00344058	0.000808439	2.08278e-05	0	0	0
4337-49_2	SL000051	P02741	CRP	0.00960813	0.00282735	0.000797969	0.0111181	0.0043362	0.00414102	0.0100586	0.00236837	2.16605e-05	0	0	0
3222-11_2	SL010379	Q14563	SEMA3A	-0.00134885	0.000977265	0.168849	-0.00356471	0.000815175	4.32177e-05	-0.00265554	0.000625987	2.21377e-05	0	0	0
3009-3_2	SL005059	Q03167	TGFBR3	0.00170348	0.000625092	0.00691674	0.00695741	0.00155928	7.27461e-05	0.00243093	0.000580206	2.79237e-05	0	0	0
5060-62_3	SL004852	Q9NZQ7	CD274	0.00307519	0.00151439	0.0434371	0.00459409	0.00123792	0.000731651	0.00398569	0.000958445	3.20347e-05	0	0	0
5462-62_3	SL002086	O75636	FCN3	-0.00676506	0.00315577	0.033096	-0.00543553	0.00152882	0.00153346	-0.00568825	0.00137587	3.56035e-05	0	0	0
4867-15_2	SL003310	P15692	VEGFA	0.00504461	0.00157375	0.00153809	0.00482384	0.00185753	0.00414089	0.00495236	0.00120074	3.71682e-05	0	0	0
4498-62_2	SL003764	P13591	NCAM1	0.00215562	0.000687789	0.00194586	0.0042406	0.00143449	0.0124459	0.00254534	0.000620187	4.05796e-05	0	0	0
5798-3_3	SL003704	P55957	BID	0.00177918	0.00123835	0.152147	0.00733833	0.00154205	5.93985e-06	0.0039587	0.000965549	4.13249e-05	1	0	0
3835-11_2	SL004492	O60603	TLR2	0.00298942	0.000738676	7.08797e-05	0.00123714	0.000665175	0.1398	0.00202179	0.000494298	4.30959e-05	0	0	0
3317-33_1	SL004860	O43464	HTRA2	0.00155989	0.000879739	0.0775368	0.00402297	0.000974108	0.000129631	0.00266637	0.00065289	4.42752e-05	0	0	0
3504-58_2	SL004536	P81172	HAMP	0.0116822	0.00318754	0.000306621	0.00849313	0.00460906	0.0765863	0.0106504	0.00262166	4.85566e-05	0	0	0
9213-24_3	SL018900	O95954	FTCD	-0.0122687	0.00289368	3.23126e-05	-0.00424936	0.00253525	0.0311403	-0.00773187	0.0019069	5.0201e-05	0	0	0
5140-56_3	SL005231	Q6UXZ4	UNC5D	0.00180327	0.000754561	0.0176561	0.0116789	0.00214972	1.8355e-07	0.00288652	0.000711976	5.02988e-05	1	0	0
4546-27_3	SL008822	Q9UHX3	ADGRE2	0.00316298	0.000964934	0.00120617	0.00506804	0.00201028	0.0119301	0.00351972	0.00086991	5.20851e-05	0	0	0
14147-50_3	SL001802	P01579	IFNG	0.00311014	0.000820704	0.000192556	0.00171667	0.000982431	0.173175	0.00253739	0.000629848	5.61158e-05	0	0	0
2620-4_2	SL003872	P40189	IL6ST	0.00155073	0.000579463	0.00797842	0.00444283	0.00119913	0.00128064	0.00209824	0.000521738	5.77984e-05	0	0	0
3352-80_3	SL010288	P23280	CA6	-0.00556601	0.00161794	0.00068921	-0.00644484	0.00315776	0.0470511	-0.00574875	0.00143994	6.54173e-05	0	0	0
3440-7_2	SL004298	P12544	GZMA	0.00207427	0.000847682	0.0151485	0.00626791	0.00161296	0.000320522	0.00298187	0.000750368	7.07141e-05	0	0	0
3311-27_1	SL008609	O75015	FCGR3B	0.00288465	0.00094814	0.00261692	0.00481114	0.00177023	0.00254712	0.0033141	0.000835805	7.33454e-05	0	0	0
5903-91_2	SL004899	P11142	HSPA8	0.00279021	0.000870321	0.00153557	0.00404541	0.00169926	0.000131016	0.00305106	0.000774629	8.19135e-05	0	0	0
3503-4_2	SL003179	P56199 P05556	ITGA1 ITGB1	0.00371994	0.00130503	0.00476042	0.00491794	0.00179185	0.00324814	0.00413516	0.0010549	8.8569e-05	0	0	0
5128-53_3	SL014228	Q96DU3	SLAMF6	0.00232008	0.000876964	0.00871756	0.00466305	0.00145597	0.00184612	0.0029438	0.00075122	8.90283e-05	0	0	0
9171-11_3	SL016969	P50461	CSRP3	0.00424224	0.00105109	7.39532e-05	0.00133121	0.00233756	0.196092	0.00375265	0.000958639	9.05703e-05	0	0	0
3191-50_2	SL012783	Q96NZ8	WFIKKN1	-0.00241443	0.00099506	0.016012	-0.00364709	0.00115101	0.000644404	-0.00294166	0.000752758	9.31265e-05	0	0	0
5508-62_3	SL000344	P07339	CTSD	0.0037743	0.000909512	4.69335e-05	0.00101121	0.00153215	0.0234785	0.00305433	0.000782093	9.40951e-05	0	0	0
3046-31_1	SL004260	Q9HD89	RETN	0.00349155	0.00105296	0.00105996	0.00441426	0.00212509	0.00441951	0.00367343	0.000943493	9.88331e-05	0	0	0
3435-53_2	SL010348	P02751	FN1	0.00295011	0.000642843	7.28979e-06	-0.00221019	0.00176629	0.0440473	0.00234653	0.000604079	0.000102549	0	1	0
3868-8_1	SL011533	O43765	SGTA	-0.00666604	0.00221092	0.00285514	-0.00772005	0.00313379	0.02953	-0.00701632	0.00180657	0.000102846	0	0	0
3519-3_2	SL003196	Q92583	CCL17	0.00584609	0.00176964	0.00110567	0.00460312	0.00223907	0.0919078	0.00536819	0.00138837	0.000110388	0	0	0
4976-57_1	SL013240	P46108	CRK	0.00388431	0.00139305	0.00573932	0.00345445	0.00128571	0.0124571	0.00365218	0.000944806	0.000110845	0	0	0
2642-4_1	SL004760	P68402	PAFAH1B2	0.00289372	0.00135798	0.0341488	0.007237	0.00197132	4.9861e-06	0.00429148	0.00111831	0.000124318	1	0	0
4487-1_1	SL001691	P21781	FGF7	0.00143993	0.00101142	0.15589	0.00490139	0.00116626	2.95909e-05	0.00292578	0.000764103	0.000128648	0	0	0
4271-75_2	SL006705	Q99471	PFDN5	0.00219416	0.000708269	0.00219025	0.00314964	0.0013596	0.00047197	0.00239811	0.000628146	0.000134671	0	0	0
3487-32_2	SL003167	O43927	CXCL13	0.00203853	0.00132328	0.124806	0.00806366	0.00186746	0.000120731	0.00405255	0.0010797	0.000174439	0	0	0
4192-10_2	SL008039	P14550	AKR1A1	0.0027367	0.00128792	0.0346519	0.0071094	0.00197042	9.23043e-06	0.00404562	0.00107806	0.000174938	0	0	0
4842-62_2	SL000070	P51654	GPC3	-0.00326742	0.000992936	0.0011559	-0.00266606	0.00149714	0.0236534	-0.00308371	0.000827485	0.00019408	0	0	0
14136-234_3	SL007696	Q9NPY3	CD93	0.00145442	0.000673284	0.0317825	0.00416893	0.00114044	0.00151969	0.00215601	0.000579784	0.000200299	0	0	0
2681-23_2	SL000441	P14210	HGF	0.00285242	0.0010672	0.0080632	0.00435145	0.00162636	0.000196926	0.0033036	0.000892257	0.000213464	0	0	0
3448-13_2	SL004125	P06213	INSR	0.00216237	0.000808593	0.00802264	0.00547247	0.00178598	0.0077044	0.00272545	0.000736615	0.000215628	0	0	0
5087-5_3	SL005183	Q969J5	IL22RA2	-0.00274276	0.00107304	0.0112251	-0.00440959	0.00157779	2.21071e-05	-0.0032699	0.000887287	0.000228457	0	0	0
3293-2_4	SL006108	O43866	CD5L	0.00359975	0.00154369	0.0205626	0.0107259	0.00303282	0.00199111	0.00506607	0.00137574	0.000231007	0	0	0
13131-5_3	SL011180	P19367	HK1	0.00146937	0.000924558	0.113367	-0.00484032	0.000784379	1.4857e-09	-0.00219958	0.000598126	0.000235576	1	0	0
14151-4_3	SL015510	P05161	ISG15	0.00461149	0.00160172	0.0043643	0.0049829	0.00220689	0.00434956	0.00473963	0.00129629	0.000255865	0	0	0
2612-5_2	SL004759	P55010	EIF5	0.00409388	0.00135991	0.00289867	0.004593	0.00221639	0.0383383	0.00423039	0.00115911	0.000262574	0	0	0
4318-12_3	SL004940	P29350	PTPN6	0.00396097	0.00177192	0.026347	0.006047	0.00203996	0.00240777	0.00485803	0.00133774	0.000281748	0	0	0
2797-56_2	SL000020	P04114	APOB	0.00317037	0.00112087	0.00508599	0.00593759	0.00237576	0.0459336	0.00367418	0.00101371	0.000289545	0	0	0
5900-11_2	SL009431	P49773	HINT1	0.00384937	0.00141967	0.00720027	0.00399192	0.0016627	0.0291751	0.00390947	0.00107966	0.000293438	0	0	0
2827-23_2	SL000427	P78423	CX3CL1	0.00336919	0.00141276	0.0178915	0.00378116	0.0013964	0.0268383	0.00357757	0.000993137	0.000315423	0	0	0
3305-6_1	SL010457	Q9NR61	DLL4	0.00333665	0.000833899	8.49829e-05	-9.03833e-05	0.00175944	0.0801857	0.00270803	0.000753547	0.000325997	0	0	0
4568-17_2	SL014070	O94991	SLITRK5	0.00160359	0.000815175	0.0503608	0.00615234	0.0015584	8.80876e-05	0.00258082	0.000722323	0.000352995	0	0	0
5921-58_3	SL004829	P31151	S100A7	0.003409	0.00121477	0.00544305	0.0029646	0.00134084	0.045361	0.00320867	0.000900251	0.000364978	0	0	0
4891-50_1	SL000433	P01275	GCG	0.00309235	0.00184749	0.0955157	0.010034	0.00263204	0.000646951	0.00538359	0.00151216	0.000370557	0	0	0
4929-55_1	SL005102	P04278	SHBG	0.00332052	0.00156837	0.0353093	0.00893418	0.00267793	0.000962975	0.00475425	0.00135335	0.000443156	0	0	0
2836-68_2	SL000695	P80188	LCN2	0.00220758	0.000683941	0.001428	0.00687247	0.00371739	0.00524752	0.00236032	0.000672651	0.000449829	0	0	0
5358-3_3	SL008574	Q99983	OMD	0.00171407	0.00112506	0.128985	0.0109584	0.00227725	5.02339e-06	0.00352773	0.00100868	0.00046984	1	0	0
8459-10_3	SL003993	P22004	BMP6	0.00200278	0.000754848	0.00852367	0.00358463	0.00145097	0.0268765	0.00233971	0.000669649	0.000475948	0	0	0
5260-80_3	SL007181	P29597	TYK2	0.00369349	0.00114422	0.00142692	0.00164286	0.00084461	0.0139696	0.00236611	0.000679532	0.000497735	0	0	0
2890-59_2	SL003303	Q9NRJ3	CCL28	0.0037327	0.00156648	0.0179855	0.00774196	0.00275871	0.00791574	0.00471023	0.00136219	0.000544551	0	0	0
2962-50_2	SL002561	P12272	PTHLH	0.00647811	0.00106064	4.24547e-09	1.79408e-05	0.000720828	0.0433138	0.00205902	0.000596179	0.000552971	0	1	0
14144-3_3	SL019979	Q7L7L0	HIST3H2A	0.00244008	0.000673617	0.000358897	-0.0016774	0.00328283	0.00839254	0.00227372	0.000659868	0.000569538	0	0	0
5957-30_3	SL011510	P61278	SST	0.00223126	0.000722615	0.00226564	0.00116248	0.000635205	0.157502	0.00162835	0.000477085	0.000642214	0	0	0
3898-5_2	SL007266	P51665	PSMD7	0.00197811	0.000955434	0.0395329	0.00260655	0.000948411	0.0183012	0.00229465	0.000673097	0.000651801	0	0	0
5490-53_3	SL010384	Q08629	SPOCK1	0.00144017	0.000753277	0.057125	0.00222538	0.000763826	0.0107646	0.00182731	0.000536338	0.00065677	0	0	0
5351-52_3	SL004891	P22626	HNRNPA2B1	0.00275545	0.00111102	0.0138449	0.00766927	0.0026695	5.45365e-06	0.00348093	0.00102573	0.000689762	1	0	0
3204-2_2	SL007100	P09960	LTA4H	0.00377461	0.00161124	0.019992	0.00537832	0.00215263	0.0455148	0.00435047	0.00128992	0.000744449	0	0	0
4452-9_2	SL014096	Q86UE6	LRRTM1	0.00276813	0.0010671	0.0100937	0.00259818	0.00120611	0.064854	0.00269351	0.000799201	0.000751003	0	0	0
2475-1_3	SL004010	P10721	KIT	-0.00294136	0.00107281	0.0065878	-0.00252505	0.00129066	0.0193439	-0.00277125	0.000825014	0.000782142	0	0	0
3636-37_4	SL007327	P78380	OLR1	0.00415135	0.00133688	0.0021388	0.00441629	0.00348015	0.0298115	0.00418542	0.00124797	0.00079713	0	0	0
5308-89_2	SL000401	P08246	ELANE	0.00305953	0.00106729	0.00453362	0.00483163	0.00266366	0.00946602	0.00330468	0.00099072	0.000851063	0	0	0
5834-18_3	SL000485	P15248	IL9	0.00306393	0.00119499	0.0109848	0.00252082	0.00117311	0.0917637	0.00278736	0.000837142	0.00086968	0	0	0
4359-87_1	SL013570	O43781	DYRK3	0.000862387	0.0005621	0.126349	-0.00391677	0.000601284	8.98416e-12	-0.0013664	0.000410619	0.000875749	1	0	0
5229-90_3	SL014735	P20839	IMPDH1	0.00211696	0.0014338	0.141187	0.010797	0.0025767	5.43737e-10	0.00416918	0.00125289	0.000875842	1	0	0
4284-18_3	SL011535	Q14498	RBM39	0.00222773	0.00106135	0.0369109	0.00697167	0.00214784	0.000404059	0.00315876	0.000951515	0.000901095	0	0	0
3285-23_2	SL000310	P00736	C1R	0.00209461	0.00071138	0.00356593	0.00377891	0.0022363	0.132291	0.00224938	0.000677907	0.000906223	0	0	0
5015-15_1	SL003440	Q13093	PLA2G7	0.00199934	0.000786901	0.0117165	0.00304931	0.00136382	0.0840413	0.00226158	0.000681585	0.000906239	0	0	0
3505-6_2	SL000507	P01374 Q06643	LTA LTB	-0.00233652	0.000768028	0.00261847	-0.00199175	0.00163268	0.00822768	-0.00227405	0.000694974	0.00106736	0	0	0
3324-51_1	SL007674	Q9HBG7	LY9	0.00143629	0.00104108	0.169045	0.00900054	0.0020212	7.57544e-05	0.00302235	0.000925521	0.00109246	0	0	0
2851-63_3	SL000320	P01031	C5	0.00387306	0.00142518	0.00707193	0.00341511	0.00188552	0.0973997	0.00370656	0.00113694	0.00111367	0	0	0
2841-13_2	SL004650	Q92765	FRZB	0.00455528	0.00081852	7.22887e-08	-0.00250859	0.00114591	0.0108328	0.00216879	0.000666053	0.00112924	0	1	0
14135-3_3	SL020172	Q9HBX9	RXFP1	0.00191822	0.00100901	0.0585455	-0.00260401	0.000549908	1.81226e-05	-0.00156841	0.000482855	0.00116135	0	0	0
2911-27_2	SL002621	P21741	MDK	0.00366185	0.00118331	0.00221508	0.00214966	0.00195342	0.0529823	0.00325591	0.0010121	0.00129538	0	0	0
2443-10_4	SL004342	P55075	FGF8	0.00188025	0.00108217	0.0836578	-0.00320659	0.000663003	4.80408e-07	-0.00181832	0.000565338	0.0012984	1	0	0
5085-18_3	SL005181	Q9UHF4	IL20RA	0.00251226	0.000994346	0.0121916	0.00166814	0.000800428	0.0692051	0.00200005	0.000623512	0.00133794	0	0	0
3642-4_1	SL008588	Q9UIB8	CD84	0.00272668	0.000724814	0.000214006	0.000310097	0.000971358	0.0394467	0.00186238	0.000580913	0.00134616	0	0	0
3709-4_2	SL000617	P24298	GPT	0.00189242	0.000833729	0.0241364	0.00138552	0.000600053	0.0119672	0.0015585	0.000487028	0.00137422	0	0	0
3831-21_1	SL003761	P60484	PTEN	0.0021646	0.00117746	0.0672925	0.00382169	0.00137916	0.000551601	0.00286322	0.000895491	0.00138684	0	0	0
3057-55_1	SL004689	O95388	WISP1	-0.00101849	0.000744154	0.172432	-0.002631	0.000812971	2.56776e-05	-0.00175362	0.000548916	0.0013998	0	0	0
2966-65_2	SL004362	Q9Y240	CLEC11A	0.001812	0.000955019	0.059024	0.00342017	0.00123988	0.0237194	0.00241083	0.000756597	0.00144048	0	0	0
4232-19_2	SL003304	P08069	IGF1R	0.00105313	0.000527515	0.0470643	0.00479324	0.00134958	0.00171365	0.00154882	0.000491317	0.0016194	0	0	0
3212-30_3	SL010375	Q9NR71	ASAH2	-0.00289175	0.00125122	0.021706	-0.00260901	0.00122905	0.00234147	-0.00274785	0.000876804	0.00172475	0	0	0
5822-22_3	SL004248	P39905	GDNF	0.00287581	0.00106317	0.00734077	0.00165626	0.00093521	0.0913147	0.00218826	0.0007022	0.00183138	0	0	0
3633-70_5	SL008193	Q14112	NID2	0.00295919	0.000818248	0.000366351	0.00025137	0.00121217	0.0448686	0.00211157	0.000678195	0.00184871	0	0	0
2617-56_35	SL002519	P21860	ERBB3	-0.00114589	0.000567051	0.0444513	-0.00251156	0.000938824	0.000522036	-0.00151093	0.000485383	0.0018528	0	0	0
8476-11_3	SL002762	P10645	CHGA	0.0088199	0.00272746	0.00139957	0.00235837	0.00121156	0.0772976	0.00342325	0.00110724	0.00199008	0	0	0
3310-62_1	SL010460	P31994	FCGR2B	0.00341408	0.00198407	0.086631	0.0116968	0.00357828	0.00463837	0.00536175	0.00173519	0.00200147	0	0	0
3378-49_2	SL000064	P49862	KLK7	-0.00400212	0.000926014	2.29616e-05	0.00377274	0.0019465	0.105516	-0.00256725	0.00083621	0.00213988	0	0	0
3434-34_1	SL010349	P02751	FN1	0.00448277	0.0011925	0.000216251	-0.000575665	0.00194809	0.0798458	0.00310396	0.00101707	0.00227434	0	0	0
5024-67_1	SL002522	P06400	RB1	0.00261308	0.00117724	0.0274214	-0.00358615	0.000725521	4.60274e-08	-0.00187972	0.000617645	0.00233953	1	0	0
4500-50_2	SL004363	Q9Y240	CLEC11A	0.00173725	0.00105323	0.100408	0.00403778	0.00140901	0.0177727	0.00256189	0.000843594	0.00239039	0	0	0
4994-178_1	SL002756	P61978	HNRNPK	0.00265032	0.00139693	0.0590429	0.00191892	0.000796503	1.05621e-05	0.00209837	0.00069193	0.00242433	0	0	0
10358-33_3	SL003755	Q07820	MCL1	0.00310247	0.00111512	0.00584778	0.00175026	0.00122962	0.158931	0.00249224	0.000826032	0.00255186	0	0	0
2865-77_2	SL004724	Q92794	KAT6A	0.00268818	0.000623519	2.40413e-05	-0.00118517	0.000989381	0.0977045	0.00158712	0.000527504	0.00262337	0	0	0
5909-51_3	SL003687	P15531	NME1	0.00221133	0.000841593	0.00917624	0.00628168	0.00339699	0.0312606	0.00244671	0.000816897	0.00274324	0	0	0
3213-65_2	SL000640	P14543	NID1	0.00233957	0.000774406	0.00280074	0.000985342	0.00135932	0.127627	0.00200774	0.000672873	0.00284666	0	0	0
5011-11_1	SL003685	P43490	NAMPT	0.00232862	0.0010115	0.0222251	0.00521305	0.00242467	6.11068e-05	0.00275619	0.000933524	0.0031526	0	0	0
3322-52_2	SL010464	Q6UXM1	LRIG3	-0.00122432	0.000514313	0.018098	-0.00261705	0.00130528	0.00288421	-0.00141149	0.000478508	0.00318001	0	0	0
4482-66_2	SL000321	P01031 P13671	C5 C6	0.00281845	0.000629147	1.17321e-05	-0.00212953	0.00110584	0.11991	0.00160851	0.00054684	0.00326673	0	0	0
11098-1_3	SL007953	O00764	PDXK	0.00337504	0.00136126	0.0138771	0.00357374	0.00225801	0.00730734	0.00342801	0.0011658	0.00327708	0	0	0
2500-2_3	SL004643	Q9Y264	ANGPT4	0.00229068	0.00104239	0.0289847	0.00221278	0.00113837	0.0144142	0.00225515	0.000768778	0.00335245	0	0	0
2875-15_2	SL006923	P20226	TBP	0.00202245	0.000870991	0.0211067	0.00234634	0.00132329	0.0252224	0.00212036	0.000727538	0.00356341	0	0	0
3603-60_5	SL007640	Q9BXN2	CLEC7A	0.00394274	0.00112963	0.00057781	0.000323395	0.00149318	0.178211	0.00262528	0.000900876	0.00356665	0	0	0
4910-21_1	SL004064	P04054	PLA2G1B	0.00186784	0.000998781	0.0627374	0.00299404	0.00129158	0.00569369	0.00228929	0.0007901	0.00376196	0	0	0
2925-9_1	SL000006	P05121	SERPINE1	0.00317441	0.00224673	0.159025	-0.00728375	0.00161065	3.33763e-05	-0.00373356	0.00130903	0.00434235	0	0	0
2828-82_2	SL004645	O43278	SPINT1	-0.00244266	0.000940338	0.00998729	-0.00216593	0.00183603	0.100288	-0.00238515	0.000836954	0.00437465	0	0	0
13130-150_3	SL007272	P52789	HK2	0.00275354	0.00123055	0.0261981	0.00790174	0.00358564	0.0133123	0.00329599	0.00116391	0.00462842	0	0	0
5476-66_3	SL000556	P05129	PRKCG	0.00166064	0.00107318	0.123137	0.00317119	0.00125173	0.0417588	0.00230058	0.000814734	0.00474693	0	0	0
13088-397_3	SL000137	P35070	BTC	0.00187396	0.00129414	0.14897	-0.00249071	0.000644282	0.000307506	-0.00162379	0.00057676	0.00487214	0	0	0
5488-74_3	SL010516	P12931	SRC	-0.00881414	0.00347154	0.0117727	-0.00363841	0.00209008	0.194045	-0.00501538	0.0017906	0.00509525	0	0	0
5125-6_3	SL014292	Q08ET2	SIGLEC14	0.00612479	0.00339	0.0721009	0.00391576	0.00183533	0.0625374	0.00441648	0.00161397	0.00621148	0	0	0
2974-61_2	SL004855	Q12860	CNTN1	0.00134007	0.000666333	0.0454709	0.00311369	0.00144118	0.0841561	0.00165244	0.000604816	0.00629251	0	0	0
3055-54_2	SL003308	P24394	IL4R	0.00294342	0.00124806	0.0191888	0.00154706	0.00096602	0.0789284	0.0020702	0.000763921	0.00672893	0	0	0
9211-19_3	SL003066	P36955	SERPINF1	0.000903092	0.000579334	0.120396	0.00211231	0.000844078	0.0454435	0.00129032	0.000477651	0.00690526	0	0	0
5491-12_3	SL010471	Q92563	SPOCK2	-0.00124688	0.00066404	0.0616739	-0.00354715	0.00149394	0.0618193	-0.00162637	0.000606797	0.00735656	0	0	0
5355-69_3	SL004648	O43557	TNFSF14	0.0036589	0.00149557	0.0151787	0.00223034	0.00178683	0.143315	0.0030704	0.00114686	0.00742359	0	0	0
2997-8_1	SL005193	P57087	JAM2	0.00358938	0.000640131	5.81846e-08	-0.00147019	0.000688294	0.102785	0.0012428	0.000468744	0.00801743	0	1	0
3061-61_2	SL000343	P07858	CTSB	0.00554084	0.000796571	3.57138e-11	-0.00121804	0.00061039	0.125225	0.0012824	0.000484502	0.00812493	0	1	0
10342-55_3	SL019096	Q8N2W9	PIAS4	0.00108621	0.000684682	0.114013	0.00245019	0.00102646	0.05193	0.00150621	0.000569593	0.00818442	0	0	0
3177-49_2	SL010369	P22748	CA4	0.00262286	0.000804387	0.00127922	-0.00125778	0.00170105	0.121007	0.00191368	0.000727182	0.00849748	0	0	0
3666-17_4	SL006830	Q9BXR6	CFHR5	0.00136429	0.000843729	0.107249	0.00262236	0.00118546	0.0619515	0.0017873	0.000687401	0.00932016	0	0	0
3298-52_2	SL010454	Q8IWV2	CNTN4	0.00221163	0.000622707	0.000463559	-0.000955187	0.00105516	0.0472096	0.0013936	0.000536283	0.00935982	0	0	0
4122-12_2	SL004119	Q08345	DDR1	0.00166618	0.000881592	0.0600203	0.00165356	0.000932243	0.0676472	0.00166022	0.000640538	0.00954429	0	0	0
3035-80_2	SL004354	Q9UHD0	IL19	-0.00126214	0.000586571	0.0324561	-0.0020952	0.00138308	0.110309	-0.00138913	0.000540013	0.0100994	0	0	0
5090-49_2	SL005190	Q8NHL6	LILRB1	0.0021501	0.00140057	0.126169	0.00430742	0.00191418	0.081651	0.00290233	0.00113032	0.0102371	0	0	0
3859-50_2	SL010973	P25786	PSMA1	0.00129868	0.000988724	0.190321	-0.00222072	0.000589325	5.11456e-06	-0.00129814	0.000506223	0.0103363	1	0	0
2991-9_2	SL001997	P14778	IL1R1	0.00146693	0.000662827	0.0278667	0.00567933	0.00303343	0.0988765	0.00165888	0.000647549	0.0104135	0	0	0
5384-67_3	SL016130	Q92994	BRF1	0.00159026	0.000766857	0.0392224	-0.00438523	0.000770028	7.77734e-08	-0.00138516	0.000543367	0.0107965	1	0	0
3050-7_2	SL000017	P04275	VWF	0.00309005	0.00226241	0.173318	0.00217852	0.00100175	0.0817957	0.00232793	0.000915975	0.0110385	0	0	0
13111-79_3	SL007223	P41182	BCL6	0.0017821	0.00127268	0.162789	-0.0016792	0.000514408	5.71047e-05	-0.00119313	0.000476923	0.0123589	0	0	0
3656-9_1	SL004864	P55289	CDH12	0.0024379	0.00107051	0.0236906	0.00150572	0.00133447	0.0700984	0.0020729	0.000835033	0.0130495	0	0	0
4336-2_1	SL000572	P0DJI8	SAA1	0.0050648	0.00366337	0.168132	0.0156145	0.00629305	0.0351077	0.00773499	0.003166	0.01456	0	0	0
5005-4_1	SL007281	P53778	MAPK12	0.00204503	0.00116244	0.0798589	0.00180087	0.00108406	0.0445608	0.00191444	0.000792809	0.0157457	0	0	0
3494-71_3	SL004335	O60258	FGF17	0.00094825	0.000670716	0.158765	-0.00184246	0.000469411	4.85389e-06	-0.000924946	0.000384581	0.0161692	1	0	0
3388-58_2	SL010510	Q9P286	PAK7	0.00154366	0.000881725	0.0813262	-0.00346601	0.000748638	3.75535e-06	-0.00136741	0.000570681	0.0165708	1	0	0
3890-8_2	SL000493	P07195	LDHB	0.00124017	0.000902302	0.170634	0.00499139	0.00187387	0.000221401	0.00194622	0.000812964	0.0166666	0	0	0
5129-12_3	SL005221	Q14162	SCARF1	0.00191439	0.000833915	0.0225877	0.00104365	0.00122439	0.0871039	0.00163847	0.000689239	0.0174437	0	0	0
3723-1_2	SL000306	P16860	NPPB	0.00465337	0.00122739	0.000191137	-0.00268818	0.000598362	2.90372e-06	-0.0012784	0.000537852	0.0174605	1	0	0
10339-48_3	SL001731	P09104	ENO2	0.0024404	0.00115171	0.0351639	0.00107293	0.000736876	0.0900186	0.00147012	0.000620703	0.0178615	0	0	0
4474-19_2	SL004070	P62979	RPS27A	0.00117382	0.000863051	0.17513	0.00253659	0.00119251	0.0621698	0.00164226	0.000699157	0.0188286	0	0	0
14150-7_3	SL005177	Q9UHA7	IL36A	0.00453588	0.00195399	0.021136	0.00200899	0.00222822	0.0486792	0.00343741	0.00146912	0.0192955	0	0	0
5264-65_3	SL003520	P27797	CALR	0.00172006	0.000899805	0.0571771	-0.00309262	0.000696942	3.45816e-05	-0.00128801	0.000550994	0.0194078	0	0	0
5084-154_3	SL005174	Q9NRM6	IL17RB	0.0028979	0.00149643	0.0540161	-0.00287048	0.000785312	0.000535593	-0.00162489	0.000695374	0.0194542	0	0	0
2987-37_3	SL005256	P16403	HIST1H1C	0.00227685	0.00113878	0.0467337	0.00186504	0.00153792	0.00203354	0.00213102	0.000915195	0.0198862	0	0	0
3397-7_4	SL010616	Q06124	PTPN11	0.00207522	0.00130501	0.113158	0.00369134	0.0020313	0.143474	0.00254738	0.00109795	0.0203341	0	0	0
11105-171_3	SL003650	P06733	ENO1	-0.00556983	0.00292903	0.0584629	0.00739907	0.00186745	1.57324e-07	0.00365093	0.00157464	0.0204175	1	0	0
3587-53_2	SL007056	O95393	BMP10	0.00248069	0.000930747	0.00823798	-0.00028234	0.00166608	0.155778	0.00182349	0.000812551	0.0248225	0	0	0
4468-21_2	SL014029	Q9NRA0	SPHK2	0.00157606	0.000891805	0.0784985	-0.00348781	0.000776929	4.02423e-07	-0.00130283	0.000585804	0.0261482	1	0	0
3450-4_2	SL001797	Q92876	KLK6	0.00229165	0.000640522	0.000421769	-0.00190164	0.00110041	0.0204543	0.00123046	0.000553572	0.0262318	0	0	0
10362-35_3	SL002565	P01106	MYC	0.0020334	0.00146954	0.167794	-0.002732	0.000829887	0.00320713	-0.00157973	0.000722621	0.0288079	0	0	0
2708-54_2	SL004326	Q9UNG2	TNFSF18	0.00141172	0.000989506	0.155026	-0.00235815	0.000659745	3.02309e-06	-0.00119801	0.000548922	0.0290744	1	0	0
4224-7_2	SL007022	O60506	SYNCRIP	0.00203952	0.000757531	0.0076197	-0.000664129	0.00145489	0.113549	0.00146287	0.000671907	0.0294658	0	0	0
3299-29_2	SL010455	O94779	CNTN5	0.00146909	0.000759	0.0541472	-0.00245496	0.000582122	0.000103645	-0.00100162	0.00046191	0.0301255	0	0	0
2770-51_2	SL003176	P22362	CCL1	0.00194264	0.000674772	0.00436271	-0.00109778	0.00123481	0.176382	0.00124349	0.000592128	0.0357253	0	0	0
10356-21_3	SL000455	P05412	JUN	0.00235959	0.000721586	0.00123891	-0.00101816	0.000993859	0.00151615	0.00119365	0.000583913	0.0409309	0	0	0
3612-6_4	SL004845	P54760	EPHB4	0.00087203	0.000617945	0.159537	-0.00353432	0.000731778	1.15287e-07	-0.000962147	0.000472129	0.0415608	1	0	0
2838-53_1	SL003332	Q9ULZ9	MMP17	0.00380547	0.000803111	3.76413e-06	-0.00152745	0.000809241	0.0180935	0.00115928	0.00057004	0.0419829	0	1	0
5001-6_2	SL001973	O75556	SCGB2A1	0.00253781	0.000596978	3.08401e-05	-0.00137516	0.000710391	0.103194	0.000918238	0.00045703	0.0445221	0	0	0
5837-49_3	SL004714	P42702	LIFR	-0.00174733	0.000597229	0.00377763	0.00232521	0.0013468	0.0242613	-0.0010781	0.000545958	0.0483032	0	0	0
2813-11_2	SL006924	O00253	AGRP	-0.00403998	0.000866636	5.30344e-06	0.00368056	0.00119671	0.00807685	-0.00138396	0.000701911	0.0486433	0	1	0
9201-13_3	SL004811	P37802	TAGLN2	0.00210253	0.00114016	0.0664606	0.00149345	0.00242206	0.000323341	0.00199204	0.00103158	0.0534757	0	0	0
13105-7_3	SL007311	P60880	SNAP25	0.0028022	0.00141245	0.048469	-0.00272989	0.00081303	0.000278955	-0.00135309	0.000704633	0.0548223	0	0	0
5364-7_3	SL007336	Q01105	SET	0.00202146	0.000687937	0.00363303	-0.00132294	0.00113371	0.000326674	0.00112142	0.000588129	0.0565508	0	0	0
2763-66_2	SL004338	Q9NP95	FGF20	0.00119248	0.000713436	0.0959848	-0.00385548	0.00080993	8.30507e-07	-0.00101303	0.000535357	0.0584588	1	0	0
5061-27_3	SL004853	O75144	ICOSLG	0.00177873	0.00126975	0.162601	0.0100426	0.00488853	0.00499986	0.00230101	0.00122897	0.0611639	0	0	0
4906-35_1	SL000622	P12259	F5	0.00120922	0.000673653	0.0739521	0.000761768	0.00151163	0.00779072	0.00113508	0.000615317	0.06508	0	0	0
2846-24_2	SL000605	P62979	RPS27A	0.00205312	0.0015289	0.180625	0.0030932	0.00235274	0.00705988	0.00236193	0.00128199	0.0654181	0	0	0
3303-23_2	SL004438	Q15828	CST6	-0.0036228	0.001009	0.000402776	0.00706379	0.00213223	0.0046178	-0.00166757	0.000912037	0.0674888	0	0	0
3466-8_2	SL010513	P17612	PRKACA	0.0026848	0.00208597	0.199357	0.00213896	0.00164309	0.0140312	0.00234796	0.00129075	0.0689028	0	0	0
3499-77_2	SL004350	Q9UHF5	IL17B	0.00169411	0.00091452	0.0652357	-0.00239291	0.000668536	0.00170298	-0.000969494	0.000539704	0.07244	0	0	0
4718-5_2	SL007869	P23284	PPIB	0.00200031	0.000977166	0.0417949	-0.00454592	0.000985868	1.64961e-06	-0.00124379	0.000694017	0.0731073	1	0	0
3630-27_4	SL004804	Q8N126	CADM3	0.00269076	0.000668065	7.66367e-05	-0.00547266	0.000755687	5.38279e-12	-0.000890446	0.000500519	0.0752322	1	0	0
5272-55_2	SL014469	P29353	SHC1	0.00235356	0.00150706	0.11973	0.00149598	0.00159589	0.0228546	0.0019493	0.00109571	0.0752347	0	0	0
5475-10_3	SL000553	P05771	PRKCB	-0.00451557	0.00331568	0.174556	0.00593106	0.00203456	1.34642e-05	0.00307355	0.00173412	0.0763286	0	0	0
5114-65_3	SL005212	P16471	PRLR	0.00335457	0.000963628	0.000597212	-0.00401597	0.000787	3.1685e-06	-0.00106685	0.000609545	0.0800768	1	0	0
5033-27_1	SL004737	P09493	TPM1	0.00164618	0.0010589	0.121419	-0.00315399	0.000884973	0.000866296	-0.00117998	0.000679048	0.0822629	0	0	0
5412-53_3	SL004134	P26842	CD27	0.00221743	0.00070706	0.00193322	-0.00614816	0.000904638	1.89157e-12	-0.00095501	0.000557088	0.0864753	1	0	0
4967-1_1	SL008177	Q07021	C1QBP	0.002072	0.000490426	3.4469e-05	-0.00275018	0.000782582	5.7222e-05	0.000712232	0.000415567	0.0865503	0	0	0
2778-10_2	SL004347	Q9GZX6	IL22	0.00206646	0.00131242	0.116732	-0.00366675	0.00106477	0.00221684	-0.00139101	0.00082687	0.0925192	0	0	0
2859-69_2	SL004723	Q9BY41	HDAC8	0.00145973	0.000750974	0.0531363	-0.00208601	0.000577344	0.000298086	-0.000768833	0.000457714	0.0930107	0	0	0
4128-27_2	SL003104	O00175	CCL24	0.00234801	0.000991888	0.0187482	-0.0023678	0.00066414	0.000853564	-0.000908033	0.000551857	0.0998845	0	0	0
4304-18_2	SL006698	Q8N3X6	LCORL	0.00121616	0.00079081	0.125449	-0.00166445	0.00054538	0.008941	-0.000735987	0.000448965	0.101151	0	0	0
7648-9_3	SL017328	Q00872	MYBPC1	0.00285856	0.00214801	0.184562	-0.00215962	0.000920098	0.0652822	-0.00138161	0.000845771	0.102352	0	0	0
10372-18_3	SL007229	P42226	STAT6	0.001854	0.00110248	0.0939781	0.000636579	0.000994602	0.176042	0.00118283	0.000738491	0.109225	0	0	0
4995-16_1	SL003930	P15428	HPGD	0.00298554	0.000700994	2.98912e-05	-0.00426248	0.0011222	4.42059e-06	0.000951178	0.000594533	0.109626	1	0	0
14132-21_3	SL020171	Q9UM44	HHLA2	0.00210766	0.00123517	0.089296	-0.00427699	0.00114166	2.49807e-06	-0.00133547	0.000838389	0.111182	1	0	0
2988-57_2	SL005170	Q9Y6W8	ICOS	0.00310913	0.00122258	0.0116472	-0.00140115	0.000507312	0.00722837	-0.000738622	0.000468573	0.114951	0	0	0
4562-1_2	SL012457	P58417	NXPH1	0.00181681	0.000851722	0.0339669	-0.00102984	0.0015685	0.0831651	0.00116857	0.000748489	0.118468	0	0	0
4771-10_3	SL012754	Q92484	SMPDL3A	0.00179438	0.000985699	0.0699896	-0.00328939	0.000885185	0.000298483	-0.00101985	0.000658598	0.1215	0	0	0
3873-51_2	SL000588	P07202	TPO	0.00156793	0.000841427	0.0636895	-0.0024789	0.000697537	3.73179e-05	-0.000830578	0.000537008	0.121941	0	0	0
5133-17_3	SL002078	P37173	TGFBR2	0.00231535	0.00152323	0.129883	-0.0038584	0.001212	0.00537537	-0.00146503	0.000948408	0.122413	0	0	0
3374-49_2	SL010499	P08631	HCK	0.00178705	0.0011876	0.133755	0.000698414	0.00085621	0.0670313	0.00107074	0.000694529	0.123153	0	0	0
2638-12_2	SL004153	P07333	CSF1R	0.00189202	0.000881271	0.0328367	-0.00040958	0.00119243	0.126994	0.00107897	0.000708722	0.127905	0	0	0
5316-54_3	SL000558	P00734	F2	-0.000852987	0.000460963	0.0655207	0.000694275	0.00116184	0.0843381	-0.000642554	0.000428472	0.133707	0	0	0
5178-5_3	SL011406	Q13946	PDE7A	0.00281038	0.00133018	0.0356923	-0.00176646	0.000653108	0.013029	-0.000877425	0.000586255	0.134481	0	0	0
9168-31_3	SL003170	Q9Y258	CCL26	0.0026101	0.00103299	0.0121847	-0.00257779	0.000719576	0.00188917	-0.000882855	0.000590442	0.134851	0	0	0
4997-19_1	SL011616	P38919	EIF4A3	0.00241746	0.00132282	0.0689187	0.000417543	0.00118892	0.0334914	0.00131119	0.000884252	0.138122	0	0	0
5236-2_3	SL007145	P20393	NR1D1	0.00280945	0.00123611	0.0239605	-0.00222537	0.000728061	0.0101509	-0.000928591	0.000627332	0.138814	0	0	0
3472-40_2	SL000582	O15392	BIRC5	0.00115332	0.000602313	0.0567457	-0.00399732	0.000800405	8.28519e-08	-0.000708851	0.00048127	0.140785	1	0	0
13103-125_3	SL009328	P0DML2 P0DML3	CSH1 CSH2	0.00160854	0.000994664	0.107205	-0.00327702	0.000931834	3.82182e-05	-0.000993402	0.000680034	0.144067	0	0	0
5315-22_3	SL000052	P45379	TNNT2	0.00516264	0.00106896	2.5033e-06	-0.00337242	0.000695502	7.73221e-07	-0.000833925	0.00058297	0.152581	1	1	0
5035-7_1	SL000142	P04818	TYMS	0.00228699	0.0011554	0.0489685	-1.88865e-05	0.00121188	0.0922609	0.00118904	0.000836243	0.15506	0	0	0
4996-66_1	SL006448	P04196	HRG	0.0031125	0.000940144	0.00107922	-0.00491671	0.00165182	0.0130121	0.00114792	0.000817072	0.160044	0	0	0
3091-70_2	SL004771	O14965	AURKA	0.00184877	0.00135178	0.172761	-0.0018876	0.000800273	0.00727409	-0.000917932	0.000688643	0.182546	0	0	0
5104-57_3	SL005207	O76036	NCR1	0.00173986	0.000853777	0.0427105	-0.00262985	0.00074567	0.00185969	-0.000738998	0.000561625	0.188234	0	0	0
4556-10_2	SL013548	Q6ZMJ4	IL34	0.0015606	0.00071125	0.0292203	-0.00245611	0.00152969	0.0260641	0.000846588	0.000644943	0.189299	0	0	0
3654-27_5	SL007531	Q8N8U9	BMPER	0.00145124	0.00092017	0.116143	0.000128755	0.00107786	0.131019	0.000893727	0.000699835	0.201583	0	0	0
3877-67_2	SL004938	Q8N5S9	CAMKK1	0.00183835	0.00127153	0.149597	0.000474218	0.00114054	0.193037	0.00108242	0.000849029	0.202349	0	0	0
3192-3_2	SL002695	Q96KP4	CNDP2	0.00143425	0.00106087	0.177704	-0.00233332	0.000858728	0.00348108	-0.000841922	0.000667464	0.207174	0	0	0
4301-58_2	SL000057	P04183	TK1	0.00148726	0.000675206	0.0286141	-0.000827604	0.000919272	0.0412472	0.000676055	0.000544186	0.214117	0	0	0
4237-70_3	SL011770	Q9UIC8	LCMT1	0.0025657	0.000669077	0.000162192	-0.000765215	0.000522425	0.127498	0.000496388	0.000411771	0.228012	0	0	0
4131-72_2	SL000426	P02751	FN1	0.00314572	0.00123848	0.0117395	-0.00153882	0.00139901	0.0311707	0.00108753	0.000927324	0.240891	0	0	0
4829-43_6	SL001737	P31947	SFN	0.00211256	0.000768471	0.00644734	-0.00365366	0.000801962	4.86798e-05	-0.000647637	0.000554853	0.24312	0	0	0
3399-31_2	SL007560	Q8WWQ8	STAB2	0.00138801	0.000748013	0.0647842	-0.00409574	0.000963332	2.86373e-06	-0.000674657	0.000590815	0.253492	1	0	0
4436-1_2	SL014093	O75355	ENTPD3	0.00206272	0.000742727	0.00593672	-0.00110217	0.00080937	0.102012	0.000615915	0.000547233	0.260374	0	0	0
5939-42_3	SL004365	O43508	TNFSF12	0.00228305	0.00102485	0.0268653	-0.00118778	0.00124928	0.0169479	0.000886864	0.000792349	0.263019	0	0	0
3817-18_1	SL007358	Q04759	PRKCQ	0.00266533	0.00178348	0.136422	-0.00492171	0.00167503	0.0104225	-0.00136587	0.00122097	0.263278	0	0	0
2822-56_2	SL004726	P48960	CD97	0.00103265	0.000602974	0.0881283	-0.00153915	0.00137263	0.136307	0.000616646	0.000552057	0.263995	0	0	0
5082-51_3	SL004849	Q9NP60	IL1RAPL2	0.00130025	0.000816766	0.112782	-0.00149896	0.000596368	0.0362168	-0.000525567	0.000481642	0.275186	0	0	0
4985-11_1	SL005352	Q01469	FABP5	0.00273008	0.00127579	0.0334139	-0.00169758	0.000701487	0.0328499	-0.000669714	0.000614693	0.275929	0	0	0
3471-49_1	SL010517	O75716	STK16	0.00238428	0.000836995	0.00479056	-0.00337008	0.000804117	7.24712e-05	-0.000608134	0.000579871	0.294298	0	0	0
3356-50_1	SL004868	P43166	CA7	0.00155589	0.00110906	0.161994	0.000126087	0.000988762	0.138628	0.000759263	0.000738041	0.303595	0	0	0
3391-10_2	SL007250	P48736	PIK3CG	0.00246987	0.000885403	0.00571885	-0.0028212	0.0012719	0.00889956	0.000742777	0.00072667	0.306702	0	0	0
2649-77_2	SL003178	P32942	ICAM3	0.0022802	0.000891255	0.01116	-0.00242331	0.000721766	0.000415338	-0.000560384	0.000560905	0.317759	0	0	0
2780-35_2	SL000496	P02788	LTF	-0.00186099	0.00109614	0.090891	0.00200037	0.00197495	0.0544234	-0.000951639	0.000958415	0.320744	0	0	0
4567-82_2	SL014468	O60880	SH2D1A	0.00302645	0.00125916	0.0170295	-0.00577158	0.00139654	2.88381e-05	-0.000918644	0.000935169	0.325938	0	0	0
4249-64_2	SL004921	P22392	NME2	-0.00347462	0.00226294	0.126038	0.00426854	0.00176122	0.00423413	0.00134758	0.00138988	0.332263	0	0	0
2994-71_2	SL004875	Q9HB29	IL1RL2	0.00303317	0.000750015	7.16011e-05	-0.00129025	0.000619209	0.105525	0.000462168	0.000477502	0.333101	0	0	0
10366-11_3	SL001728	P16234	PDGFRA	0.00239787	0.00107573	0.026776	-0.00295395	0.000925065	0.00491727	-0.000678764	0.000701389	0.333173	0	0	0
3358-51_2	SL010496	Q00535 Q15078	CDK5 CDK5R1	0.00124054	0.000706738	0.0805388	-0.00157504	0.00130137	0.0691143	0.000599273	0.000621063	0.334587	0	0	0
6152-111_3	SL000074	P04637	TP53	0.00220606	0.000634993	0.000611822	-0.00227041	0.000800999	0.0157451	0.0004785	0.000497601	0.336244	0	0	0
3053-49_2	SL004343	P49771	FLT3LG	0.00238842	0.00111805	0.0337169	-0.00195471	0.000753415	0.00169558	-0.000598415	0.000624796	0.338176	0	0	0
2429-27_4	SL000324	P07357 P07358 P07360	C8A C8B C8G	0.00108333	0.000743446	0.146425	-0.00438645	0.00112082	8.05526e-06	-0.000587917	0.000619544	0.342646	0	0	0
3719-2_2	SL000076	P46527	CDKN1B	-0.00282888	0.00180191	0.11781	0.00342289	0.00141117	0.0476201	0.00104619	0.00111101	0.346368	0	0	0
2636-10_2	SL000509	P36941	LTBR	0.00133392	0.00100603	0.186168	-0.0026779	0.00100986	0.000411335	-0.000664354	0.000712721	0.351265	0	0	0
5457-5_2	SL007471	Q5KU26	COLEC12	-0.0015613	0.000815692	0.0568401	0.00326071	0.00168805	0.140738	-0.000648505	0.000734441	0.377241	0	0	0
2631-50_2	SL004147	Q08334	IL10RB	0.00243303	0.000643226	0.000197769	-0.0012656	0.000573093	0.00562709	0.000371157	0.000427893	0.38572	0	0	0
3170-6_1	SL007261	P50579	METAP2	-0.00352858	0.00211134	0.0960207	0.0033134	0.00150493	0.00229161	0.00100836	0.00122548	0.410608	0	0	0
14120-2_3	SL018629	Q68DV7	RNF43	0.00165911	0.00086226	0.055576	-0.00298395	0.000919083	0.00174639	-0.000514462	0.000628839	0.413293	0	0	0
2952-75_2	SL000047	P05019	IGF1	0.00131816	0.00066687	0.0492726	-0.00319784	0.00140799	0.0539992	0.000490713	0.000602688	0.415526	0	0	0
2889-37_2	SL002783	Q16619	CTF1	0.00110363	0.000712966	0.123004	-0.000390603	0.00077522	0.0408063	0.000418913	0.000524774	0.424711	0	0	0
11081-1_3	SL007151	P21695	GPD1	0.00271766	0.00125139	0.0309002	-0.00542706	0.00145465	4.15334e-05	-0.000746365	0.000948659	0.431424	0	0	0
5482-61_3	SL000566	P02753	RBP4	0.00177908	0.000700385	0.0117341	-0.00185444	0.000914817	0.073159	0.00043635	0.000556116	0.432665	0	0	0
3640-14_3	SL005263	P30533	LRPAP1	0.00324515	0.00140979	0.0222295	-0.00249304	0.000977725	0.0336193	-0.000629448	0.00080342	0.433356	0	0	0
3387-1_2	SL010508	O75914	PAK3	0.0017167	0.000939107	0.068838	-0.00198979	0.00143593	0.0309387	0.000606288	0.000785946	0.440463	0	0	0
5031-10_1	SL008190	Q13813	SPTAN1	0.00192127	0.00147285	0.193376	-0.00123634	0.000792209	0.102301	-0.000527805	0.000697688	0.449346	0	0	0
5897-58_3	SL002071	P07492	GRP	0.00184564	0.00132759	0.165806	-0.00145199	0.000835914	0.130628	-0.000515786	0.000707372	0.465905	0	0	0
3479-71_2	SL006480	P35030	PRSS3	0.0014408	0.00076484	0.060855	-0.00195812	0.000717595	0.00464092	-0.000366873	0.000523322	0.483274	0	0	0
2447-7_4	SL004066	Q9NZK7	PLA2G2E	0.00162288	0.00100522	0.107796	-0.00135545	0.000691298	0.0941105	-0.00039915	0.000569604	0.483459	0	0	0
5246-64_3	SL005730	O00408	PDE2A	0.00111783	0.000779403	0.152862	-0.00226006	0.000863823	8.47494e-05	-0.00039803	0.000578672	0.491557	0	0	0
3029-52_2	SL005157	Q9NNX6	CD209	0.00169582	0.0011556	0.143599	-0.00402181	0.00140475	0.0163022	-0.000611819	0.000892434	0.492989	0	0	0
2973-15_2	SL000668	P16671	CD36	0.00143642	0.00105397	0.174247	-0.00151776	0.00167978	0.0357941	0.000601923	0.000892782	0.500177	0	0	0
14157-21_3	SL004984	P62258	YWHAE	0.00208455	0.000793786	0.00921731	-0.000461376	0.000512129	0.0932221	0.000286894	0.000430338	0.504982	0	0	0
2806-49_2	SL004128	P36896	ACVR1B	0.00230675	0.00122941	0.0618686	-0.00138147	0.000735253	0.154313	-0.000409831	0.000631015	0.516029	0	0	0
3681-87_3	SL003919	Q9P0G3	KLK14	0.000934695	0.000606606	0.124719	-0.00292596	0.000873901	1.80991e-05	-0.000320619	0.00049832	0.519965	0	0	0
12060-28_3	SL004345	O95390	GDF11	0.00194449	0.000690982	0.005315	-0.00269283	0.00095221	0.00130459	0.000344882	0.000559251	0.537442	0	0	0
4234-8_2	SL004146	Q01638	IL1RL1	-0.00183877	0.00123651	0.138356	0.01003	0.00239575	0.000154953	0.000657864	0.00109879	0.549362	0	0	0
3623-84_4	SL007059	O95711	LY86	0.00216712	0.000625398	0.000632009	-0.00316639	0.000851306	3.23261e-05	0.000297632	0.000504011	0.554838	0	0	0
3866-7_2	SL011529	Q9Y3A5	SBDS	-0.00331539	0.00245199	0.177653	0.00184858	0.001331	0.0339506	0.00067329	0.00116977	0.564902	0	0	0
2976-58_2	SL004856	Q02413	DSG1	0.000820521	0.000626122	0.191334	-0.00159876	0.00122587	0.134804	0.000319974	0.0005576	0.566075	0	0	0
4150-75_2	SL000540	P00747	PLG	0.00316838	0.000918352	0.000666119	-0.0011864	0.000661774	0.0430862	0.000302034	0.000536897	0.573738	0	0	0
3199-54_2	SL003916	Q9UKR0	KLK12	0.00184291	0.00126911	0.147817	-0.0023589	0.00114436	0.00437141	-0.000474616	0.000849875	0.576534	0	0	0
4240-31_2	SL002650	P14618	PKM2	-0.00692751	0.00301253	0.0223618	0.00447355	0.00202626	0.00019229	0.000922272	0.00168132	0.583321	0	0	0
3321-2_2	SL007385	Q13007	IL24	0.00236005	0.00126237	0.062819	-0.000583584	0.000885579	0.115221	0.000387275	0.000724977	0.59321	0	0	0
3585-54_4	SL009341	P35613	BSG	0.00124175	0.000673528	0.0665197	-0.00237549	0.00114334	0.086925	0.000309873	0.000580321	0.593364	0	0	0
2870-29_2	SL004009	P63000	RAC1	-0.004303	0.00252961	0.0902726	0.00411154	0.00201958	0.0442723	0.000835946	0.00157828	0.59635	0	0	0
2982-82_2	SL005165	P56470	LGALS4	0.00266311	0.00107614	0.0140545	-0.00125493	0.000617802	0.0321235	-0.000283714	0.000535787	0.596439	0	0	0
2618-10_2	SL003803	Q15303	ERBB4	0.00136027	0.000767131	0.0775138	-0.00128904	0.000614546	0.102153	-0.000253432	0.000479623	0.597223	0	0	0
2785-15_2	SL000515	P80075	CCL8	0.00218206	0.000855042	0.0113563	-0.00184853	0.000918678	0.107868	0.000311185	0.000625895	0.619059	0	0	0
3000-66_1	SL004516	P11226	MBL2	-0.00400437	0.00202572	0.0492523	0.0136038	0.00329359	0.000192868	0.00082839	0.00172548	0.631161	0	0	0
5204-13_3	SL005308	P61289	PSME3	0.00291643	0.0014041	0.0389001	-0.00143905	0.00081742	0.0790715	-0.00033656	0.000706429	0.633772	0	0	0
4984-83_1	SL006378	P10768	ESD	0.00506001	0.00161331	0.00193238	-0.00176864	0.000827397	0.092565	-0.000346582	0.000736221	0.637814	0	0	0
2888-49_2	SL000323	P10643	C7	0.00351087	0.000898349	0.00012209	-0.00389281	0.00102795	0.000222086	0.000304919	0.000676439	0.652155	0	0	0
5088-175_3	SL005185	Q5VWK5	IL23R	-0.00361868	0.00109309	0.00107977	0.00241156	0.000989696	0.014688	-0.000304948	0.000733657	0.677663	0	0	0
8485-7_3	SL017529	Q14145	KEAP1	0.00213191	0.000875137	0.0156108	-0.00211636	0.000988007	0.0154975	0.000264195	0.000655103	0.686736	0	0	0
4712-28_2	SL005361	P05090	APOD	0.00128345	0.000707321	0.070894	-0.00288537	0.00122066	0.000323854	0.000235541	0.000611999	0.700333	0	0	0
5020-50_1	SL003653	P00558	PGK1	0.00330916	0.000964207	0.000709798	-0.0012686	0.000538958	0.0604177	-0.000178815	0.000470452	0.703878	0	0	0
5335-73_3	SL003647	P08133	ANXA6	0.00447866	0.00260638	0.0870678	-0.00191715	0.00141289	0.13674	-0.000464546	0.00124212	0.708409	0	0	0
3184-25_2	SL000358	P08709	F7	0.00159141	0.000798859	0.047532	-0.0023306	0.00109417	0.0915432	0.000227692	0.000645195	0.72416	0	0	0
4476-22_2	SL010519	P43403	ZAP70	0.00157711	0.000921467	0.0883272	-0.00246041	0.00131965	0.0341637	0.000253747	0.000755509	0.736975	0	0	0
3067-67_1	SL005234	O60383	GDF9	0.00385049	0.00123229	0.00200905	-0.00166898	0.000896713	0.177703	0.000241856	0.000725064	0.738708	0	0	0
3178-5_2	SL007280	P53634	CTSC	0.0021029	0.000742683	0.0050419	-0.00168684	0.000726106	0.00178023	0.000165264	0.000519196	0.750251	0	0	0
4987-17_1	SL010373	P24071	FCAR	0.00291281	0.00106593	0.00677321	-0.00139393	0.000671559	0.101846	-0.000170207	0.000568195	0.764514	0	0	0
3346-72_2	SL010520	Q96GD4	AURKB	0.00160628	0.000744066	0.031902	-0.00149275	0.000789239	0.00983386	0.000147986	0.0005414	0.784592	0	0	0
5864-10_3	SL004910	P04075	ALDOA	-0.00205273	0.00115284	0.0762876	0.00335449	0.00135237	0.0231598	0.000222926	0.000877328	0.799421	0	0	0
2643-57_2	SL004183	P22223	CDH3	0.000770728	0.00057683	0.182812	-0.00323892	0.00107627	1.77645e-05	-0.000124017	0.000508413	0.807285	0	0	0
2942-50_2	SL000396	P99999	CYCS	-0.00180548	0.000811357	0.0270306	0.00191395	0.00077697	0.0142334	0.000134724	0.000561164	0.810268	0	0	0
2737-22_2	SL005236	P48745	NOV	0.00194341	0.00100204	0.0536688	-0.000904307	0.000616578	0.141563	-0.000122213	0.000525128	0.81597	0	0	0
2871-73_2	SL006922	Q06609	RAD51	0.00248518	0.00100329	0.0139657	-0.00305889	0.00104787	0.000960421	-0.000166422	0.000724684	0.818366	0	0	0
14153-8_3	SL004139	P52797	EFNA3	-0.00157143	0.000697554	0.025213	0.0013987	0.000616491	0.0452528	9.61655e-05	0.000461939	0.83509	0	0	0
4245-80_2	SL001999	Q00987	MDM2	0.00173784	0.000942571	0.066499	-0.000869056	0.000730215	0.186544	0.000108701	0.000577255	0.850636	0	0	0
3182-38_2	SL010371	P49961	ENTPD1	0.00216805	0.000648862	0.000973619	-0.00339638	0.000840588	2.45595e-06	9.04261e-05	0.000513637	0.860254	1	0	0
5202-4_3	SL007373	Q08752	PPID	-0.00687204	0.00318205	0.031827	0.00227179	0.0019695	0.092593	-0.000260861	0.00167468	0.876216	0	0	0
2734-49_4	SL005206	O95944	NCR2	0.00157523	0.000798592	0.0497384	-0.000921957	0.000574817	0.172289	-6.97162e-05	0.000466531	0.88121	0	0	0
3216-2_2	SL005797	P01833	PIGR	-0.00187101	0.00115356	0.106174	0.00678528	0.00208966	0.00553148	0.000150782	0.0010099	0.881314	0	0	0
4905-63_1	SL004814	Q14019	COTL1	0.0040511	0.000644041	1.58223e-09	-0.00188921	0.000449062	6.78672e-05	5.4028e-05	0.00036836	0.883391	0	1	0
8484-24_3	SL000498	P41159	LEP	0.00376602	0.00236818	0.113138	-0.00467636	0.00249798	0.00204239	-0.000230133	0.00171861	0.893476	0	0	0
4774-62_3	SL016129	Q9H098	FAM107B	0.00177151	0.00070319	0.012443	-0.00173715	0.000671187	0.000376923	-6.44787e-05	0.000485521	0.894349	0	0	0
5255-22_3	SL011404	Q08499	PDE4D	0.0018698	0.00075476	0.0139595	-0.00158848	0.0006707	0.00721321	-6.25713e-05	0.000501353	0.900678	0	0	0
4957-1_2	SL004605	P08865	RPSA	0.00169819	0.00105588	0.109136	-0.00157345	0.000970009	0.0564259	-7.60492e-05	0.000714331	0.915216	0	0	0
3034-1_2	SL004271	P14136	GFAP	0.0029984	0.00126095	0.0182267	-0.00128442	0.000804624	0.151288	-4.51403e-05	0.000678293	0.94694	0	0	0
2190-55_1	SL002662	P03951	F11	0.0014982	0.000709039	0.0356689	-0.00337871	0.00108456	0.00856422	3.79414e-05	0.000593469	0.949025	0	0	0
3217-74_2	SL004457	P07093	SERPINE2	0.0027106	0.00123028	0.0285659	-0.00476077	0.00160448	0.0118055	-5.57188e-05	0.000976307	0.954489	0	0	0
3289-19_2	SL010449	Q9NS85	CA10	0.000897605	0.000641454	0.163062	-0.00234035	0.00106047	0.0147994	3.02559e-05	0.000548858	0.956039	0	0	0
9196-8_3	SL005166	P47929	LGALS7	0.00181617	0.000779933	0.0207468	-0.00235828	0.000900892	0.03426	2.78093e-05	0.000589659	0.962384	0	0	0
4129-72_1	SL000414	P00751	CFB	0.000807454	0.000613346	0.189314	-0.00214418	0.000979377	0.0868457	-2.40638e-05	0.000519821	0.963077	0	0	0
3583-54_4	SL005392	P15289	ARSA	0.00262712	0.00109893	0.0176219	-0.0023289	0.00104887	0.0719722	3.3659e-05	0.00075874	0.964616	0	0	0
4143-74_2	SL003186	P47992	XCL1	0.00231775	0.000836687	0.00606077	-0.00100337	0.000542858	0.175692	-1.94801e-05	0.000455402	0.96588	0	0	0
3208-2_4	SL006992	O15232	MATN3	0.00199463	0.000681677	0.00377676	-0.00279896	0.000804737	0.000145269	-8.0037e-06	0.000520145	0.987723	0	0	0
2693-20_3	SL000530	P13725	OSM	0.00127721	0.000714487	0.0751587	-0.00259405	0.00102238	0.00339494	6.93168e-06	0.000585648	0.990557	0	0	0
3796-79_2	SL007642	Q9BY76	ANGPTL4	0.00188103	0.000813328	0.0216119	-0.00315435	0.00105049	0.011116	-6.13645e-06	0.000643105	0.992387	0	0	0
3005-5_2	SL004939	P18031	PTPN1	0.00174695	0.000956911	0.0692003	-0.00163998	0.000924908	0.0141729	-4.10178e-06	0.000665035	0.995079	0	0	0

## Sheet: meta.analysis.sign
				BLSA			NECS			Meta analysis
Sequence	SomaId	Uniprot	Gene	beta	se	p	beta.age	beta.age.se	Pval.Ftest	mu	se	lo	up	z	p-meta	sign.necs	sign.blsa	sign.meta
4374-45_2	SL003869	Q99988	GDF15	0.017696	0.000839091	7.49335e-56	0.0191963	0.00175884	5.28148e-25	0.0179741	0.000757323	0.0164898	0.0194585	23.7338	1.61578e-124	1	1	1
3045-72_2	SL002704	P21246	PTN	0.0127826	0.000814947	2.76382e-38	0.0252855	0.00187944	3.88348e-34	0.0147613	0.000747683	0.0132959	0.0162268	19.7428	9.25329e-87	1	1	1
3362-61_2	SL009400	Q9BU40	CHRDL1	0.011943	0.000839724	1.98526e-33	0.0197793	0.00157328	1.4326e-29	0.0136804	0.000740808	0.0122285	0.0151324	18.4669	3.81164e-76	1	1	1
3234-23_2	SL010390	Q76M96	CCDC80	0.00834918	0.000797777	3.02675e-21	0.016657	0.00140769	2.87329e-26	0.0103688	0.000694066	0.00900847	0.0117292	14.9392	1.83059e-50	1	1	1
4496-60_2	SL000522	P39900	MMP12	0.0143565	0.00120444	7.59434e-26	0.0241972	0.00264368	1.0198e-17	0.016048	0.00109605	0.0138998	0.0181962	14.6417	1.52209e-48	1	1	1
3032-11_2	SL000428	P01215 P01225	CGA FSHB	0.0377904	0.00252926	8.16586e-36	0.014561	0.00346015	9.37155e-06	0.029701	0.00204191	0.0256989	0.033703	14.5457	6.22102e-48	0	1	1
3438-10_2	SL009324	O95633	FSTL3	0.00768582	0.000660013	5.55296e-25	0.0162172	0.00173535	4.30203e-18	0.00876396	0.000616901	0.00755486	0.00997306	14.2064	8.35794e-46	1	1	1
3485-28_2	SL000283	P61769	B2M	0.00768428	0.000693329	3.4591e-23	0.0194332	0.00187963	1.56166e-22	0.0090914	0.000650487	0.00781647	0.0103663	13.9763	2.17517e-44	1	1	1
8480-29_3	SL006527	Q12805	EFEMP1	0.00705138	0.000584312	2.52225e-26	0.00747726	0.0011013	1.9737e-12	0.00714493	0.000516162	0.00613327	0.00815659	13.8424	1.41345e-43	1	1	1
3168-8_2	SL004626	Q9UNA0	ADAMTS5	0.0125433	0.00083387	3.7714e-36	0.00374497	0.00082274	6.11693e-06	0.00808504	0.00058566	0.00693717	0.00923292	13.805	2.37775e-43	1	1	1
2944-66_2	SL005156	P41271	NBL1	0.0101254	0.000964123	2.3273e-21	0.0192131	0.00196775	1.66635e-20	0.0118847	0.000865786	0.0101878	0.0135816	13.727	6.99404e-43	1	1	1
7655-11_3	SL002785	P16860	NPPB	0.0266234	0.00220462	2.25015e-26	0.0176909	0.00262963	1.68119e-10	0.0229364	0.00168944	0.0196252	0.0262477	13.5764	5.53036e-42	1	1	1
2654-19_1	SL001992	P19438	TNFRSF1A	0.00691428	0.000650955	1.02006e-21	0.0134677	0.00150823	5.42632e-18	0.00794336	0.000597664	0.00677195	0.00911476	13.2907	2.6225e-40	1	1	1
8464-31_3	SL012517	Q2I0M5	RSPO4	0.0119289	0.00130501	3.27858e-17	0.0113598	0.00117986	2.0385e-20	0.0116158	0.000875195	0.00990041	0.0133311	13.2722	3.35605e-40	1	1	1
8469-41_3	SL000466	P18065	IGFBP2	0.0135828	0.00137066	1.6159e-19	0.01975	0.00216388	1.40818e-19	0.0153487	0.00115791	0.0130793	0.0176182	13.2555	4.19151e-40	1	1	1
2609-59_2	SL001777	P01034	CST3	0.00597698	0.000591872	4.14496e-20	0.0149651	0.00152881	2.17844e-20	0.00714854	0.000551952	0.00606673	0.00823034	12.9514	2.30805e-38	1	1	1
3364-76_2	SL006910	O60911	CTSV	-0.0116485	0.000997611	4.61162e-25	-0.00917223	0.00179912	1.94549e-08	-0.0110662	0.00087246	-0.0127762	-0.00935618	-12.6839	7.26538e-37	1	1	1
4834-61_2	SL002654	P29317	EPHA2	0.00653605	0.000664062	2.58748e-19	0.0151738	0.00162197	1.1956e-17	0.00777607	0.00061455	0.00657157	0.00898056	12.6533	1.07319e-36	1	1	1
13118-5_3	SL011888	Q9H4F8	SMOC1	0.00555371	0.000600469	1.60736e-17	0.00931169	0.00104008	2.04885e-19	0.00649314	0.000520027	0.00547391	0.00751238	12.4862	8.88178e-36	1	1	1
4979-34_2	SL008178	Q07507	DPT	0.00736385	0.000801976	2.47658e-17	0.0135693	0.00155196	1.57705e-17	0.00867167	0.000712472	0.00727525	0.0100681	12.1712	4.42285e-34	1	1	1
13126-52_3	SL008631	Q02487	DSC2	0.0055092	0.000593073	1.19269e-17	0.0115212	0.00134209	2.14014e-15	0.0064914	0.000542468	0.00542818	0.00755461	11.9664	5.32833e-33	1	1	1
4968-50_1	SL008099	P40121	CAPG	0.0117449	0.00107167	8.86149e-23	0.0101165	0.00227364	3.94472e-06	0.0114489	0.000969382	0.00954896	0.0133489	11.8105	3.44373e-32	1	1	1
4297-62_3	SL005115	Q9HCB6	SPON1	0.00657397	0.000755371	6.09023e-16	0.0146781	0.00161488	6.757e-18	0.00802881	0.000684218	0.00668777	0.00936986	11.7343	8.504e-32	1	1	1
3073-51_2	SL002508	O95998	IL18BP	0.00725071	0.000744584	5.23206e-19	0.0099171	0.00149718	8.685e-10	0.00777942	0.000666688	0.00647274	0.00908611	11.6688	1.84084e-31	1	1	1
2686-67_2	SL005172	P24592	IGFBP6	0.0057079	0.00061341	1.04464e-17	0.0165769	0.00198196	7.88505e-15	0.00665802	0.000585986	0.00550951	0.00780653	11.3621	6.45928e-30	1	1	1
11102-22_3	SL012561	Q9BYZ8	REG4	0.00713845	0.000839235	2.23975e-15	0.0116719	0.00149566	1.49729e-13	0.008224	0.00073189	0.00678952	0.00965848	11.2366	2.69417e-29	1	1	1
5139-32_3	SL005230	O95185	UNC5C	0.00554494	0.000631986	3.79971e-16	0.0114933	0.00145641	1.46473e-13	0.00648753	0.000579755	0.00535123	0.00762382	11.1901	4.55845e-29	1	1	1
13133-73_3	SL007033	Q8N2S1	LTBP4	0.00620885	0.000665118	8.72159e-18	0.00712945	0.0011634	3.46957e-10	0.00643562	0.000577417	0.00530391	0.00756734	11.1455	7.52831e-29	1	1	1
13114-50_3	SL006230	P51884	LUM	0.00576964	0.000592134	5.15971e-19	0.0055168	0.00108413	1.45379e-07	0.00571154	0.000519672	0.004693	0.00673008	10.9907	4.23849e-28	1	1	1
3220-40_2	SL010378	P07949	RET	-0.0122788	0.00124282	1.99305e-19	-0.00719024	0.00135127	8.11349e-07	-0.00994687	0.000914747	-0.0117397	-0.008154	-10.8739	1.53497e-27	1	1	1
4907-56_1	SL000022	P02671 P02675 P02679	FGA FGB FGG	0.00473967	0.000539306	3.58308e-16	0.011962	0.00163547	2.34555e-12	0.005448	0.000512178	0.00444415	0.00645185	10.6369	2.00629e-26	1	1	1
3607-71_1	SL009412	Q9UBP4	DKK3	0.0066764	0.000764765	5.08833e-16	0.00941644	0.0015249	3.11707e-09	0.00722707	0.000683611	0.00588721	0.00856692	10.5719	4.02262e-26	1	1	1
2789-26_2	SL000525	P09237	MMP7	0.00886954	0.00120546	3.21136e-12	0.0157615	0.00195907	2.12727e-13	0.0107624	0.00102667	0.00875012	0.0127746	10.4828	1.03654e-25	1	1	1
5134-52_2	SL007547	Q8TDQ0	HAVCR2	0.00616992	0.000774125	7.24415e-14	0.0127434	0.00169449	2.42749e-12	0.00730498	0.000704125	0.00592492	0.00868504	10.3746	3.23719e-25	1	1	1
4914-10_1	SL001766	P01215 P01233	CGA CGB	0.0330733	0.0030161	8.15426e-23	0.0100526	0.00442127	0.0270813	0.0257624	0.00249157	0.020879	0.0306458	10.3398	4.65305e-25	0	1	1
9188-119_3	SL003188	Q07325	CXCL9	0.00963396	0.00135316	1.37093e-11	0.0185262	0.0022651	2.58092e-14	0.0119728	0.00116166	0.00969596	0.0142496	10.3066	6.5785e-25	1	1	1
4588-1_2	SL011499	P01298	PPY	0.0124064	0.00132687	7.86125e-18	0.00721382	0.00147979	2.1927e-06	0.0100922	0.000987895	0.00815595	0.0120284	10.2159	1.68395e-24	1	1	1
2614-28_2	SL004140	P52798	EFNA4	0.00365004	0.000526075	3.95948e-11	0.00815805	0.00098995	7.61115e-15	0.00464276	0.000464553	0.00373226	0.00555327	9.99405	1.61833e-23	1	1	1
6649-51_3	SL012395	O95631	NTN1	0.00636466	0.000945065	1.31118e-10	0.00899328	0.0011912	1.05538e-13	0.00738008	0.00074036	0.005929	0.00883115	9.96823	2.09938e-23	1	1	1
5392-73_2	SL002731	P25445	FAS	0.00573326	0.000720996	8.25219e-14	0.00813484	0.00131368	8.00798e-09	0.00628921	0.000632058	0.0050504	0.00752802	9.95036	2.51265e-23	1	1	1
5879-51_3	SL009207	Q13561	DCTN2	0.00690445	0.000756209	3.44477e-17	0.00390575	0.000826298	2.21067e-05	0.00553765	0.000557856	0.00444427	0.00663103	9.92666	3.18759e-23	0	1	1
4989-7_1	SL003341	P02679	FGG	0.00461025	0.000582777	1.06966e-13	0.0121639	0.00171003	4.59397e-12	0.00539627	0.000551623	0.00431511	0.00647743	9.78253	1.33817e-22	1	1	1
8463-2_3	SL003672	P08294	SOD3	0.00557853	0.000805448	4.44771e-11	0.0070468	0.0010132	2.71901e-12	0.0061471	0.000630498	0.00491134	0.00738285	9.74959	1.85209e-22	1	1	1
3066-12_1	SL003744	P17931	LGALS3	0.00359332	0.000563708	9.8054e-10	0.00653289	0.000832019	5.5055e-14	0.00451815	0.000466683	0.00360347	0.00543283	9.68141	3.61693e-22	1	1	1
5459-33_3	SL010456	P01037	CST1	0.0101712	0.00146625	3.95738e-11	0.0185032	0.00260607	8.84387e-13	0.0121745	0.00127788	0.00966992	0.0146791	9.52714	1.61683e-21	1	1	1
5463-22_3	SL000658	P54826	GAS1	0.00376015	0.000647677	2.09595e-08	0.00516965	0.000681938	4.19419e-14	0.0044286	0.000469622	0.00350816	0.00534904	9.43015	4.09507e-21	1	1	1
3044-3_2	SL003323	P55774	CCL18	0.0116553	0.00131902	2.5015e-16	0.00709577	0.00198416	0.000705101	0.0102579	0.00109845	0.008105	0.0124108	9.33856	9.76512e-21	0	1	1
3283-21_1	SL006544	Q15582	TGFBI	0.00545656	0.000640902	2.12532e-15	0.0050152	0.00134747	0.00115242	0.00537513	0.00057877	0.00424076	0.0065095	9.28716	1.58457e-20	0	1	1
13095-51_3	SL005357	P05451	REG1A	0.00727322	0.00109464	2.16287e-10	0.0145426	0.00202809	6.29125e-13	0.00891319	0.000963285	0.00702519	0.0108012	9.25291	2.18461e-20	1	1	1
13094-75_3	SL018509	Q9BXY4	RSPO3	0.00577144	0.000841104	6.18811e-11	0.00753378	0.0011955	3.51453e-11	0.00635495	0.000687907	0.00500668	0.00770323	9.2381	2.5092e-20	1	1	1
3803-10_2	SL008382	P28325	CST5	0.0112025	0.00158162	1.67236e-11	0.024449	0.00366255	2.0554e-11	0.0132845	0.00145202	0.0104386	0.0161304	9.14897	5.7477e-20	1	1	1
5456-59_2	SL006694	Q96KN2	CNDP1	-0.00921571	0.00188742	1.95341e-06	-0.0166883	0.00206907	8.79469e-16	-0.0126096	0.00139441	-0.0153426	-0.00987665	-9.04298	1.52463e-19	1	1	1
2637-77_2	SL004579	P22897	MRC1	0.00447641	0.000652956	6.35896e-11	0.0101418	0.00149616	2.89071e-10	0.00538283	0.000598448	0.00420989	0.00655576	8.99465	2.36984e-19	1	1	1
3799-11_2	SL004867	P07451	CA3	0.0099158	0.00145967	9.13439e-11	0.0212436	0.00316893	5.91686e-10	0.0118986	0.00132579	0.00930006	0.0144971	8.97471	2.84099e-19	1	1	1
5131-15_3	SL004863	Q9NS68	TNFRSF19	0.00508866	0.000745599	7.79185e-11	0.00607624	0.00107075	3.19471e-08	0.00541115	0.000611871	0.0042119	0.00661039	8.84361	9.26738e-19	1	1	1
5111-15_3	SL008728	Q9HDB5	NRXN3	0.00450161	0.000715174	1.52605e-09	0.00858058	0.00125998	1.62369e-10	0.00549554	0.000621966	0.00427651	0.00671457	8.83577	9.94122e-19	1	1	1
3024-18_2	SL000250	P08697	SERPINF2	-0.00264584	0.000489297	1.58692e-07	-0.0101813	0.0010952	2.79628e-20	-0.00389965	0.00044674	-0.00477525	-0.00302406	-8.72913	2.56637e-18	1	1	1
3152-57_1	SL001800	P20333	TNFRSF1B	0.00588868	0.000704875	6.14053e-15	0.00280721	0.000737575	0.000210941	0.00441776	0.00050959	0.00341899	0.00541654	8.66925	4.34972e-18	0	1	1
2201-17_6	SL000403	P39060	COL18A1	0.00406329	0.000625741	5.07638e-10	0.0105282	0.00151055	5.51276e-11	0.00501018	0.000578103	0.00387712	0.00614324	8.66658	4.45276e-18	1	1	1
2953-31_2	SL000506	P01215 P01229	CGA LHB	0.0192363	0.00232421	1.00077e-14	0.00992867	0.00280399	0.00121732	0.0154457	0.00178941	0.0119386	0.0189529	8.63175	6.04222e-18	0	1	1
4541-49_2	SL014092	Q4KMG0	CDON	-0.0060501	0.000708202	1.75586e-15	-0.00301311	0.00131303	0.00895755	-0.0053657	0.000623316	-0.00658738	-0.00414402	-8.6083	7.4149e-18	0	1	1
8474-6_3	SL006114	Q01973	ROR1	0.00415207	0.000690014	6.85653e-09	0.0119924	0.00158861	2.58628e-12	0.00539645	0.000632891	0.00415601	0.0066369	8.52667	1.50618e-17	1	1	1
14124-6_3	SL004843	O43921	EFNA2	0.00277689	0.000546541	7.74869e-07	0.00627266	0.000812659	4.22193e-13	0.00386561	0.000453518	0.00297673	0.00475449	8.52361	1.54655e-17	1	1	1
5108-72_3	SL005209	Q9UM47	NOTCH3	0.00484231	0.000656618	2.89891e-12	0.00427094	0.00101373	2.94209e-05	0.00467344	0.00055111	0.00359329	0.0057536	8.48006	2.25079e-17	0	1	1
4141-79_1	SL003183	P02778	CXCL10	0.00904413	0.0012296	3.29446e-12	0.00777426	0.00182806	0.000145413	0.00864857	0.00102028	0.00664886	0.0106483	8.4767	2.3168e-17	0	1	1
2436-49_4	SL004016	Q9H2A7	CXCL16	0.00380153	0.000643548	1.2308e-08	0.00519375	0.000835954	4.76986e-09	0.00431959	0.000509942	0.00332013	0.00531906	8.47076	2.43802e-17	1	1	1
3340-53_1	SL007207	P35443	THBS4	0.00513047	0.000735835	3.24259e-11	0.00928431	0.00180672	2.41263e-06	0.00572145	0.000681482	0.00438577	0.00705714	8.3956	4.63507e-17	1	1	1
9191-8_3	SL002602	Q03403	TFF2	0.00599393	0.000803112	1.7254e-12	0.00405989	0.000982549	0.000106177	0.00521931	0.00062182	0.00400057	0.00643806	8.39361	4.71456e-17	0	1	1
4917-62_1	SL003182	P06756 P18084	ITGAV ITGB5	0.00847645	0.000925594	2.92131e-17	-0.000511981	0.00223832	0.101131	0.00716387	0.000855346	0.00548742	0.00884032	8.3754	5.50345e-17	0	1	1
4324-33_2	SL008516	P09228	CST2	0.00905856	0.00147951	3.9164e-09	0.0211417	0.00318087	3.39326e-10	0.0112077	0.0013415	0.00857842	0.013837	8.35463	6.5639e-17	1	1	1
2615-60_2	SL004141	P52803	EFNA5	0.0032173	0.000540844	9.93335e-09	0.0113934	0.00144319	6.51563e-13	0.00422416	0.000506449	0.00323154	0.00521678	8.34074	7.3828e-17	1	1	1
3336-50_1	SL001998	P10646	TFPI	0.00539466	0.000746879	7.3223e-12	0.00687296	0.00173871	0.000528152	0.00562495	0.000686244	0.00427993	0.00696996	8.19671	2.47052e-16	0	1	1
14583-49_3	SL004357	O14793	MSTN	-0.00274449	0.000917082	0.00306757	-0.0050144	0.00063561	3.47534e-15	-0.00427784	0.000522405	-0.00530174	-0.00325395	-8.18874	2.63968e-16	1	0	1
2948-58_2	SL005168	P10912	GHR	-0.00475167	0.00114912	4.96186e-05	-0.009025	0.00120679	1.2244e-13	-0.00678379	0.00083219	-0.00841486	-0.00515273	-8.15174	3.58738e-16	1	0	1
4911-49_2	SL003643	P09211	GSTP1	0.00666081	0.000852602	1.96195e-13	0.00608278	0.00287169	0.000546157	0.00661398	0.000817339	0.00501203	0.00821594	8.09209	5.86473e-16	0	1	1
9216-100_3	SL009948	O15031	PLXNB2	0.00410541	0.000604647	9.31556e-11	0.00540488	0.0012361	2.06942e-05	0.00435631	0.000543148	0.00329176	0.00542086	8.02048	1.05329e-15	0	1	1
5115-31_3	SL005213	Q969Z4	RELT	0.00381661	0.000707148	1.67548e-07	0.0108986	0.00150197	6.20772e-12	0.0051016	0.000639785	0.00384765	0.00635556	7.97393	1.53711e-15	1	1	1
2946-52_2	SL003327	P00746	CFD	0.00467219	0.000651132	9.72949e-12	0.00517001	0.00148379	0.00180308	0.00475257	0.000596248	0.00358395	0.0059212	7.9708	1.57646e-15	0	1	1
13122-19_3	SL008360	O43155	FLRT2	0.00387632	0.000596651	4.95073e-10	0.00760508	0.00151538	5.15216e-06	0.00437678	0.000555169	0.00328867	0.00546489	7.88369	3.17847e-15	1	1	1
2900-53_3	SL003329	Q16627	CCL14	0.00607017	0.00111045	1.18328e-07	0.0110977	0.00180965	3.431e-09	0.00744539	0.000946463	0.00559035	0.00930042	7.86653	3.646e-15	1	1	1
5383-14_3	SL004671	Q96RJ3	TNFRSF13C	-0.00340195	0.000861471	0.00010449	-0.0106536	0.00129387	8.6093e-16	-0.00562923	0.000717071	-0.00703466	-0.0042238	-7.85031	4.15004e-15	1	0	1
11514-196_3	SL004557	P13987	CD59	0.00292453	0.000512865	3.59341e-08	0.00339327	0.000639303	6.52274e-08	0.00310807	0.000400046	0.002324	0.00389215	7.7693	7.89236e-15	1	1	1
4983-6_1	SL003522	P30040	ERP29	0.00513631	0.000931127	9.25571e-08	0.00691752	0.0012887	2.28777e-07	0.00574725	0.000754735	0.004268	0.00722651	7.61493	2.63829e-14	1	1	1
4831-4_2	SL002823	P14151	SELL	-0.00461611	0.000706374	3.99382e-10	-0.00399278	0.00104139	0.000436571	-0.00441969	0.000584581	-0.00556545	-0.00327393	-7.56044	4.01712e-14	0	1	1
4413-3_2	SL001888	P03973	SLPI	0.00371434	0.000620787	8.22345e-09	0.0152449	0.00227636	2.09176e-10	0.00451252	0.000598916	0.00333866	0.00568637	7.53448	4.90288e-14	1	1	1
3624-3_4	SL011069	Q9BQR3	PRSS27	-0.00308669	0.000614519	1.02101e-06	-0.00488516	0.000841367	6.07818e-10	-0.00371234	0.000496249	-0.00468497	-0.00273971	-7.4808	7.38721e-14	1	1	1
5091-28_3	SL005191	Q8N423	LILRB2	0.00487231	0.000821004	1.06475e-08	0.00651943	0.00139967	3.41301e-06	0.00529396	0.000708166	0.00390598	0.00668194	7.47558	7.68618e-14	1	1	1
3628-3_4	SL010501	P36507	MAP2K2	0.00664982	0.00112172	1.10654e-08	0.00740103	0.00163168	6.9557e-07	0.00689091	0.000924358	0.0050792	0.00870262	7.4548	9.00024e-14	1	1	1
5069-9_3	SL004556	P08174	CD55	0.00342704	0.000656523	3.97099e-07	0.00813187	0.0013093	8.6332e-09	0.00437231	0.000586876	0.00322206	0.00552257	7.45015	9.32336e-14	1	1	1
4971-1_1	SL008380	Q9UBR2	CTSZ	0.00372528	0.000868637	2.63853e-05	0.00932777	0.0013265	1.64697e-11	0.00540667	0.000726693	0.00398238	0.00683097	7.4401	1.00607e-13	1	0	1
3040-59_1	SL000519	P10147	CCL3	0.00879946	0.00136578	6.69975e-10	0.00830434	0.00226453	0.000228867	0.0086674	0.00116953	0.00637515	0.0109596	7.41098	1.25367e-13	0	1	1
3457-57_1	SL005084	Q15063	POSTN	0.00392199	0.000713352	1.01438e-07	0.0105717	0.00173484	3.2424e-08	0.0048837	0.000659754	0.00359061	0.00617679	7.40231	1.33839e-13	1	1	1
2652-15_1	SL002506	Q03405	PLAUR	0.00532377	0.000740724	9.06853e-12	0.00260668	0.000928229	0.00409294	0.00426668	0.000578974	0.00313191	0.00540145	7.36938	1.71418e-13	0	1	1
14143-8_3	SL014983	Q16778	HIST2H2BE	0.00981222	0.00121203	3.25545e-14	0.00215355	0.00173665	0.149924	0.0073037	0.000993907	0.00535567	0.00925172	7.34847	2.00489e-13	0	1	1
3509-1_1	SL003190	Q16663	CCL15	0.0056794	0.00108853	4.01935e-07	0.00763963	0.00145827	7.2916e-08	0.00638081	0.000872307	0.00467112	0.0080905	7.31486	2.57647e-13	1	1	1
5349-69_3	SL006970	O00548	DLL1	0.00315196	0.000656779	2.86146e-06	0.00616344	0.00102722	3.31181e-10	0.00402581	0.000553343	0.00294128	0.00511035	7.27544	3.45292e-13	1	1	1
3079-62_2	SL005152	Q99969	RARRES2	0.00447459	0.000799554	6.15004e-08	0.00698438	0.00145745	1.58943e-05	0.0050552	0.000700996	0.00368127	0.00642913	7.21145	5.53602e-13	0	1	1
11104-13_3	SL003340	P36222	CHI3L1	0.011059	0.00232377	3.42163e-06	0.0201507	0.00345041	1.72725e-10	0.013896	0.00192742	0.0101183	0.0176737	7.20965	5.60947e-13	1	1	1
3581-53_3	SL000251	P02765	AHSG	-0.00220898	0.000512281	2.39658e-05	-0.0064726	0.000923103	1.11074e-11	-0.00321289	0.000447928	-0.00409082	-0.00233497	-7.17278	7.34877e-13	1	0	1
4930-21_1	SL005789	P52823	STC1	0.00470134	0.000860507	1.201e-07	0.00890955	0.00174064	3.90912e-09	0.00552781	0.000771393	0.00401591	0.00703972	7.16602	7.72095e-13	1	1	1
13098-93_3	SL003320	O43915	FIGF	0.00439216	0.00105564	4.47784e-05	0.00899448	0.00146063	5.67475e-10	0.00597129	0.00085558	0.00429438	0.0076482	6.97923	2.96795e-12	1	0	1
11089-7_3	SL000459	P01876 P01877	IGHA1 IGHA2	0.00593731	0.001176	9.01753e-07	0.0137471	0.00246528	7.3193e-09	0.00738502	0.00106142	0.00530468	0.00946536	6.95769	3.45897e-12	1	1	1
11510-31_3	SL005699	O14791	APOL1	-0.00404913	0.000871797	5.7095e-06	-0.00602033	0.00113641	8.86866e-07	-0.00477942	0.000691703	-0.00613513	-0.00342371	-6.90964	4.85889e-12	1	1	1
3175-51_5	SL006610	Q76LX8	ADAMTS13	-0.00463841	0.000789043	1.4309e-08	-0.00542722	0.00148843	9.08965e-05	-0.00481146	0.000697143	-0.00617783	-0.00344508	-6.90168	5.13919e-12	0	1	1
14131-37_3	SL007274	P52799	EFNB2	0.00334381	0.00060801	1.01008e-07	0.011012	0.00198286	5.41704e-07	0.00400283	0.000581296	0.00286351	0.00514215	6.88605	5.73617e-12	1	1	1
4163-5_2	SL002093	P0C0S5	H2AFZ	0.00844942	0.00122662	5.29898e-11	0.00397676	0.00277976	0.00172826	0.00772045	0.00112222	0.00552095	0.00991996	6.87964	6.00033e-12	0	1	1
2677-1_1	SL002644	P00533	EGFR	-0.00224594	0.000396818	4.46771e-08	-0.00463417	0.00105143	3.96927e-06	-0.0025437	0.000371258	-0.00327135	-0.00181605	-6.85158	7.30409e-12	1	1	1
13109-82_3	SL008810	Q7Z3B1	NEGR1	0.00369938	0.000627585	1.31475e-08	0.0026176	0.000715332	0.000965932	0.00322887	0.00047176	0.00230424	0.0041535	6.84431	7.6846e-12	0	1	1
2692-74_2	SL002528	P14555	PLA2G2A	0.00724949	0.00134711	1.80398e-07	0.0123451	0.00274361	1.43778e-05	0.00823931	0.00120921	0.0058693	0.0106093	6.81378	9.50683e-12	0	1	1
3651-50_5	SL003201	P35968	KDR	-0.002086	0.000645521	0.00141016	-0.00392764	0.000619527	3.35576e-12	-0.00304464	0.000446979	-0.0039207	-0.00216858	-6.8116	9.65165e-12	1	0	1
4467-49_2	SL005488	Q14515	SPARCL1	0.00391876	0.000687203	3.59073e-08	0.00655933	0.00169169	0.000682055	0.00429278	0.000636677	0.00304492	0.00554065	6.74248	1.55706e-11	0	1	1
2748-3_2	SL001938	P08476	INHBA	0.00570468	0.00105944	1.78273e-07	0.00768674	0.00187613	9.42046e-05	0.0061839	0.000922513	0.00437581	0.00799199	6.70332	2.03731e-11	0	1	1
4549-78_2	SL014008	Q11128	FUT5	0.00701787	0.00111162	1.37606e-09	0.00660694	0.00293638	0.0510419	0.00696636	0.00103962	0.00492875	0.00900397	6.7009	2.07146e-11	0	1	1
4982-54_1	SL004458	P19957	PI3	0.0052621	0.00118758	1.44702e-05	0.0168628	0.00261644	1.30222e-09	0.0072438	0.0010814	0.00512429	0.00936331	6.69852	2.10535e-11	1	0	1
5249-31_3	SL016566	O94768	STK17B	-0.00182152	0.000719773	0.0120555	-0.00549218	0.000772784	2.79552e-14	-0.00352664	0.000526701	-0.00455896	-0.00249433	-6.69572	2.14611e-11	1	0	1
4124-24_2	SL000451	P0DMV8	HSPA1A	0.0044298	0.000731269	5.52567e-09	0.00540878	0.0019406	0.000134418	0.00455153	0.000684297	0.00321033	0.00589273	6.6514	2.90315e-11	0	1	1
5301-7_3	SL000406	P51671	CCL11	0.00776834	0.00108383	1.01036e-11	0.00227477	0.00133404	0.154581	0.00558404	0.000841197	0.00393532	0.00723276	6.6382	3.1753e-11	0	1	1
3554-24_1	SL004258	Q15848	ADIPOQ	0.00612118	0.00119885	6.86076e-07	0.00922215	0.0020811	8.2509e-05	0.00689383	0.00103881	0.0048578	0.00892986	6.63627	3.21711e-11	0	1	1
4553-65_3	SL014009	Q7Z4V5	HDGFRP2	0.00355993	0.000798798	1.30096e-05	0.00528428	0.00104807	5.9151e-08	0.00419354	0.00063531	0.00294835	0.00543872	6.60077	4.09018e-11	1	0	1
3221-54_1	SL003770	Q8N474	SFRP1	0.00429081	0.000784803	1.18668e-07	0.0141928	0.00287372	2.82179e-07	0.00497807	0.000757079	0.00349422	0.00646191	6.57536	4.85361e-11	1	1	1
5451-1_3	SL003166	Q13740	ALCAM	0.00279834	0.000526653	2.52092e-07	0.00448459	0.00109355	0.000148981	0.00311581	0.000474493	0.00218582	0.0040458	6.5666	5.14765e-11	0	1	1
3714-49_2	SL000382	P12277 P06732	CKB CKM	-0.0104541	0.0021129	1.44616e-06	-0.0132442	0.00306387	3.3055e-07	-0.0113533	0.00173939	-0.0147625	-0.0079442	-6.52718	6.70179e-11	1	1	1
2728-62_2	SL000497	P25391 P07942 P11047	LAMA1 LAMB1 LAMC1	0.00498302	0.000958346	4.38126e-07	0.00436801	0.00114702	2.80518e-05	0.00473019	0.000735433	0.00328877	0.00617161	6.43185	1.26063e-10	0	1	1
5066-134_3	SL014270	Q08708	CD300C	0.0023431	0.000809938	0.00417976	0.0103522	0.00135913	5.32378e-14	0.00444198	0.000695763	0.00307831	0.00580565	6.38433	1.72149e-10	1	0	1
10365-132_3	SL005184	P29460 Q9NPF7	IL12B IL23A	0.00434669	0.00119699	0.00034699	0.0062169	0.00115798	3.55927e-07	0.00531277	0.000832267	0.00368156	0.00694399	6.3835	1.73088e-10	1	0	1
5532-53_3	SL003060	P11362	FGFR1	0.00261585	0.000631011	4.75624e-05	0.00509798	0.000969727	1.10139e-07	0.0033542	0.000528895	0.00231759	0.00439082	6.3419	2.26946e-10	1	0	1
5363-51_3	SL010470	O15041	SEMA3E	0.00647324	0.00146995	1.62508e-05	0.00643594	0.00141939	6.55366e-06	0.00645393	0.00102107	0.00445268	0.00845519	6.32077	2.60271e-10	1	0	1
2796-62_2	SL000424	P02671 P02675 P02679	FGA FGB FGG	0.00211097	0.000403985	3.86902e-07	0.0185226	0.00253958	6.47376e-12	0.00251602	0.000398969	0.00173406	0.00329799	6.30631	2.85767e-10	1	1	1
5121-3_2	SL014248	Q9H3T3	SEMA6B	0.00325601	0.000699596	5.48417e-06	0.00482454	0.00112758	0.00010095	0.00369199	0.000594471	0.00252684	0.00485713	6.21054	5.28042e-10	0	1	1
9182-3_3	SL004733	Q07954	LRP1	0.00454013	0.00086819	3.81862e-07	0.00400861	0.00120836	0.00456364	0.00435917	0.000705071	0.00297725	0.00574108	6.18259	6.30583e-10	0	1	1
3083-71_1	SL005233	Q9HAV5	EDA2R	0.00361752	0.000960023	0.000209234	0.00393503	0.000805319	6.1907e-07	0.00380389	0.000616985	0.00259462	0.00501316	6.16528	7.03565e-10	1	0	1
4479-14_2	SL000308	P05155	SERPING1	0.0045872	0.000887803	5.12676e-07	0.0042229	0.00129024	1.48491e-05	0.00447014	0.000731385	0.00303665	0.00590363	6.11188	9.84649e-10	0	1	1
2670-67_4	SL000383	P06732	CKM	-0.00535477	0.00160538	0.000991863	-0.00544335	0.00106596	1.29283e-08	-0.00541624	0.000888028	-0.00715675	-0.00367574	-6.09918	1.06615e-09	1	0	1
5404-53_3	SL004871	O75509	TNFRSF21	0.00272792	0.000681344	8.39521e-05	0.00922809	0.00154318	3.80493e-08	0.00378834	0.000623295	0.00256671	0.00500998	6.07793	1.2174e-09	1	0	1
4148-49_2	SL002755	Q13219	PAPPA	0.00546569	0.00126918	2.4493e-05	0.0158676	0.00296658	2.80539e-07	0.00707504	0.00116688	0.004788	0.00936207	6.06323	1.33418e-09	1	0	1
3600-2_3	SL006029	Q13231	CHIT1	0.0174828	0.00176429	1.57512e-19	0.00116667	0.00106425	0.0287697	0.0055197	0.000911293	0.0037336	0.00730581	6.057	1.38681e-09	0	1	1
2602-2_2	SL001996	O15123	ANGPT2	0.002349	0.000862931	0.00698098	0.0127982	0.0016423	4.53298e-14	0.00460974	0.000763899	0.00311253	0.00610696	6.03449	1.59462e-09	1	0	1
5028-59_1	SL005764	Q86VB7	CD163	0.00505932	0.00108747	5.52674e-06	0.00663517	0.00169166	6.90174e-05	0.00552011	0.000914761	0.00372721	0.007313	6.03448	1.59475e-09	0	1	1
2913-1_2	SL003302	P55773	CCL23	0.00376618	0.000884569	3.00616e-05	0.0057227	0.00128704	3.80267e-05	0.00439387	0.000728994	0.00296507	0.00582267	6.0273	1.66717e-09	0	0	1
3060-43_2	SL000325	P02748	C9	0.00321195	0.000799054	7.88078e-05	0.00787628	0.00149607	6.04734e-09	0.0042472	0.000704823	0.00286577	0.00562862	6.02591	1.68165e-09	1	0	1
5509-7_3	SL000084	P01133	EGF	-0.00614572	0.00124834	1.62132e-06	-0.0039278	0.00105298	0.00106647	-0.00484983	0.000804883	-0.00642737	-0.00327228	-6.0255	1.68586e-09	0	1	1
4469-78_2	SL007502	Q7LFX5	CHST15	0.00331448	0.000654065	8.22999e-07	0.00485584	0.0014296	0.00255585	0.00358127	0.000594772	0.00241554	0.004747	6.02125	1.73073e-09	0	1	1
13112-179_3	SL009349	Q12841	FSTL1	0.00253513	0.000504293	9.95631e-07	0.00399119	0.00113668	0.00236342	0.00277459	0.000460964	0.00187112	0.00367807	6.01911	1.75381e-09	0	1	1
3403-1_2	SL010617	P20231	TPSB2	0.0088072	0.00186511	4.04124e-06	0.00852901	0.00231859	0.00130298	0.00869791	0.00145327	0.00584956	0.0115463	5.98507	2.16302e-09	0	1	1
3292-75_1	SL010450	P09326	CD48	0.00217916	0.000685679	0.00168595	0.00681558	0.00110169	1.71603e-10	0.0034737	0.000582137	0.00233273	0.00461467	5.96716	2.41424e-09	1	0	1
3331-8_1	SL010468	Q6NW40	RGMB	0.00188628	0.000629622	0.00303344	0.00857908	0.0012021	8.64611e-12	0.00332708	0.000557749	0.00223391	0.00442025	5.9652	2.44338e-09	1	0	1
5078-82_3	SL008414	O15197	EPHB6	0.00120664	0.000611794	0.0497691	0.00879353	0.00104368	6.87045e-16	0.00314691	0.000527798	0.00211244	0.00418137	5.96233	2.48661e-09	1	0	1
9199-6_3	SL018946	P60604	UBE2G2	0.00440964	0.000681013	5.59103e-10	0.00133655	0.000597763	0.0841445	0.00267388	0.000449248	0.00179337	0.00355439	5.95189	2.65067e-09	0	1	1
9212-22_3	SL008381	Q9UBX1	CTSF	0.00414745	0.000852849	2.1323e-06	0.00424136	0.00123774	0.000710099	0.00417769	0.000702278	0.00280125	0.00555413	5.94876	2.70181e-09	0	1	1
2831-29_1	SL002763	Q9UBX7	KLK11	0.00259321	0.000944919	0.00653892	0.00961317	0.00144272	4.13119e-10	0.00470057	0.000790466	0.00315129	0.00624985	5.94658	2.73797e-09	1	0	1
3314-74_2	SL004858	P56159	GFRA1	0.00506988	0.000827192	3.78443e-09	0.00187389	0.00127895	0.152827	0.00412726	0.000694576	0.00276592	0.0054886	5.94213	2.81349e-09	0	1	1
3325-2_2	SL010465	O00339	MATN2	0.0023118	0.000663155	0.000586084	0.00938321	0.00143027	2.93797e-10	0.00356301	0.000601632	0.00238384	0.00474219	5.92224	3.17578e-09	1	0	1
5110-84_3	SL009054	P58400	NRXN1	0.00227319	0.000694826	0.00123297	0.00558655	0.000992093	8.3225e-08	0.00336358	0.000569126	0.00224812	0.00447905	5.91008	3.41942e-09	1	0	1
4815-25_3	SL016128	O95881	TXNDC12	0.00418119	0.000861902	2.25209e-06	0.0033609	0.000998527	0.0020054	0.00383096	0.000652457	0.00255217	0.00510976	5.8716	4.31611e-09	0	1	1
3195-50_2	SL000678	P22749	GNLY	0.00516713	0.00127382	6.81829e-05	0.0134979	0.00265417	1.00915e-06	0.00672677	0.00114841	0.00447593	0.00897761	5.85747	4.69985e-09	1	0	1
4878-3_1	SL000360	P00742	F10	-0.00240325	0.000638938	0.000214257	-0.00614634	0.00115882	2.17835e-07	-0.00327589	0.000559523	-0.00437254	-0.00217925	-5.85479	4.77612e-09	1	0	1
9177-6_3	SL007306	P58499	FAM3B	0.00257946	0.00101158	0.0114191	0.00533525	0.00094984	1.2259e-07	0.00404402	0.000692437	0.00268686	0.00540117	5.84027	5.21176e-09	1	0	1
13117-232_3	SL018256	Q9Y259	CHKB	-0.00431224	0.000958249	1.07662e-05	-0.00491639	0.00132226	1.74441e-06	-0.00452027	0.000775917	-0.00604104	-0.00299951	-5.82572	5.6866e-09	1	0	1
3806-55_1	SL004844	P54756	EPHA5	0.00231884	0.000859057	0.00746487	0.0060622	0.00104242	4.44097e-08	0.00383286	0.000662947	0.00253351	0.00513221	5.78155	7.4017e-09	1	0	1
2598-9_3	SL004126	Q07011	TNFRSF9	0.00347799	0.000762522	8.29041e-06	0.00309682	0.000872763	0.000542606	0.00331298	0.00057423	0.00218751	0.00443845	5.76944	7.9535e-09	0	0	1
4920-10_1	SL000510	P61626	LYZ	0.00190086	0.000465512	6.11257e-05	0.01304	0.00181367	3.92956e-13	0.00258934	0.000450897	0.0017056	0.00347308	5.74264	9.32128e-09	1	0	1
13104-32_3	SL008614	P98172	EFNB1	0.00403735	0.00063994	1.42659e-09	0.00111825	0.000558944	0.0192196	0.00238149	0.000420975	0.00155639	0.00320658	5.65707	1.53979e-08	0	1	1
14116-129_3	SL004821	P26447	S100A4	0.00425263	0.000873197	2.06374e-06	0.00557713	0.00190214	0.0022318	0.00448317	0.000793574	0.00292779	0.00603854	5.64934	1.61069e-08	0	1	1
4962-52_1	SL012538	Q49AH0	CDNF	0.00283137	0.00068944	5.56333e-05	0.00460453	0.00112378	8.26618e-05	0.00331625	0.000587661	0.00216446	0.00446805	5.64314	1.66978e-08	0	0	1
5080-131_3	SL007429	Q14956	GPNMB	0.00267863	0.000743513	0.00038531	0.00686548	0.00134335	1.1616e-07	0.00366045	0.000650521	0.00238545	0.00493545	5.62695	1.83422e-08	1	0	1
2864-2_3	SL003793	Q02750	MAP2K1	0.00281959	0.000760986	0.000264385	0.00502462	0.0011085	2.03386e-06	0.00352591	0.000627377	0.00229627	0.00475554	5.62008	1.90872e-08	1	0	1
10351-51_3	SL007108	P10914	IRF1	-0.00328211	0.00141452	0.0212052	-0.00318058	0.000628669	2.16844e-06	-0.00319732	0.000574486	-0.0043233	-0.00207135	-5.56554	2.61345e-08	1	0	1
14115-34_3	SL002782	P35318	ADM	0.00245815	0.000583079	3.58388e-05	0.00307057	0.000842024	0.000449266	0.00265664	0.000479366	0.0017171	0.00359618	5.54198	2.99068e-08	0	0	1
4886-3_1	SL000516	P80098	CCL7	0.00609044	0.00113501	1.94769e-07	0.00833214	0.00743025	0.0525604	0.00614156	0.001122	0.00394249	0.00834063	5.47378	4.40543e-08	0	1	1
4721-54_2	SL006119	Q07654	TFF3	0.00226368	0.0014491	0.119639	0.0226423	0.00264954	4.3574e-16	0.00695593	0.00127137	0.00446408	0.00944778	5.47119	4.47019e-08	1	0	1
2515-14_3	SL004143	O00451	GFRA2	0.00305852	0.000817512	0.000231046	0.00298463	0.000748356	0.000448972	0.00301832	0.000552	0.00193642	0.00410022	5.46797	4.55212e-08	0	0	1
3708-62_1	SL000252	P01023	A2M	0.00342469	0.00141828	0.0165241	0.0066296	0.00128187	1.24449e-06	0.00518864	0.000950997	0.00332472	0.00705256	5.456	4.86967e-08	1	0	1
5468-67_3	SL011068	Q8NAC3	IL17RC	0.00417064	0.000955994	1.94417e-05	0.00297057	0.000899366	0.00236684	0.00353401	0.000655053	0.00225013	0.00481789	5.39501	6.85215e-08	0	0	1
3484-60_2	SL000271	P01019	AGT	-0.00254507	0.000964623	0.00889596	-0.00624956	0.00118264	1.37814e-06	-0.00402502	0.000747504	-0.0054901	-0.00255994	-5.38462	7.25992e-08	1	0	1
14133-93_3	SL000145	P27930	IL1R2	-0.00307742	0.000705218	1.92487e-05	-0.00410286	0.00128047	0.000817555	-0.00331607	0.000617727	-0.00452679	-0.00210535	-5.36818	7.95364e-08	0	0	1
2981-9_3	SL005160	Q96AP7	ESAM	0.00273824	0.000782715	0.000560966	0.00469175	0.00108817	7.63385e-05	0.00340433	0.000635412	0.00215895	0.00464971	5.35767	8.43004e-08	0	0	1
5252-33_3	SL016555	Q9HCR9	PDE11A	-0.00224368	0.00140866	0.112572	-0.00312485	0.000608557	1.10431e-07	-0.00298626	0.000558654	-0.0040812	-0.00189132	-5.34546	9.01864e-08	1	0	1
3030-3_2	SL005158	Q9H2X3	CLEC4M	0.00221825	0.000406582	1.2474e-07	0.000626832	0.00114671	0.0927367	0.00204053	0.000383208	0.00128946	0.0027916	5.32486	1.01028e-07	0	1	1
2278-61_4	SL000592	P16035	TIMP2	0.00279653	0.000533386	3.5531e-07	0.00165966	0.00143075	0.192891	0.00265781	0.000499785	0.00167824	0.00363737	5.31789	1.04976e-07	0	1	1
4775-34_3	SL005572	P06396	GSN	0.00209487	0.000591532	0.000480916	0.00472348	0.00104791	6.26507e-07	0.00273006	0.000515127	0.00172043	0.00373969	5.29977	1.15949e-07	1	0	1
4151-6_2	SL000541	P00747	PLG	-0.00198917	0.000607564	0.00122223	-0.00454689	0.000972052	2.32906e-05	-0.00270769	0.000515206	-0.00371747	-0.0016979	-5.25555	1.47585e-07	0	0	1
5792-8_2	SL000011	P02771	AFP	0.0028827	0.000946515	0.00259179	0.00435473	0.000986108	4.5413e-06	0.00358857	0.000682855	0.0022502	0.00492694	5.25524	1.4783e-07	1	0	1
4194-26_3	SL011769	Q92688	ANP32B	0.00439304	0.00106831	5.45885e-05	0.00392738	0.00120144	0.00199052	0.00418743	0.000798345	0.0026227	0.00575216	5.24513	1.56168e-07	0	0	1
8479-4_3	SL000645	P09238	MMP10	0.00385951	0.00143199	0.00754943	0.00967844	0.00189146	1.9027e-08	0.00597959	0.0011417	0.0037419	0.00821728	5.23744	1.62821e-07	1	0	1
2514-65_3	SL004142	Q15768	EFNB3	0.00560783	0.00104566	1.9911e-07	0.00215088	0.00139845	0.175118	0.00436815	0.000837441	0.00272679	0.0060095	5.21607	1.82763e-07	0	1	1
4187-49_2	SL000247	P52209	PGD	-0.0144607	0.00312537	6.17415e-06	-0.0105574	0.0042939	0.023057	-0.013109	0.00252689	-0.0180616	-0.00815634	-5.18778	2.12813e-07	0	1	1
3077-66_2	SL003324	P00742	F10	-0.00201646	0.000669521	0.00288469	-0.00651494	0.00122943	2.88426e-07	-0.00304541	0.000587986	-0.00419784	-0.00189298	-5.17939	2.22607e-07	1	0	1
9204-33_3	SL009210	P01189	POMC	0.00505105	0.00123557	6.00668e-05	0.0045306	0.00145307	0.00782232	0.00483266	0.00094128	0.00298778	0.00667753	5.13413	2.83452e-07	0	0	1
3894-15_2	SL005629	Q9UJ70	NAGK	0.00363121	0.00105464	0.000682734	0.00875954	0.00198818	5.78964e-09	0.00475736	0.000931677	0.0029313	0.00658341	5.10623	3.28649e-07	1	0	1
13102-1_3	SL012769	Q96BQ1	FAM3D	0.00590703	0.00204295	0.00419921	0.00549577	0.00130957	3.63468e-05	0.00561554	0.0011025	0.00345468	0.0077764	5.09345	3.51598e-07	0	0	1
3028-36_2	SL003301	P55773	CCL23	0.00326674	0.000883605	0.000272244	0.0085261	0.00202832	0.000154834	0.00410564	0.000810075	0.00251793	0.00569336	5.06823	4.01538e-07	0	0	1
3181-50_2	SL004673	P25774	CTSS	0.00350391	0.000741975	4.03545e-06	0.00249804	0.00134111	0.0251541	0.00326818	0.000649236	0.0019957	0.00454066	5.03389	4.80635e-07	0	1	1
13123-3_3	SL008372	Q9NZU0	FLRT3	0.00382766	0.000863728	1.44823e-05	0.00329268	0.00137091	0.0533957	0.00367565	0.000730779	0.00224335	0.00510795	5.02976	4.9109e-07	0	0	1
3644-5_4	SL010381	Q9UK85	DKKL1	-0.00168223	0.000694335	0.0161721	-0.00474502	0.000927809	4.25015e-10	-0.00278174	0.000555905	-0.0038713	-0.00169219	-5.00399	5.61561e-07	1	0	1
5486-73_3	SL003177	P13598	ICAM2	0.00253927	0.000610569	4.51086e-05	0.00225211	0.000813737	0.0231595	0.00243583	0.000488378	0.00147863	0.00339304	4.9876	6.11355e-07	0	0	1
3396-54_2	SL000565	P00797	REN	0.00576448	0.00149777	0.000153718	0.00758062	0.00234248	0.00519968	0.00629151	0.00126188	0.00381827	0.00876474	4.98583	6.16959e-07	0	0	1
3132-1_1	SL004486	P49767	VEGFC	0.00215369	0.00115715	0.0639792	0.00358244	0.000759112	2.28847e-07	0.00315256	0.000634721	0.00190853	0.00439659	4.96685	6.80487e-07	1	0	1
4931-59_1	SL000024	P13726	F3	0.00432069	0.00113665	0.000184427	0.00331166	0.00102242	0.0053493	0.00376294	0.000760149	0.00227308	0.0052528	4.95027	7.4111e-07	0	0	1
3054-3_2	SL000437	P00738	HP	0.00905021	0.00193632	5.02251e-06	0.00667721	0.0039542	0.0331092	0.00859124	0.00173901	0.00518284	0.0119996	4.94031	7.80001e-07	0	1	1
2774-10_3	SL000474	Q14005	IL16	0.00304087	0.000647714	4.59727e-06	0.00169345	0.000873579	0.00816595	0.0025629	0.000520299	0.00154313	0.00358266	4.92582	8.40094e-07	0	1	1
2999-6_2	SL005196	Q13449	LSAMP	0.00109688	0.000641061	0.0884178	0.00718613	0.00107312	2.50131e-10	0.0026984	0.00055034	0.00161975	0.00377704	4.90314	9.43145e-07	1	0	1
4961-17_1	SL004209	P07355	ANXA2	0.00394301	0.000909555	2.17934e-05	0.00460609	0.00203381	0.0229734	0.00405353	0.000830305	0.00242616	0.0056809	4.88198	1.05029e-06	0	0	1
5092-51_3	SL007328	P78504	JAG1	0.00277349	0.000652388	3.08166e-05	0.00178956	0.000686562	0.0176978	0.00230662	0.000472928	0.0013797	0.00323354	4.87732	1.07538e-06	0	0	1
3367-8_3	SL006777	Q9UGM5	FETUB	-0.00475856	0.00114735	4.73889e-05	-0.00361125	0.00141627	0.0261371	-0.00430394	0.000891513	-0.00605128	-0.00255661	-4.82769	1.38128e-06	0	0	1
8467-9_3	SL004837	P08476 P09529	INHBA INHBB	0.00354017	0.000919705	0.000153398	0.00293682	0.000998477	0.00959546	0.00326323	0.000676466	0.00193738	0.00458908	4.82394	1.40749e-06	0	0	1
3122-6_2	SL003733	Q9NR28	DIABLO	0.00552993	0.000611662	6.45649e-17	-0.0027422	0.000764033	0.00138385	0.00229897	0.000477495	0.0013631	0.00323485	4.81466	1.47454e-06	0	1	1
4883-56_2	SL000021	P01308	INS	0.00314419	0.00107521	0.0037979	0.00378474	0.000984553	0.000785013	0.0034926	0.000726122	0.00206943	0.00491578	4.80994	1.50976e-06	0	0	1
4153-11_2	SL018548	P01011	SERPINA3	0.00290759	0.000666267	1.9231e-05	0.00517729	0.0023388	0.00957972	0.00307796	0.000640773	0.00182206	0.00433385	4.8035	1.55913e-06	0	0	1
4992-49_1	SL007173	P28799	GRN	0.00180027	0.000569002	0.00176481	0.00460975	0.00107808	3.44246e-05	0.00241238	0.000503214	0.0014261	0.00339866	4.79395	1.63532e-06	0	0	1
2665-26_2	SL004672	Q02223	TNFRSF17	0.00245957	0.000772234	0.00164613	0.00919161	0.0018866	3.4902e-07	0.00342564	0.00071468	0.00202489	0.00482639	4.79325	1.64101e-06	1	0	1
5034-79_1	SL010388	P07478	PRSS2	0.00529181	0.00133571	9.90267e-05	0.00762661	0.00271855	0.0194935	0.00574584	0.00119882	0.00339619	0.00809549	4.7929	1.64387e-06	0	0	1
5825-49_3	SL000458	P15260	IFNGR1	0.00320043	0.000788165	6.72214e-05	0.00297531	0.00121911	0.0462452	0.00313407	0.000661886	0.0018368	0.00443135	4.73507	2.1898e-06	0	0	1
4924-32_1	SL000521	P03956	MMP1	0.00826747	0.00207828	9.29048e-05	0.0100124	0.00392077	0.0302549	0.00865022	0.00183626	0.00505122	0.0122492	4.71079	2.46759e-06	0	0	1
14114-18_3	SL019019	Q8IYJ0	PIANP	0.0024555	0.000747052	0.00117	0.00663184	0.00161772	0.000163909	0.00318957	0.000678227	0.00186027	0.00451887	4.70281	2.5661e-06	0	0	1
3601-54_3	SL008936	O00533	CHL1	0.00248677	0.000679561	0.000313274	0.00355863	0.00117332	0.00818881	0.00275601	0.000588051	0.00160345	0.00390857	4.68668	2.77672e-06	0	0	1
5353-89_2	SL001990	P18510	IL1RN	0.00553732	0.00113733	2.0881e-06	0.00171616	0.00191075	0.0720875	0.00453767	0.000977302	0.0026222	0.00645315	4.64306	3.43279e-06	0	1	1
4160-49_1	SL000124	P08253	MMP2	0.00205881	0.000568133	0.00035669	0.00544218	0.00153416	0.00210851	0.00246684	0.000532774	0.00142262	0.00351106	4.63018	3.65346e-06	0	0	1
14146-92_3	SL008158	P68431	HIST1H3A	0.0037516	0.00106288	0.000502067	0.00958883	0.00264309	0.000257121	0.00456415	0.000986131	0.00263137	0.00649693	4.62834	3.68607e-06	0	0	1
4471-50_2	SL008945	Q08188	TGM3	0.0149574	0.00361817	4.98378e-05	0.0128535	0.00682088	0.166481	0.0144954	0.00319632	0.00823074	0.0207601	4.53503	5.75941e-06	0	0	1
5004-69_1	SL007453	Q15759	MAPK11	0.00316981	0.00119971	0.00880371	0.00412646	0.00111723	0.000830077	0.00368214	0.000817603	0.00207967	0.00528462	4.50358	6.68167e-06	0	0	1
4960-72_1	SL004208	P04083	ANXA1	0.00400796	0.000953414	3.75378e-05	0.00602098	0.00353133	0.00120337	0.00414473	0.000920457	0.00234067	0.00594879	4.50291	6.70308e-06	0	0	1
2967-8_1	SL001720	P19320	VCAM1	0.00239085	0.000923627	0.0102472	0.00498772	0.00125042	0.00041265	0.00330755	0.000742929	0.00185144	0.00476367	4.45205	8.50558e-06	0	0	1
3284-75_1	SL007804	P21810	BGN	0.00464783	0.00097492	3.3111e-06	0.00110896	0.00163788	0.14273	0.00372202	0.000837744	0.00208007	0.00536397	4.4429	8.87525e-06	0	1	1
2750-3_2	SL000019	P02647	APOA1	-0.000938135	0.000653332	0.152371	-0.00521075	0.000921332	9.49602e-09	-0.00236774	0.000532938	-0.00341228	-0.0013232	-4.4428	8.87967e-06	1	0	1
8465-52_3	SL000346	P09668	CTSH	0.00444312	0.00113196	0.000114532	0.00294723	0.00133694	0.0828897	0.00381852	0.000863897	0.00212531	0.00551173	4.42011	9.86504e-06	0	0	1
14127-240_3	SL001880	P01574	IFNB1	0.00409212	0.000972031	3.6724e-05	0.00198577	0.000995561	0.0519835	0.00306413	0.0006955	0.00170097	0.00442728	4.40565	1.05466e-05	0	0	1
3520-58_1	SL000089	P10600	TGFB3	0.00266604	0.000644958	5.00391e-05	0.00175902	0.00112012	0.0329765	0.0024402	0.000558926	0.00134472	0.00353567	4.36587	1.26617e-05	0	0	1
2765-4_3	SL021043	O95390 O14793	GDF11 MSTN	-0.00186597	0.000843674	0.0279619	-0.00572404	0.00126526	2.11737e-07	-0.0030534	0.000701936	-0.00442917	-0.00167763	-4.34996	1.36161e-05	1	0	1
3339-33_1	SL007206	P35442	THBS2	0.00311914	0.00100536	0.00215688	0.0119585	0.00282473	5.47752e-05	0.00411297	0.000947158	0.00225657	0.00596937	4.34243	1.40915e-05	0	0	1
9190-7_3	SL008837	P08962	CD63	0.00105408	0.000793385	0.1853	-0.00395101	0.000610082	1.98355e-10	-0.0020912	0.000483629	-0.0030391	-0.00114331	-4.32398	1.53236e-05	1	0	1
3038-9_2	SL003326	O14625	CXCL11	0.00674646	0.00188737	0.000426766	0.00728669	0.00300287	0.00840325	0.00689944	0.00159795	0.00376751	0.0100314	4.31768	1.57677e-05	0	0	1
3348-49_2	SL003994	P13497	BMP1	-0.00208426	0.000887817	0.0197389	-0.00750115	0.00160643	7.92479e-07	-0.00335167	0.000777043	-0.00487465	-0.00182869	-4.31336	1.6079e-05	1	0	1
13089-6_3	SL003349	Q16665	HIF1A	0.00200061	0.00115237	0.0838875	-0.0053578	0.000822524	1.13504e-09	-0.00287424	0.000669479	-0.00418639	-0.00156208	-4.29324	1.76083e-05	1	0	1
5201-50_4	SL016554	O76083	PDE9A	0.00497101	0.00108386	7.42442e-06	0.0015648	0.000812522	0.157061	0.00279031	0.000650125	0.00151609	0.00406454	4.29196	1.77102e-05	0	1	1

## Sheet: annotation
label	pval	fdr	gset.size	genes.overlap	hits
HALLMARK_EPITHELIAL_MESENCHYMAL_TRANSITION	0.0032	0.16	74	23	BGN,BMP1,CAPG,CD59,FAS,FSTL1,FSTL3,GAS1,IGFBP2,INHBA,LRP1,LUM,MATN2,MMP1,MMP2,PLAUR,POSTN,PRSS2,SFRP1,TGFBI,THBS2,VCAM1,VEGFC
HALLMARK_COAGULATION	0.032	0.62	70	19	A2M,ANXA1,APOA1,BMP1,C9,CFD,CTSH,CTSV,F10,F3,FGG,GSN,LRP1,MMP1,MMP10,MMP2,MMP7,PLG,SERPING1
HALLMARK_INTERFERON_ALPHA_RESPONSE	0.047	0.62	12	5	B2M,CXCL10,CXCL11,IRF1,SELL
HALLMARK_ANGIOGENESIS	0.05	0.62	24	8	FGFR1,FSTL1,JAG1,LUM,POSTN,S100A4,STC1,TNFRSF21
HALLMARK_CHOLESTEROL_HOMEOSTASIS	0.066	0.66	13	5	ALCAM,CXCL16,JAG1,LGALS3,PLAUR
HALLMARK_NOTCH_SIGNALING	0.11	0.94	7	3	DLL1,JAG1,NOTCH3
HALLMARK_APOPTOSIS	0.14	0.94	53	13	ANXA1,BGN,DIABLO,FAS,GSN,IFNB1,IFNGR1,IGFBP6,IRF1,LGALS3,LUM,MMP2,TIMP2
HALLMARK_IL6_JAK_STAT3_SIGNALING	0.17	0.94	60	14	A2M,CCL7,CXCL10,CXCL11,CXCL9,FAS,IFNGR1,IL1R2,IRF1,PLA2G2A,REG1A,TNFRSF1A,TNFRSF1B,TNFRSF21
HALLMARK_HYPOXIA	0.18	0.94	46	11	ADM,ANXA2,BGN,EGFR,F3,NAGK,PLAUR,S100A4,STC1,TGFB3,TGFBI
HALLMARK_KRAS_SIGNALING_UP	0.21	0.94	52	12	CTSS,CXCL10,GPNMB,INHBA,MMP10,PLAUR,SERPINA3,SLPI,SPARCL1,SPON1,TFPI,TNFRSF1B
HALLMARK_COMPLEMENT	0.22	0.94	78	17	C9,CD55,CD59,CTSH,CTSS,CTSV,F10,F3,HSPA1A,IRF1,LGALS3,LRP1,MMP12,PLAUR,PLG,SERPING1,TIMP2
HALLMARK_INTERFERON_GAMMA_RESPONSE	0.23	0.94	48	11	B2M,CCL7,CXCL10,CXCL11,CXCL9,FAS,HIF1A,IL18BP,IRF1,SERPING1,VCAM1
HALLMARK_INFLAMMATORY_RESPONSE	0.26	0.97	70	15	ADM,CCL7,CD48,CD55,CXCL10,CXCL11,CXCL9,F3,HIF1A,INHBA,IRF1,PLAUR,SELL,TNFRSF1B,TNFRSF9
HALLMARK_IL2_STAT5_SIGNALING	0.27	0.97	50	11	ALCAM,CAPG,CD48,CTSZ,CXCL10,IFNGR1,IL1R2,SELL,TNFRSF1B,TNFRSF21,TNFRSF9
HALLMARK_APICAL_JUNCTION	0.36	1	43	9	ADAMTS5,BMP1,EGFR,ICAM2,MAPK11,MMP2,NEGR1,TGFBI,VCAM1
HALLMARK_APICAL_SURFACE	0.37	1	12	3	EFNA5,GAS1,PLAUR
HALLMARK_WNT_BETA_CATENIN_SIGNALING	0.43	1	8	2	DLL1,JAG1
HALLMARK_ESTROGEN_RESPONSE_EARLY	0.49	1	20	4	GFRA1,NBL1,RET,TFF3
HALLMARK_HEDGEHOG_SIGNALING	0.5	1	9	2	PLG,UNC5C
HALLMARK_PROTEIN_SECRETION	0.5	1	9	2	CD63,EGFR
HALLMARK_XENOBIOTIC_METABOLISM	0.57	1	45	8	EPHA2,F10,FAS,FETUB,PGD,PLG,REG1A,TNFRSF1A
HALLMARK_UV_RESPONSE_DN	0.58	1	28	5	ANXA2,CDON,EFEMP1,F3,TFPI
HALLMARK_P53_PATHWAY	0.61	1	29	5	CTSF,EPHA2,FAS,PLXNB2,S100A4
HALLMARK_PANCREAS_BETA_CELLS	0.63	1	5	1	INS
HALLMARK_G2M_CHECKPOINT	0.65	1	24	4	EFNA5,EGF,H2AFZ,HIF1A
HALLMARK_KRAS_SIGNALING_DN	0.65	1	30	5	CKM,EGF,EPHA5,IGFBP2,TFF2
HALLMARK_ESTROGEN_RESPONSE_LATE	0.7	1	32	5	KLK11,NBL1,RET,SERPINA3,TFF3
HALLMARK_UV_RESPONSE_UP	0.74	1	27	4	CTSV,IGFBP2,IRF1,RET
HALLMARK_GLYCOLYSIS	0.76	1	34	5	DSC2,EGFR,STC1,TFF3,TGFBI
HALLMARK_TNFA_SIGNALING_VIA_NFKB	0.76	1	53	8	CXCL10,CXCL11,F3,INHBA,IRF1,JAG1,PLAUR,TNFRSF9
HALLMARK_BILE_ACID_METABOLISM	0.79	1	8	1	APOA1
HALLMARK_SPERMATOGENESIS	0.79	1	8	1	POMC
HALLMARK_MYOGENESIS	0.8	1	36	5	CFD,CKM,GSN,PLXNB2,SOD3
HALLMARK_ADIPOGENESIS	0.81	1	23	3	ADIPOQ,IFNGR1,SPARCL1
HALLMARK_ALLOGRAFT_REJECTION	0.83	1	82	12	B2M,CAPG,CCL11,CCL7,CTSS,CXCL9,EGFR,FAS,HIF1A,IFNGR1,IL16,INHBA
HALLMARK_FATTY_ACID_METABOLISM	0.88	1	19	2	ERP29,H2AFZ
HALLMARK_ANDROGEN_RESPONSE	0.91	1	12	1	B2M
HALLMARK_MITOTIC_SPINDLE	0.92	1	13	1	GSN
HALLMARK_E2F_TARGETS	0.99	1	22	1	H2AFZ
HALLMARK_PI3K_AKT_MTOR_SIGNALING	0.99	1	36	2	EGFR,TNFRSF1A
HALLMARK_DNA_REPAIR	1	1	9	0
HALLMARK_HEME_METABOLISM	1	1	18	0
HALLMARK_MTORC1_SIGNALING	1	1	32	1	STC1
HALLMARK_MYC_TARGETS_V1	1	1	32	1	H2AFZ
HALLMARK_MYC_TARGETS_V2	1	1	7	0
HALLMARK_OXIDATIVE_PHOSPHORYLATION	1	1	9	0
HALLMARK_PEROXISOME	1	1	10	0
HALLMARK_REACTIVE_OXIGEN_SPECIES_PATHWAY	1	1	7	0
HALLMARK_TGF_BETA_SIGNALING	1	1	12	0
HALLMARK_UNFOLDED_PROTEIN_RESPONSE	1	1	8	0

## Sheet: Sheet1
Gene
GDF15
PTN
CHRDL1
CCDC80
MMP12
CGA FSHB
FSTL3
B2M
EFEMP1
ADAMTS5
NBL1
NPPB
TNFRSF1A
RSPO4
IGFBP2
CST3
CTSV
EPHA2
SMOC1
DPT
DSC2
CAPG
SPON1
IL18BP
IGFBP6
REG4
UNC5C
LTBP4
LUM
RET
FGA FGB FGG
DKK3
MMP7
HAVCR2
CGA CGB
CXCL9
PPY
EFNA4
NTN1
FAS
DCTN2
FGG
SOD3
LGALS3
CST1
GAS1
CCL18
TGFBI
REG1A
RSPO3
CST5
CNDP1
MRC1
CA3
TNFRSF19
NRXN3
SERPINF2
TNFRSF1B
COL18A1
CGA LHB
CDON
ROR1
EFNA2
NOTCH3
CXCL10
CXCL16
THBS4
TFF2
ITGAV ITGB5
CST2
EFNA5
TFPI
MSTN
GHR
GSTP1
PLXNB2
RELT
CFD
FLRT2
CCL14
TNFRSF13C
CD59
ERP29
SELL
SLPI
PRSS27
LILRB2
MAP2K2
CD55
CTSZ
CCL3
POSTN
PLAUR
HIST2H2BE
CCL15
DLL1
RARRES2
CHI3L1
AHSG
STC1
FIGF
IGHA1 IGHA2
APOL1
ADAMTS13
EFNB2
H2AFZ
EGFR
NEGR1
PLA2G2A
KDR
SPARCL1
INHBA
FUT5
PI3
STK17B
HSPA1A
CCL11
ADIPOQ
HDGFRP2
SFRP1
ALCAM
CKB CKM
LAMA1 LAMB1 LAMC1
CD300C
IL12B IL23A
FGFR1
SEMA3E
SEMA6B
LRP1
EDA2R
SERPING1
CKM
TNFRSF21
PAPPA
CHIT1
ANGPT2
CD163
CCL23
C9
EGF
CHST15
FSTL1
TPSB2
CD48
RGMB
EPHB6
UBE2G2
CTSF
KLK11
GFRA1
MATN2
NRXN1
TXNDC12
GNLY
F10
FAM3B
CHKB
EPHA5
TNFRSF9
LYZ
EFNB1
S100A4
CDNF
GPNMB
MAP2K1
IRF1
ADM
CCL7
TFF3
GFRA2
A2M
IL17RC
AGT
IL1R2
ESAM
PDE11A
CLEC4M
TIMP2
GSN
PLG
AFP
ANP32B
MMP10
EFNB3
PGD
POMC
NAGK
FAM3D
CTSS
FLRT3
DKKL1
ICAM2
REN
VEGFC
F3
HP
IL16
LSAMP
ANXA2
JAG1
FETUB
INHBA INHBB
DIABLO
INS
SERPINA3
GRN
TNFRSF17
PRSS2
IFNGR1
MMP1
PIANP
CHL1
IL1RN
MMP2
HIST1H3A
TGM3
MAPK11
ANXA1
VCAM1
BGN
APOA1
CTSH
IFNB1
TGFB3
GDF11 MSTN
THBS2
CD63
CXCL11
BMP1
HIF1A
PDE9A
