# Supplementary material for: Protein signatures of centenarians and their offspring suggest centenarians age slower than other humans
Source: Aging Cell. 2021 Jan 29;20(2):e13290. doi: 10.1111/acel.13290 (PMC7884029; doi:10.1111/acel.13290)
Supplement: Supplementary file 1 — Appendix S1 [file ACEL-20-e13290-s001.zip › acel13290-sup-0010-TableS5a.xlsx]

## Sheet: change.age.no.necs
				NECS				INTERVAL
SomaID	uniprot	geneID	Target.fullname	FC.cont2cent	FC.off2cent	F.test	Pval.Ftest	beta.age	SE.age	log10.p.
9187-2_3	P05114	HMGN1	Non-histone chromosomal protein HMG-14	0.946773	1.01299	1.62094	0.200097	0.01	0.002	7.2
10344-334_3	Q13651	IL10RA	Interleukin-10 receptor subunit alpha	1.05402	1.05931	1.61212	0.201876	-0.01	0.002	5.3
13998-26_3	Q8N142	ADSSL1	Adenylosuccinate synthetase isozyme 1	1.15074	1.12413	1.61209	0.201884	0.008	0.002	4.9
5464-52_3	P62993	GRB2	Growth factor receptor-bound protein 2	0.916436	0.98143	1.61132	0.202026	0.008	0.002	5.2
5656-53_3	P21128	ENDOU	Poly(U)-specific endoribonuclease	1.0509	1.03474	1.61102	0.202108	-0.01	0.002	6.8
11203-97_3	P30613	PKLR	Pyruvate kinase PKLR	0.88948	0.86296	1.60254	0.203814	-0.006	0.002	2.6
2516-57_3	O00585	CCL21	C-C motif chemokine 21	1.05837	0.97068	1.60147	0.203973	-0.024	0.002	38.9
12504-26_3	P29536	LMOD1	Leiomodin-1	0.959578	0.947042	1.59199	0.205898	0.01	0.002	7.7
6577-64_3	Q16363	LAMA4	Laminin subunit alpha-4	0.976825	1.02119	1.58389	0.207527	-0.006	0.002	2.7
4696-2_2	P05413	FABP3	Fatty acid-binding protein, heart	0.975758	0.938921	1.57996	0.208365	0.009	0.002	6.1
10081-17_3	Q9UPW6	SATB2	DNA-binding protein SATB2	1.06003	1.05668	1.56794	0.210816	-0.006	0.002	2.7
11327-56_3	P49760	CLK2	Dual specificity protein kinase CLK2	1.08475	1.02599	1.55758	0.212992	-0.008	0.002	4.9
9053-16_3	P52943	CRIP2	Cysteine-rich protein 2	0.959054	0.985933	1.5515	0.214305	0.014	0.002	11.2
3506-49_1	P01374 Q06643	LTA LTB	Lymphotoxin alpha2:beta1	1.04238	1.05517	1.54926	0.214757	-0.014	0.002	14.8
6451-64_3	Q9BXN1	ASPN	Asporin	0.933079	0.914164	1.54277	0.216114	0.024	0.002	39.1
8300-82_3	O75381	PEX14	Peroxisomal membrane protein PEX14	0.918928	0.938676	1.53635	0.217507	0.014	0.002	13.9
5465-32_3	O60243	HS6ST1	Heparan-sulfate 6-O-sulfotransferase 1	1.04194	0.993813	1.53497	0.217772	-0.017	0.002	19.2
6603-18_3	P23352	KAL1	Anosmin-1	0.958176	0.976847	1.53482	0.21788	0.007	0.002	3.6
3413-50_2	Q16548	BCL2A1	Bcl-2-related protein A1	1.04112	1.0412	1.53133	0.218586	0.016	0.002	18.4
5846-24_3	Q13253	NOG	Noggin	1.10467	1.10668	1.53016	0.218839	-0.011	0.002	9.1
6550-4_3	Q14773	ICAM4	Intercellular adhesion molecule 4	0.91258	0.922166	1.52379	0.220206	0.006	0.002	2.7
6356-3_3	P15086	CPB1	Carboxypeptidase B	1.12648	1.05332	1.51092	0.223029	0.014	0.002	13.5
3902-21_2	P63208	SKP1	S-phase kinase-associated protein 1	1.01758	1.05508	1.49849	0.225771	0.007	0.002	3.5
7206-20_3	P09467	FBP1	Fructose-1,6-bisphosphatase 1	1.10681	1.07887	1.49838	0.225805	0.011	0.002	10.6
5109-24_3	Q92823	NRCAM	Neuronal cell adhesion molecule	0.930556	0.898648	1.49788	0.225884	-0.009	0.002	6.4
9457-3_3	P51636	CAV2	Caveolin-2	1.04062	1.0336	1.4884	0.228061	-0.008	0.002	4.7
6231-46_3	O76061	STC2	Stanniocalcin-2	0.966409	1.00043	1.47422	0.231284	-0.007	0.002	3.7
13992-12_3	P46459	NSF	Vesicle-fusing ATPase	0.959966	1.00227	1.47086	0.232009	0.008	0.002	5.3
2523-31_3	P13501	CCL5	C-C motif chemokine 5	0.851336	0.995627	1.47018	0.232153	0.009	0.002	4.5
5112-73_3	P41217	CD200	OX-2 membrane glycoprotein	1.03564	1.03206	1.4625	0.233953	-0.005	0.002	2.4
13650-11_3	Q9NZI2	KCNIP1	Kv channel-interacting protein 1	1.06501	1.0468	1.46163	0.234142	-0.007	0.002	3.7
8252-2_3	Q6P988	NOTUM	Palmitoleoyl-protein carboxylesterase NOTUM	1.06019	1.0318	1.44791	0.237312	0.014	0.002	14.8
11278-4_3	P13942	COL11A2	Collagen alpha-2(XI) chain	0.980318	0.932683	1.445	0.238015	-0.032	0.002	79.4
9350-3_3	Q6MZW2	FSTL4	Follistatin-related protein 4	1.04745	1.03023	1.43641	0.240063	-0.01	0.002	7.1
5764-4_3	Q10471	GALNT2	Polypeptide N-acetylgalactosaminyltransferase 2	1.03397	1.01355	1.40078	0.248645	-0.007	0.002	4.1
2781-63_2	Q8NHW4	CCL4L1	C-C motif chemokine 4-like	0.771189	1.02114	1.3937	0.250389	0.007	0.002	2.8
9279-7_3	Q5DX21	IGSF11	Immunoglobulin superfamily member 11	1.03831	0.996135	1.39356	0.250403	-0.006	0.002	2.7
5746-37_3	P98172	EFNB1	Ephrin-B1	0.986911	0.95143	1.38579	0.252332	-0.007	0.002	3.9
4158-54_2	P00749	PLAU	Urokinase-type plasminogen activator	1.00033	0.967566	1.37654	0.254676	0.008	0.002	5
2972-57_2	P18075	BMP7	Bone morphogenetic protein 7	1.01581	0.952392	1.37535	0.254947	0.009	0.002	5.7
5132-71_3	Q6UWB1	IL27RA	Interleukin-27 receptor subunit alpha	1.0431	1.02951	1.36986	0.256352	-0.011	0.002	9.3
8315-5_3	Q8N690	DEFB119	Beta-defensin 119	1.01862	1.03185	1.36926	0.256484	0.006	0.002	2.7
12540-25_3	P84095	RHOG	Rho-related GTP-binding protein RhoG	1.01151	1.02995	1.36576	0.257372	0.01	0.002	6.7
6334-9_3	P36268	GGT2	Inactive gamma-glutamyltranspeptidase 2	1.11443	1.10753	1.36126	0.258527	0.007	0.002	3.6
14065-11_3	P06127	CD5	T-cell surface glycoprotein CD5	1.04837	1.04099	1.35926	0.259059	-0.006	0.002	3
5357-60_3	Q8N0W4	NLGN4X	Neuroligin-4, X-linked	0.952868	0.959164	1.35704	0.259607	0.008	0.002	5.1
5230-99_3	P04035	HMGCR	3-hydroxy-3-methylglutaryl-coenzyme A reductase	1.03335	1.02305	1.35553	0.260005	-0.006	0.002	3.1
2622-18_1	P30519	HMOX2	Heme oxygenase 2	0.915806	0.922696	1.35176	0.260955	0.012	0.002	10.3
7840-64_3	Q99538	LGMN	Legumain	1.12697	1.07007	1.33741	0.264679	0.018	0.002	15.4
9950-229_3	P18627	LAG3	Lymphocyte activation gene 3 protein	0.923552	0.886725	1.32633	0.267592	0.011	0.002	8.3
2645-54_1	Q05513	PRKCZ	Protein kinase C zeta type	0.923197	0.946833	1.32253	0.268608	0.011	0.002	8.1
6070-11_3	O00391	QSOX1	Sulfhydryl oxidase 1	0.993486	0.944379	1.30698	0.272757	-0.009	0.002	5.9
3326-58_2	Q9BY67	CADM1	Cell adhesion molecule 1	0.968586	0.938988	1.30278	0.273883	-0.005	0.002	2.5
6586-19_3	O75078	ADAM11	Disintegrin and metalloproteinase domain-containing protein 11	0.942259	0.959703	1.3014	0.274266	0.01	0.002	7.4
13698-28_3	Q8IZA0	KIAA0319L	Dyslexia-associated protein KIAA0319-like protein	1.02872	1.03337	1.29567	0.275832	0.008	0.002	5.1
8683-119_3	Q9UKJ1	PILRA	Paired immunoglobulin-like type 2 receptor alpha	1.04927	1.04526	1.28327	0.279224	0.008	0.002	5.3
13515-8_3	Q96P16	RPRD1A	Regulation of nuclear pre-mRNA domain-containing protein 1A	0.970648	0.997769	1.28196	0.279616	-0.006	0.002	3.2
9207-60_3	O95825	CRYZL1	Quinone oxidoreductase-like protein 1	1.07614	1.06355	1.27549	0.28138	0.007	0.002	4.5
7085-81_3	Q15517	CDSN	Corneodesmosin	0.94339	0.947894	1.27238	0.282266	0.025	0.002	43.4
3535-84_1	O94907	DKK1	Dickkopf-related protein 1	1.04852	1.0843	1.26806	0.283464	0.009	0.002	6.4
5631-83_3	P12872	MLN	Promotilin	0.901179	0.823975	1.26026	0.285628	0.031	0.002	77.2
12522-6_3	P54727	RAD23B	UV excision repair protein RAD23 homolog B	0.983708	0.932888	1.25748	0.286434	0.005	0.002	2.4
4314-12_2	Q9H773	DCTPP1	dCTP pyrophosphatase 1	1.03033	1.01206	1.24919	0.288819	0.012	0.002	10.7
6060-2_3	P12273	PIP	Prolactin-inducible protein	1.03649	1.04517	1.24325	0.29051	-0.014	0.002	11.3
7161-25_3	O95479	H6PD	GDH/6PGL endoplasmic bifunctional protein	0.933528	0.919012	1.23986	0.291476	-0.008	0.002	5.2
9758-17_3	P62701	RPS4X	40S ribosomal protein S4, X isoform	0.907228	0.98104	1.23551	0.292713	0.006	0.002	3.2
2795-23_3	P05186	ALPL	Lactoferrin	0.945761	0.963261	1.23272	0.293549	-0.006	0.002	2.8
5099-14_3	P18627	LAG3	Lymphocyte activation gene 3 protein	0.919867	0.883706	1.23246	0.293608	0.011	0.002	8.1
3294-55_2	P0CG37	CFC1	Cryptic protein	0.958958	0.946284	1.2259	0.295526	0.01	0.002	6.9
6961-14_3	Q6UXB1	IGFL3	Insulin growth factor-like family member 3	1.05461	1.04591	1.22258	0.296508	-0.007	0.002	4.3
9906-21_3	Q9BQ16	SPOCK3	Testican-3	1.04493	1.0299	1.22209	0.296679	0.012	0.002	10.5
4912-17_1	P17174	GOT1	Aspartate aminotransferase, cytoplasmic	0.966921	0.977921	1.21398	0.299021	0.008	0.002	5
8314-71_3	P15586	GNS	N-acetylglucosamine-6-sulfatase	0.936229	0.971605	1.19974	0.303264	0.012	0.002	10.7
5680-54_3	Q9NPH6	OBP2B	Odorant-binding protein 2b	1.05358	0.939856	1.19591	0.304431	-0.014	0.002	14.6
4673-13_2	P05231	IL6	Interleukin-6	0.807311	1.22738	1.19412	0.304936	0.01	0.002	6.6
11211-7_3	Q15813	TBCE	Tubulin-specific chaperone E	0.92945	0.981264	1.18363	0.308142	0.008	0.002	4.5
9383-24_3	Q15782	CHI3L2	Chitinase-3-like protein 2	1.01355	0.970955	1.17903	0.30953	-0.005	0.002	2.6
12831-21_3	Q96BS2	TESC	Calcineurin B homologous protein 3	0.975784	0.982777	1.17892	0.309573	0.016	0.002	18.3
3329-14_2	O75594	PGLYRP1	Peptidoglycan recognition protein 1	0.833179	0.856851	1.17844	0.309703	-0.006	0.002	2.9
8275-31_3	Q5VY43	PEAR1	Platelet endothelial aggregation receptor 1	0.959335	0.990999	1.17599	0.310482	-0.013	0.002	12.8
5682-13_3	Q6EMK4	VASN	Vasorin	0.950299	1.00328	1.17381	0.311123	-0.018	0.004	6.2
6941-11_3	Q8NBK3	SUMF1	Sulfatase-modifying factor 1	0.965655	0.948232	1.17214	0.311673	0.009	0.002	6.2
10085-25_3	P49675	STAR	Steroidogenic acute regulatory protein, mitochondrial	0.985172	0.962781	1.14686	0.319569	0.006	0.002	3
4551-72_3	Q8IZF4	ADGRG5	Adhesion G-protein coupled receptor G5	1.04034	1.01229	1.14532	0.320038	-0.006	0.002	2.7
3508-78_3	O00626	CCL22	C-C motif chemokine 22	0.931707	0.950727	1.13929	0.321963	-0.013	0.002	12.7
13529-39_3	Q9ULW6	NAP1L2	Nucleosome assembly protein 1-like 2	1.02839	1.03618	1.11379	0.330198	0.009	0.002	5.4
3320-49_2	Q16270	IGFBP7	Insulin-like growth factor-binding protein 7	0.984128	0.945041	1.11127	0.330988	0.008	0.002	4.9
12650-43_3	P08754	GNAI3	Guanine nucleotide-binding protein G(k) subunit alpha	1.03206	1.03558	1.11112	0.331074	0.007	0.002	3.9
2819-23_2	P33151	CDH5	Cadherin-5	0.97456	0.936261	1.09707	0.335683	-0.014	0.002	13.2
8229-1_3	Q4G148	GXYLT1	Glucoside xylosyltransferase 1	1.02744	1.03396	1.09038	0.337924	0.008	0.002	4.8
5722-78_3	P42785	PRCP	Lysosomal Pro-X carboxypeptidase	0.968034	0.938749	1.08226	0.340658	0.008	0.002	5.6
10000-28_3	P43320	CRYBB2	Beta-crystallin B2	0.946862	0.955077	1.07814	0.34206	-0.008	0.002	5.1
7975-97_3	Q6ZN44	UNC5A	Netrin receptor UNC5A	0.932234	0.919197	1.06711	0.345815	-0.014	0.002	13.8
13594-158_3	Q9UJY5	GGA1	ADP-ribosylation factor-binding protein GGA1	0.934325	0.973071	1.06401	0.346862	0.009	0.002	6
13022-20_3	O14683	TP53I11	Tumor protein p53-inducible protein 11	1.06629	1.01292	1.05536	0.349848	0.008	0.002	5.5
9077-10_3	O60476	MAN1A2	Mannosyl-oligosaccharide 1,2-alpha-mannosidase IB	0.970595	0.950334	1.05215	0.350943	0.008	0.002	4.7
4127-75_1	P13671	C6	Complement component C6	1.02131	0.981202	1.04673	0.352848	-0.007	0.002	3.8
14086-11_3	Q92484	SMPDL3A	Acid sphingomyelinase-like phosphodiesterase 3a	1.14912	1.10074	1.03603	0.35661	0.009	0.002	6.1
9867-23_3	O00757	FBP2	Fructose-1,6-bisphosphatase isozyme 2	1.04372	1.02394	1.01873	0.362782	-0.01	0.002	7.5
8377-87_4	P13521	SCG2	Secretogranin-2	0.97467	1.00165	1.01565	0.363889	0.006	0.002	2.8
12449-16_3	O43447	PPIH	Peptidyl-prolyl cis-trans isomerase H	0.92036	0.951474	1.01302	0.364855	0.008	0.002	5.1
13954-9_3	Q96EK6	GNPNAT1	Glucosamine 6-phosphate N-acetyltransferase	0.944623	0.998587	1.01003	0.365922	0.008	0.002	4.5
7093-20_3	Q9HDB5	NRXN3	Neurexin-3-beta	1.03536	1.04734	0.999394	0.369798	0.011	0.002	8.6
13101-60_3	Q9BQB4	SOST	Sclerostin	1.0217	0.989065	0.99712	0.370625	0.038	0.001	135.3
11438-6_3	P25686	DNAJB2	DnaJ homolog subfamily B member 2	0.939914	0.94972	0.990697	0.372991	0.007	0.002	3.7
14121-24_3	Q9UBN6	TNFRSF10D	Tumor necrosis factor receptor superfamily member 10D	1.02678	1.03572	0.981124	0.376546	-0.005	0.002	2.5
2573-20_15	P05231	IL6	Interleukin-6	0.881161	1.26048	0.980256	0.376855	0.005	0.002	2.4
7247-1_3	Q5T7V8	GORAB	RAB6-interacting golgin	0.980124	0.955996	0.976335	0.378361	-0.008	0.002	5.1
11208-15_3	Q9UK23	NAGPA	N-acetylglucosamine-1-phosphodiester alpha-N-acetylglucosaminidase	1.03624	1.03808	0.973856	0.379268	-0.019	0.002	28.1
3805-16_2	Q9NQ30	ESM1	Endothelial cell-specific molecule 1	0.967821	0.985136	0.969031	0.381086	-0.006	0.002	3.3
14689-3_3	P55735	SEC13	Protein SEC13 homolog	0.994862	0.963638	0.965954	0.382243	0.014	0.002	14.3
10491-21_3	P20645	M6PR	Cation-dependent mannose-6-phosphate receptor	1.00812	0.947382	0.963813	0.383062	-0.008	0.002	4.6
10928-7_3	Q9UHA7	IL36A	Interleukin-36 alpha	1.0582	1.01457	0.958634	0.385041	-0.006	0.002	2.7
9055-81_3	P0CAP1	MYZAP	Myocardial zonula adherens protein	1.03681	1.05129	0.958016	0.38527	0.007	0.002	3.5
7083-74_3	O95460	MATN4	Matrilin-4	1.00472	0.971142	0.946244	0.389785	-0.016	0.002	19.3
3416-2_2	Q06187	BTK	Tyrosine-protein kinase BTK	1.11586	1.12568	0.938507	0.392808	0.007	0.002	3.6
3296-92_2	Q02246	CNTN2	Contactin-2	0.953656	0.957297	0.930305	0.396015	0.009	0.002	6.3
2844-53_2	P35590	TIE1	Tyrosine-protein kinase receptor Tie-1, soluble	0.960912	0.938528	0.89718	0.409211	-0.007	0.002	3.6
11993-227_3	P05023	ATP1A1	Sodium/potassium-transporting ATPase subunit alpha-1	0.946112	0.923467	0.893644	0.41069	0.008	0.002	4.6
4212-5_3	Q9UBC2	EPS15L1	Epidermal growth factor receptor substrate 15-like 1	0.986781	1.03962	0.892043	0.411329	0.011	0.002	7.9
3480-7_1	P51452	DUSP3	Dual specificity protein phosphatase 3	0.982064	1.06416	0.888809	0.412629	0.008	0.002	3.6
12758-47_3	O43424	GRID2	Glutamate receptor ionotropic, delta-2	0.957908	0.979116	0.888543	0.412752	0.007	0.002	3.6
7986-98_3	Q9Y3Q0	NAALAD2	N-acetylated-alpha-linked acidic dipeptidase 2	0.910517	0.935308	0.88557	0.413985	-0.007	0.002	4.1
4162-54_2	P02787	TF	Serotransferrin	1.02837	1.0004	0.883063	0.414995	-0.007	0.002	4.2
14314-6_3	Q13356	PPIL2	Peptidyl-prolyl cis-trans isomerase-like 2	1.05526	1.03718	0.874461	0.418545	-0.007	0.002	3.4
3773-15_4	Q02763	TEK	Angiopoietin-1 receptor, soluble	1.01977	0.992346	0.87161	0.41973	-0.006	0.002	2.6
7847-66_3	Q9UHF0	TAC3	Tachykinin-3	0.972995	0.98069	0.867625	0.42142	0.006	0.002	3
9038-12_3	O76095	JTB	Protein JTB	0.993558	0.971474	0.850292	0.428715	-0.005	0.002	2.4
8468-19_3	P07288	KLK3	Prostate-specific antigen	0.931028	0.932215	0.848589	0.42946	0.007	0.001	8.4
5659-11_3	P20396	TRH	Thyrotropin-releasing hormone	1.00406	0.983714	0.847197	0.430067	-0.006	0.002	2.6
2960-66_2	P27918	CFP	Properdin	1.03665	1.02503	0.846969	0.430138	-0.006	0.002	3.2
9456-34_3	Q969J5	IL22RA2	Interleukin-22 receptor subunit alpha-2	1.03563	1.03046	0.837775	0.434086	-0.018	0.002	22.5
6920-1_3	Q6UXV0	GFRAL	GDNF family receptor alpha-like	0.986097	0.973766	0.837432	0.434221	0.016	0.002	17.9
8362-102_3	P01591	IGJ	Immunoglobulin J chain	0.977204	0.985013	0.834538	0.435476	0.011	0.002	8.2
5227-60_3	Q15118	PDK1	[Pyruvate dehydrogenase (acetyl-transferring)] kinase isozyme 1, mitochondrial	1.03055	1.04896	0.833435	0.435947	-0.006	0.002	2.6
2706-69_2	P05543	SERPINA7	Thyroxine-binding globulin	1.03864	1.02575	0.827484	0.438522	-0.01	0.003	2.5
13686-2_3	Q01344	IL5RA	Interleukin-5 receptor subunit alpha	0.939474	0.927669	0.826766	0.438841	0.015	0.002	15.1
5704-74_3	P51124	GZMM	Granzyme M	1.04039	1.00006	0.825924	0.439221	-0.011	0.002	8.6
2421-7_3	P23560	BDNF	Brain-derived neurotrophic factor	1.04255	1.0541	0.815914	0.443593	0.016	0.002	17.8
14688-6_3	P35236	PTPN7	Tyrosine-protein phosphatase non-receptor type 7	0.953086	0.970439	0.814717	0.444127	0.008	0.002	4.8
7156-2_3	Q6P4F1	FUT10	Alpha-(1,3)-fucosyltransferase 10	0.999007	1.01173	0.808487	0.446869	0.014	0.002	12.7
12939-1_3	O15160	POLR1C	DNA-directed RNA polymerases I and III subunit RPAC1	1.05711	1.01437	0.800488	0.450438	-0.006	0.002	2.8
5736-1_3	Q5T2D2	TREML2	Trem-like transcript 2 protein	0.934878	0.918859	0.794769	0.45299	-0.011	0.002	9.5
5643-2_3	Q6JVE9	LCN8	Epididymal-specific lipocalin-8	0.951228	0.979226	0.778901	0.460207	-0.009	0.002	5.4
13572-43_3	O00231	PSMD11	26S proteasome non-ATPase regulatory subunit 11	0.967288	0.97173	0.77627	0.461386	0.007	0.002	4.1
12742-160_3	A6NDV4	TMEM8B	Transmembrane protein 8B	1.02004	1.03866	0.751189	0.473034	0.006	0.002	2.9
3059-50_2	Q9Y275	TNFSF13B	Tumor necrosis factor ligand superfamily member 13B	1.03162	1.02945	0.728193	0.483956	-0.005	0.002	2.5
2742-68_2	Q9Y286	SIGLEC7	Sialic acid-binding Ig-like lectin 7	0.962209	0.964877	0.724736	0.485616	0.023	0.002	37.6
8773-172_3	Q9NT22	EMILIN3	EMILIN-3	1.01474	0.986732	0.71079	0.492396	-0.012	0.002	10.9
10014-31_3	O43623	SNAI2	Zinc finger protein SNAI2	1.01231	0.991544	0.707237	0.494153	-0.006	0.002	3.3
5480-49_3	P13501	CCL5	C-C motif chemokine 5	0.911542	0.936328	0.702388	0.496513	0.007	0.002	4.3
5599-88_3	Q8NBM8	PCYOX1L	Prenylcysteine oxidase-like	0.999853	0.981821	0.69798	0.498703	0.012	0.002	10.1
13405-61_3	P20155	SPINK2	Serine protease inhibitor Kazal-type 2	0.944702	0.950136	0.695104	0.500151	-0.006	0.002	2.8
4801-13_3	P22079	LPO	Lactoperoxidase	0.94305	0.947779	0.68718	0.504089	-0.01	0.002	7.4
10048-7_3	Q13951	CBFB	Core-binding factor subunit beta	1.01501	1.00173	0.684802	0.505276	0.01	0.002	8
2585-2_5	P01236	PRL	Prolactin	0.981708	0.971729	0.681508	0.506938	-0.015	0.002	15.7
8337-65_3	Q92729	PTPRU	Receptor-type tyrosine-protein phosphatase U	0.979392	0.948425	0.674259	0.510593	0.009	0.002	6.9
7871-16_3	Q24JP5	TMEM132A	Transmembrane protein 132A	0.955856	0.983644	0.668418	0.513571	-0.016	0.002	18.1
5231-79_3	Q8NBP7	PCSK9	Proprotein convertase subtilisin/kexin type 9	1.05697	1.05403	0.664556	0.515536	0.021	0.004	8
14628-72_3	Q9UK99	FBXO3	F-box only protein 3	1.04701	0.998255	0.664555	0.515571	0.01	0.002	7.1
12425-104_3	P62330	ARF6	ADP-ribosylation factor 6	0.963342	0.966632	0.660481	0.517634	0.007	0.002	3.6
5117-14_3	Q96MS0	ROBO3	Roundabout homolog 3	1.01589	1.03695	0.659073	0.518368	-0.007	0.002	4.2
8345-27_3	Q96SL4	GPX7	Glutathione peroxidase 7	0.966666	1.00081	0.653447	0.521275	0.007	0.002	4.1
10608-9_3	P15515	HTN1	Histatin-1	1.01619	0.964407	0.651508	0.522295	-0.009	0.002	6.2
7228-2_3	Q969X2	ST6GALNAC6	Alpha-N-acetylgalactosaminide alpha-2,6-sialyltransferase 6	0.970166	0.944697	0.650223	0.522948	0.017	0.002	19.9
11237-49_3	Q15113	PCOLCE	Procollagen C-endopeptidase enhancer 1	0.977996	0.949783	0.648843	0.523661	0.013	0.002	13.6
12020-39_3	P07738	BPGM	Bisphosphoglycerate mutase	1.08139	1.09276	0.643209	0.526616	-0.007	0.002	4.1
4154-57_2	P16109	SELP	P-selectin	0.960808	0.998543	0.642819	0.526802	0.014	0.002	13.7
6054-6_3	O95157	NXPH3	Neurexophilin-3	1.02734	1.02529	0.61931	0.539269	-0.007	0.002	4
9363-11_3	Q8WUE5	CT55	Cancer/testis antigen 55	1.02217	1.02237	0.613034	0.542649	-0.01	0.002	7.1
10640-9_3	Q8NFQ8	TOR1AIP2	Torsin-1A-interacting protein 2	1.02884	1.05089	0.612903	0.542719	-0.006	0.002	3
2658-27_1	Q16288	NTRK3	NT-3 growth factor receptor	1.00807	0.970111	0.600131	0.549644	0.008	0.002	4.6
6453-70_3	Q8NHJ6	LILRB4	Leukocyte immunoglobulin-like receptor subfamily B member 4	1.02063	1.03667	0.597776	0.550945	0.009	0.002	5.4
7245-2_3	O95319	CELF2	CUGBP Elav-like family member 2	0.937157	0.967363	0.58004	0.560738	0.008	0.002	5
3179-51_2	P10619	CTSA	Lysosomal protective protein	1.06333	1.05665	0.575596	0.563222	0.013	0.002	11.8
3341-33_4	P00519	ABL1	Tyrosine-protein kinase ABL1	0.974821	0.999981	0.563283	0.570179	0.005	0.002	2.4
2605-49_2	P28908	TNFRSF8	Tumor necrosis factor receptor superfamily member 8	1.01555	0.987518	0.558511	0.57288	-0.005	0.002	2.4
14106-46_3	P52306	RAP1GDS1	Rap1 GTPase-GDP dissociation stimulator 1	0.992123	1.00605	0.558122	0.573114	0.006	0.002	2.5
12571-14_3	P36405	ARL3	ADP-ribosylation factor-like protein 3	0.928865	0.959747	0.549831	0.577853	0.01	0.002	7.6
9834-62_3	P00325	ADH1B	Alcohol dehydrogenase 1B	1.02954	1.02531	0.54903	0.578321	-0.009	0.002	6.2
14128-121_3	P01566	IFNA10	Interferon alpha-10	1.04579	1.04932	0.536028	0.585847	-0.006	0.002	3.1
2809-25_2	O75173	ADAMTS4	A disintegrin and metalloproteinase with thrombospondin motifs 4	0.979154	0.971901	0.535441	0.58619	0.006	0.002	2.6
6480-1_3	Q8WVQ1	CANT1	Soluble calcium-activated nucleotidase 1	0.967123	0.938444	0.516571	0.597291	0.008	0.002	4.7
9444-70_3	Q14129	DGCR6	Protein DGCR6	1.01142	0.989058	0.513735	0.598996	-0.007	0.002	4
9070-1_3	Q0P5P2	C17orf67	Uncharacterized protein C17orf67	0.977911	0.973084	0.502385	0.605791	0.007	0.002	3.4
7770-25_3	Q9UMS0	NFU1	NFU1 iron-sulfur cluster scaffold homolog, mitochondrial	0.984768	1.00474	0.500649	0.606836	0.009	0.002	5.5
2848-2_2	Q9Y5W5	WIF1	Wnt inhibitory factor 1	1.00731	0.977842	0.488652	0.614126	-0.012	0.002	10.9
7920-30_3	Q92186	ST8SIA2	Alpha-2,8-sialyltransferase 8B	1.01214	1.02122	0.48439	0.616756	-0.007	0.002	3.7
9793-145_3	Q8TDY8	IGDCC4	Immunoglobulin superfamily DCC subclass member 4	1.03732	1.01091	0.4841	0.616916	-0.037	0.002	118.1
5350-14_2	Q9Y625	GPC6	Glypican-6	1.00719	0.99042	0.484056	0.616952	0.015	0.002	16.2
8828-21_3	Q6NXG1	ESRP1	Epithelial splicing regulatory protein 1	0.988368	1.001	0.482999	0.617595	0.007	0.002	3.2
9282-12_3	P16562	CRISP2	Cysteine-rich secretory protein 2	0.956918	0.959159	0.482376	0.617975	-0.006	0.002	3.9
13929-27_3	Q9UKG9	CROT	Peroxisomal carnitine O-octanoyltransferase	0.968514	0.987121	0.474033	0.623145	0.007	0.002	4.2
12599-10_3	Q86UX7	FERMT3	Fermitin family homolog 3	0.940617	0.980882	0.463742	0.629548	0.01	0.002	6
4535-50_2	Q10588	BST1	ADP-ribosyl cyclase/cyclic ADP-ribose hydrolase 2	1.00385	0.953616	0.463544	0.629683	-0.009	0.002	6.4
10416-79_3	P04733	MT1F	Metallothionein-1F	1.0322	1.01776	0.456754	0.633949	-0.007	0.002	3.9
6530-63_3	Q99935	PROL1	Proline-rich protein 1	0.990473	1.00833	0.454674	0.635269	0.008	0.002	4.9
9296-15_3	P23468	PTPRD	Receptor-type tyrosine-protein phosphatase delta	0.982443	0.987568	0.453898	0.635752	-0.023	0.002	41.2
2945-25_1	P03372	ESR1	Estrogen receptor	1.01339	1.03282	0.447359	0.639908	0.006	0.002	2.8
3049-61_2	P07477	PRSS1	Trypsin-1	1.02276	0.956877	0.432576	0.649394	0.007	0.002	3.8
11266-8_3	Q14242	SELPLG	P-selectin glycoprotein ligand 1	0.99081	0.95576	0.429754	0.651222	-0.017	0.002	21.5
7008-13_3	P58658	EVA1C	Protein eva-1 homolog C	1.02332	1.02383	0.428083	0.652309	-0.011	0.002	8.6
7918-114_3	P04745	AMY1A	Alpha-amylase 1	0.946615	0.978999	0.425647	0.653894	0.007	0.002	3.5
2358-19_2	P35916	FLT4	Vascular endothelial growth factor receptor 3	0.97196	0.950126	0.405911	0.666875	-0.011	0.002	9.2
5947-90_3	P40225	THPO	Thrombopoietin	0.946698	0.939895	0.402798	0.668946	0.007	0.002	4.3
2333-72_1	P01137	TGFB1	Transforming growth factor beta-1	1.01018	0.990548	0.398782	0.67163	0.01	0.002	6.9
2597-8_3	P15692	VEGFA	Vascular endothelial growth factor A	0.982245	0.99906	0.395355	0.673925	0.008	0.002	5.3
4807-13_3	P27658	COL8A1	Collagen alpha-1(VIII) chain	0.941538	0.915051	0.389501	0.677876	-0.009	0.002	5.8
11989-35_3	Q8N766	EMC1	ER membrane protein complex subunit 1	1.00653	1.02005	0.385487	0.680589	0.005	0.002	2.5
12906-137_3	P21333	FLNA	Filamin-A	0.986822	1.00395	0.384411	0.681319	0.008	0.002	4.6
12813-18_3	Q8NDI1	EHBP1	EH domain-binding protein 1	0.986367	0.979087	0.359434	0.698488	0.006	0.002	3.2
3291-30_2	P06734	FCER2	Low affinity immunoglobulin epsilon Fc receptor	1.00091	0.967846	0.355746	0.701057	-0.019	0.002	25
9015-1_3	Q9Y2Y8	PRG3	Proteoglycan 3	0.994345	0.972978	0.349237	0.705629	-0.014	0.002	12.9
2474-54_5	P02743	APCS	Serum amyloid P-component	0.990218	1.02148	0.348759	0.705958	-0.008	0.002	6.3
11260-47_3	Q8TC36	SUN5	SUN domain-containing protein 5	1.02558	1.0016	0.346111	0.707826	0.009	0.002	6.4
7198-197_3	O75063	FAM20B	Glycosaminoglycan xylosylkinase	0.971169	0.974059	0.345352	0.708358	0.005	0.002	2.5
4217-49_3	Q99714	HSD17B10	3-hydroxyacyl-CoA dehydrogenase type-2	0.9749	0.977254	0.342762	0.710196	0.01	0.002	6.6
12030-82_3	P17661	DES	Desmin	1.03629	1.02262	0.335136	0.715614	-0.006	0.002	2.7
7167-102_3	Q9P0L0	VAPA	Vesicle-associated membrane protein-associated protein A	0.957877	0.995462	0.334914	0.715776	0.008	0.002	4.4
11547-84_3	O15146	MUSK	Muscle, skeletal receptor tyrosine-protein kinase	1.00563	0.977403	0.331937	0.717903	0.014	0.002	16.1
11494-4_3	O00472	ELL2	RNA polymerase II elongation factor ELL2	0.982837	0.990749	0.326232	0.721993	0.008	0.002	5.6
2858-29_2	O14929	HAT1	Histone acetyltransferase type B catalytic subunit	1.0106	1.02974	0.321701	0.72526	0.009	0.002	6.4
4491-4_2	Q01344	IL5RA	Interleukin-5 receptor subunit alpha	1.02449	1.00154	0.321155	0.72566	0.017	0.002	20.7
8528-74_3	Q6UXK2	ISLR2	Immunoglobulin superfamily containing leucine-rich repeat protein 2	0.981128	0.978909	0.318953	0.72725	-0.011	0.002	6.7
11200-52_3	Q9NPY3	CD93	Complement component C1q receptor	1.00773	1.01645	0.315859	0.729499	-0.012	0.002	10
9490-3_3	Q8N8J7	C4orf32	Uncharacterized protein C4orf32	1.00531	0.988581	0.30843	0.734922	-0.008	0.002	3.7
13524-25_3	Q96MM7	HS6ST2	Heparan-sulfate 6-O-sulfotransferase 2	0.980058	0.983578	0.294507	0.745199	-0.006	0.002	2.8
4328-2_2	Q9BWV1	BOC	Brother of CDO	1.05531	1.0133	0.290028	0.748532	-0.014	0.002	13.2
2705-5_2	O15444	CCL25	C-C motif chemokine 25	1.02598	1.06815	0.288278	0.749839	0.006	0.002	3.2
3365-7_2	Q9UBT3	DKK4	Dickkopf-related protein 4	0.973523	0.997203	0.288141	0.749943	0.014	0.002	14.4
6527-1_3	Q7L0X0	TRIL	TLR4 interactor with leucine rich repeats	1.01759	0.994825	0.284248	0.752861	-0.009	0.002	4.5
7808-5_3	O94923	GLCE	D-glucuronyl C5-epimerase	1.00471	1.02525	0.282146	0.754441	0.012	0.002	10.4
7143-9_3	Q8NFS9	GCNT2	N-acetyllactosaminide beta-1,6-N-acetylglucosaminyl-transferase, isoform C	1.00674	1.02085	0.282085	0.754485	0.009	0.002	5.7
9804-11_3	Q14055	COL9A2	Collagen alpha-2(IX) chain	0.954318	0.95918	0.282051	0.754514	0.006	0.002	2.7
12746-4_3	Q9UIA0	CYTH4	Cytohesin-4	0.990726	0.978072	0.277272	0.758116	0.013	0.002	12.5
10938-13_3	P19256	CD58	Lymphocyte function-associated antigen 3	1.01755	1.00396	0.275737	0.759279	-0.007	0.002	3.8
9504-19_3	P51159	RAB27A	Ras-related protein Rab-27A	0.98348	0.978583	0.273407	0.76105	0.01	0.002	7.5
14049-17_3	P13232	IL7	Interleukin-7	1.02269	1.03536	0.272773	0.761528	0.01	0.002	7.4
12343-14_3	Q15057	ACAP2	Arf-GAP with coiled-coil, ANK repeat and PH domain-containing protein 2	1.02342	1.03143	0.269619	0.763931	0.008	0.002	5.1
7064-2_4	Q9BV40	VAMP8	Vesicle-associated membrane protein 8	1.01323	1.00767	0.268987	0.764408	-0.009	0.002	5.5
7965-25_3	P09105	HBQ1	Hemoglobin subunit theta-1	1.02948	1.02441	0.268386	0.764865	0.01	0.002	7.3
9878-3_3	P49888	SULT1E1	Estrogen sulfotransferase	0.999833	1.01009	0.268384	0.764869	-0.006	0.002	2.5
2843-13_2	O43291	SPINT2	Kunitz-type protease inhibitor 2	1.01832	0.975791	0.257522	0.7732	0.008	0.002	5.2
11222-62_3	Q9HD43	PTPRH	Receptor-type tyrosine-protein phosphatase H	0.989603	0.999677	0.255345	0.774886	-0.009	0.002	6.3
2212-69_1	P00750	PLAT	Tissue-type plasminogen activator	1.01272	1.03289	0.253428	0.776365	0.016	0.002	15.4
12515-45_3	Q9BZX2	UCK2	Uridine-cytidine kinase 2	1.00621	0.996835	0.250484	0.77865	-0.006	0.002	3.3
7227-75_3	O43405	COCH	Cochlin	0.951054	0.995368	0.243339	0.784218	0.015	0.002	15.1
2811-27_1	Q15389	ANGPT1	Angiopoietin-1	1.0096	1.02737	0.236635	0.789484	0.01	0.002	7.2
7625-27_3	P27348	YWHAQ	14-3-3 protein theta	1.01456	1.01751	0.234341	0.791292	0.012	0.002	10.7
9954-2_3	Q92617	NPIPB3	Nuclear pore complex-interacting protein family member B3	1.01834	1.00646	0.234288	0.791334	-0.006	0.002	3.2
13416-8_3	Q14C87	TMEM132D	Transmembrane protein 132D	1.01167	1.01276	0.230904	0.794009	-0.014	0.002	15.2
12452-32_3	Q86Y97	SUV420H2	Histone-lysine N-methyltransferase SUV420H2	0.985122	0.99371	0.225597	0.798227	-0.012	0.002	10.3
3707-12_2	P02768	ALB	Serum albumin	1.01697	1.00199	0.219753	0.802897	0.017	0.003	6.4
9185-15_3	P04155	TFF1	Trefoil factor 1	0.988473	0.977562	0.218699	0.803743	0.011	0.002	8.4
3461-58_1	Q96GW7	BCAN	Brevican core protein	1.0176	1.02525	0.218413	0.80397	-0.014	0.002	16.3
8024-64_3	O60704	TPST2	Protein-tyrosine sulfotransferase 2	1.02525	1.01457	0.214406	0.807193	0.006	0.002	2.8
9531-24_3	O00453	LST1	Leukocyte-specific transcript 1 protein	0.97725	1.00139	0.208588	0.811891	0.021	0.002	30.4
11159-14_3	Q969V5	MUL1	Mitochondrial ubiquitin ligase activator of NFKB 1	1.01497	1.0179	0.2054	0.814482	0.005	0.002	2.6
13652-2_3	O75674	TOM1L1	TOM1-like protein 1	1.01009	1.00571	0.200367	0.818583	0.01	0.002	7.3
9341-1_3	Q9GZP0	PDGFD	Platelet-derived growth factor D	0.973477	0.97112	0.200306	0.818632	0.009	0.002	5.9
7210-25_3	P51693	APLP1	Amyloid-like protein 1	0.971635	0.958955	0.195272	0.822754	-0.016	0.002	15.7
3344-60_4	P01008	SERPINC1	Antithrombin-III	0.978817	0.989654	0.191081	0.826205	-0.012	0.002	10.4
12498-12_3	O14907	TAX1BP3	Tax1-binding protein 3	0.990552	0.980338	0.190057	0.82705	0.011	0.002	8.6
5494-52_3	P62306	SNRPF	Small nuclear ribonucleoprotein F	0.988299	1.00008	0.187799	0.828915	0.009	0.002	5.2
4978-54_2	Q9UJU6	DBNL	Drebrin-like protein	0.985178	0.968889	0.186973	0.8296	0.01	0.002	6.5
14246-50_3	O60496	DOK2	Docking protein 2	1.03038	1.05788	0.169769	0.843971	0.008	0.002	5.1
5400-52_3	P48357	LEPR	Leptin receptor	1.02738	1.04012	0.1663	0.8469	0.01	0.002	7.6
5688-65_3	Q9NTU7	CBLN4	Cerebellin-4	1.01228	1.00126	0.153303	0.857963	-0.023	0.002	35.2
6528-95_3	Q9UBQ6	EXTL2	Exostosin-like 2	0.983463	0.991276	0.151695	0.859342	-0.008	0.002	5.2
9377-25_3	P21583	KITLG	Kit ligand	0.976643	0.991181	0.139962	0.86947	0.006	0.002	3
4998-50_2	O60674	JAK2	Tyrosine-protein kinase JAK2	0.986385	1.00327	0.139387	0.869969	-0.006	0.002	2.7
14206-28_3	O00213	APBB1	Amyloid beta A4 precursor protein-binding family B member 1	0.990224	0.984581	0.133903	0.874748	-0.005	0.002	2.4
13665-35_3	Q06190	PPP2R3A	Serine/threonine-protein phosphatase 2A regulatory subunit B'' subunit alpha	1.02262	1.0116	0.124164	0.883297	-0.007	0.002	3.6
10512-13_3	P32927	CSF2RB	Cytokine receptor common subunit beta	0.987318	1.00005	0.121083	0.886021	-0.008	0.002	4.3
6408-2_3	P55103	INHBC	Inhibin beta C chain	1.02428	1.01352	0.119624	0.887312	0.005	0.002	2.4
12529-32_3	O75344	FKBP6	Inactive peptidyl-prolyl cis-trans isomerase FKBP6	1.01033	1.04773	0.11941	0.887501	-0.009	0.002	5.4
8356-88_3	P01178	OXT	Oxytocin-neurophysin 1	0.977267	0.96588	0.112171	0.893943	-0.01	0.002	6.2
4963-19_1	P56211	ARPP19	cAMP-regulated phosphoprotein 19	1.00342	1.00916	0.107698	0.897946	0.008	0.002	5
10364-6_3	Q15796	SMAD2	Mothers against decapentaplegic homolog 2	1.01859	1.00079	0.106403	0.899109	0.008	0.002	5.2
2837-3_2	P08581	MET	Hepatocyte growth factor receptor	0.996921	0.985233	0.0888835	0.914986	-0.007	0.002	4.4
12800-5_3	P59282	TPPP2	Tubulin polymerization-promoting protein family member 2	1.00615	1.01183	0.0881257	0.915679	0.009	0.002	6.2
5843-60_3	Q96KQ7	EHMT2	Histone-lysine N-methyltransferase EHMT2	0.997897	1.00812	0.0673986	0.934842	0.014	0.002	15.6
5657-28_3	Q11201	ST3GAL1	CMP-N-acetylneuraminate-beta-galactosamide-alpha-2,3-sialyltransferase 1	1.00617	0.99211	0.067169	0.935057	0.008	0.002	4.7
2567-5_6	P05156	CFI	Complement factor I	1.00798	1.00699	0.0651257	0.936968	0.005	0.002	2.9
4145-58_2	P20783	NTF3	Neurotrophin-3	0.994613	0.989202	0.0595583	0.942196	-0.009	0.002	5.4
2666-53_2	P07585	DCN	Decorin	1.0011	0.993107	0.0572803	0.944344	0.02	0.002	26.7
13125-45_3	P04004	VTN	Vitronectin	0.995847	1.02111	0.0488031	0.952379	-0.008	0.002	4.8
12844-10_3	O95429	BAG4	BAG family molecular chaperone regulator 4	1.01062	1.00631	0.0330978	0.967449	0.01	0.002	7.1
11664-32_3	Q8N6H7	ARFGAP2	ADP-ribosylation factor GTPase-activating protein 2	0.983622	0.995646	0.0248974	0.975413	0.01	0.002	7.6
8260-13_3	Q13113	PDZK1IP1	PDZK1-interacting protein 1	1.00234	0.996383	0.0213483	0.97888	-0.006	0.002	2.7
3332-57_1	Q6ZVN8	HFE2	Hemojuvelin	0.996162	0.990699	0.0192454	0.98094	-0.016	0.002	18.1
8052-115_3	Q8N2Q7	NLGN1	Neuroligin-1	0.997488	0.991744	0.0162244	0.983908	0.008	0.002	4.8
13514-121_3	Q15286	RAB35	Ras-related protein Rab-35	1.00212	1.00485	0.00865837	0.991379	-0.006	0.002	3.1
7134-14_3	Q92843	BCL2L2	Bcl-2-like protein 2	0.997572	1.0004	0.00709139	0.992934	0.006	0.002	3
8382-47_3	Q8IW41	MAPKAPK5	MAP kinase-activated protein kinase 5	0.997359	0.999609	0.00248431	0.997519	-0.01	0.002	7.7
10506-53_3	O15173	PGRMC2	Membrane-associated progesterone receptor component 2	1.00196	1.00188	0.00224505	0.997757	-0.007	0.002	3.4
