# Supplementary material for: Protein signatures of centenarians and their offspring suggest centenarians age slower than other humans
Source: Aging Cell. 2021 Jan 29;20(2):e13290. doi: 10.1111/acel.13290 (PMC7884029; doi:10.1111/acel.13290)
Supplement: Supplementary file 1 — Appendix S1 [file ACEL-20-e13290-s001.zip › acel13290-sup-0011-TableS5b.xlsx]

## Sheet: Validated.Interval
				NECS				BLSA/GESTALT			Meta Analysis			INTERVAL
SomaID	uniprot	geneID	Target.fullname	FC.cont2cent	FC.off2cent	F.test	Pval.Ftest	beta	se	p	mu	se	p.meta	beta.age	SE.age	X.log10.p.
3045-72_2	P21246	PTN	Pleiotrophin	0.42408	0.412717	112.183	3.88e-34	0.0127826	0.000814947	2.76382e-38	0.0147613	0.000747683	9.25329e-87	0.033	0.002	83.6
9756-6_3	Q01995	TAGLN	Transgelin	0.455853	0.407945	94.3865	2.74e-30	NA	NA	NA	NA	NA	NA	0.033	0.002	99.1
3362-61_2	Q9BU40	CHRDL1	Chordin-like protein 1	0.533674	0.500435	91.4699	1.43e-29	0.011943	0.000839724	1.98526e-33	0.0136804	0.000740808	3.81164e-76	0.011	0.002	9.6
8304-50_3	O00300	TNFRSF11B	Tumor necrosis factor receptor superfamily member 11B	0.52724	0.525521	80.4187	6.5e-27	NA	NA	NA	NA	NA	NA	0.018	0.002	22.4
3234-23_2	Q76M96	CCDC80	Coiled-coil domain-containing protein 80	0.603446	0.558224	77.962	2.87e-26	0.00834918	0.000797777	3.02675e-21	0.0103688	0.000694066	1.83059e-50	0.006	0.002	3
4374-45_2	Q99988	GDF15	Growth/differentiation factor 15	0.523834	0.510753	73.0344	5.28e-25	0.017696	0.000839091	7.49335e-56	0.0179741	0.000757323	1.61578e-124	0.034	0.002	103.9
11109-56_3	Q4LDE5	SVEP1	Sushi, von Willebrand factor type A, EGF and pentraxin domain-containing protein 1	0.563662	0.574092	65.7409	4.78e-23	NA	NA	NA	NA	NA	NA	0.026	0.002	48.4
11178-21_3	Q4LDE5	SVEP1	Sushi, von Willebrand factor type A, EGF and pentraxin domain-containing protein 1	0.469702	0.48413	59.2756	2.66e-21	NA	NA	NA	NA	NA	NA	0.026	0.002	45.7
8464-31_3	Q2I0M5	RSPO4	R-spondin-4	0.686433	0.671936	56.2247	2.04e-20	0.0119289	0.00130501	3.27858e-17	0.0116158	0.000875195	3.35605e-40	0.028	0.002	57.3
3024-18_2	P08697	SERPINF2	Alpha-2-antiplasmin	1.42915	1.4281	55.6902	2.8e-20	-0.00264584	0.000489297	1.58692e-07	-0.00389965	0.00044674	2.56637e-18	-0.018	0.002	22.8
7211-2_3	P07998	RNASE1	Ribonuclease pancreatic	0.359417	0.325164	55.316	3.58e-20	NA	NA	NA	NA	NA	NA	0.014	0.002	15.5
11388-75_3	Q14508	WFDC2	WAP four-disulfide core domain protein 2	0.560713	0.519144	54.8128	5.01e-20	NA	NA	NA	NA	NA	NA	0.019	0.002	27.3
8469-41_3	P18065	IGFBP2	Insulin-like growth factor-binding protein 2	0.502429	0.50095	53.2693	1.41e-19	0.0135828	0.00137066	1.6159e-19	0.0153487	0.00115791	4.19151e-40	0.02	0.003	8.6
13392-13_3	P05026	ATP1B1	Sodium/potassium-transporting ATPase subunit beta-1	1.20905	1.21238	51.8315	3.72e-19	NA	NA	NA	NA	NA	NA	-0.018	0.002	16.5
3438-10_2	O95633	FSTL3	Follistatin-related protein 3	0.614756	0.566883	48.265	4.3e-18	0.00768582	0.000660013	5.55296e-25	0.00876396	0.000616901	8.35794e-46	0.011	0.002	9.6
3605-77_4	P48740	MASP1	Mannan-binding lectin serine protease 1	1.24378	1.23828	47.7333	6.23e-18	3.8934e-05	0.000529479	0.941446	-0.00212668	0.000426092	6.00282e-07	-0.015	0.002	17.5
4297-62_3	Q9HCB6	SPON1	Spondin-1	0.629063	0.598259	47.6159	6.76e-18	0.00657397	0.000755371	6.09023e-16	0.00802881	0.000684218	8.504e-32	0.015	0.002	16.1
4496-60_2	P39900	MMP12	Macrophage metalloelastase	0.475224	0.428742	47.0672	1.02e-17	0.0143565	0.00120444	7.59434e-26	0.016048	0.00109605	1.52209e-48	0.02	0.002	27.8
4979-34_2	Q07507	DPT	Dermatopontin	0.63652	0.621931	46.4044	1.58e-17	0.00736385	0.000801976	2.47658e-17	0.00867167	0.000712472	4.42285e-34	0.007	0.002	4.6
2570-72_5	P18065	IGFBP2	Insulin-like growth factor-binding protein 2	0.472975	0.451661	43.4407	1.29e-16	NA	NA	NA	NA	NA	NA	0.025	0.002	49.6
11425-31_3	Q96T51	RUFY1	RUN and FYVE domain-containing protein 1	1.48667	1.51041	43.159	1.62e-16	NA	NA	NA	NA	NA	NA	-0.014	0.002	14.6
11212-7_3	Q8NBS9	TXNDC5	Thioredoxin domain-containing protein 5	0.667956	0.693778	42.9638	1.91e-16	NA	NA	NA	NA	NA	NA	0.015	0.002	15.3
3591-51_3	P55285	CDH6	Cadherin-6	1.28588	1.29765	41.7891	4.34e-16	-0.000381805	0.000575965	0.508058	-0.00242624	0.000485498	5.80984e-07	-0.007	0.002	3.3
13496-19_3	Q01581	HMGCS1	Hydroxymethylglutaryl-CoA synthase, cytoplasmic	1.26878	1.27263	40.64	9.76e-16	NA	NA	NA	NA	NA	NA	-0.018	0.002	23.3
5654-70_3	Q96JJ7	TMX3	Protein disulfide-isomerase TMX3	0.698757	0.713564	39.6314	2.04e-15	NA	NA	NA	NA	NA	NA	0.014	0.002	10.8
8235-48_3	P05060	CHGB	Secretogranin-1	0.636228	0.614445	39.4005	2.42e-15	NA	NA	NA	NA	NA	NA	0.005	0.002	2.4
14583-49_3	O14793	MSTN	Growth/differentiation factor 8	1.18781	1.19185	38.9662	3.48e-15	-0.00274449	0.000917082	0.00306757	-0.00427784	0.000522405	2.63968e-16	-0.014	0.002	15.8
12934-1_3	Q9UII4	HERC5	E3 ISG15--protein ligase HERC5	1.26572	1.23527	37.3618	1.16e-14	NA	NA	NA	NA	NA	NA	-0.013	0.002	12.1
6079-59_3	Q8TE99	ACPL2	2-phosphoxylose phosphatase 1	1.21356	1.24422	37.2671	1.2e-14	NA	NA	NA	NA	NA	NA	-0.01	0.002	7.5
9294-45_3	P55001	MFAP2	Microfibrillar-associated protein 2	0.652929	0.609233	36.702	1.83e-14	NA	NA	NA	NA	NA	NA	0.008	0.002	5.5
13053-6_3	Q9UN76	SLC6A14	Sodium- and chloride-dependent neutral and basic amino acid transporter B(0+)	1.32116	1.38706	36.5096	2.11e-14	NA	NA	NA	NA	NA	NA	-0.012	0.002	9.6
9188-119_3	Q07325	CXCL9	C-X-C motif chemokine 9	0.578665	0.522872	36.3171	2.58e-14	0.00963396	0.00135316	1.37093e-11	0.0119728	0.00116166	6.5785e-25	0.016	0.002	18.5
8755-202_3	P04440 P13763 P01916 P04232	HLA-DPB1	HLA class II histocompatibility antigen, DP beta 1 chain	1.23889	1.27365	36.0787	2.86e-14	NA	NA	NA	NA	NA	NA	-0.008	0.002	4.9
6462-12_3	Q99727	TIMP4	Metalloproteinase inhibitor 4	0.74134	0.716807	35.9234	3.34e-14	NA	NA	NA	NA	NA	NA	0.013	0.002	12.4
3066-12_1	P17931	LGALS3	Galectin-3	0.815329	0.795606	35.235	5.51e-14	0.00359332	0.000563708	9.8054e-10	0.00451815	0.000466683	3.61693e-22	0.012	0.004	2.9
7915-31_3	Q06481	APLP2	Amyloid-like protein 2	0.806449	0.787118	34.4533	1.05e-13	NA	NA	NA	NA	NA	NA	0.006	0.002	2.7
6649-51_3	O95631	NTN1	Netrin-1	0.742989	0.729961	34.3764	1.06e-13	0.00636466	0.000945065	1.31118e-10	0.00738008	0.00074036	2.09938e-23	0.02	0.002	31.4
2948-58_2	P10912	GHR	Growth hormone receptor	1.354	1.37146	34.1812	1.22e-13	-0.00475167	0.00114912	4.96186e-05	-0.00678379	0.00083219	3.58738e-16	-0.018	0.002	27.4
11102-22_3	Q9BYZ8	REG4	Regenerating islet-derived protein 4	0.700596	0.664637	33.9842	1.5e-13	0.00713845	0.000839235	2.23975e-15	0.008224	0.00073189	2.69417e-29	0.017	0.002	21.5
3418-12_2	Q8IU85	CAMK1D	Calcium/calmodulin-dependent protein kinase type 1D	1.2409	1.24308	33.5174	2.07e-13	-0.00077272	0.000703199	0.272977	-0.00295821	0.000544045	5.40511e-08	-0.008	0.002	4.4
2789-26_2	P09237	MMP7	Matrilysin	0.653863	0.575996	33.479	2.13e-13	0.00886954	0.00120546	3.21136e-12	0.0107624	0.00102667	1.03654e-25	0.007	0.002	2.8
3611-70_4	P42892	ECE1	Endothelin-converting enzyme 1	1.24261	1.23287	32.3953	4.81e-13	0.0005504	0.000754201	0.466262	-0.00227918	0.000567805	5.96939e-05	-0.01	0.002	7.2
3741-4_3	P05113	IL5	Interleukin-5	1.22359	1.22696	31.7957	7.64e-13	NA	NA	NA	NA	NA	NA	-0.011	0.002	9
3437-80_3	P36888	FLT3	Receptor-type tyrosine-protein kinase FLT3	1.23313	1.21431	31.7224	8.09e-13	0.000655232	0.00191853	0.733015	-0.00456784	0.000762592	2.09987e-09	-0.009	0.002	5.8
4786-58_3	P30085	CMPK1	UMP-CMP kinase	1.23118	1.21481	31.2724	1.13e-12	-0.000556273	0.000732725	0.448523	-0.00273905	0.000550146	6.39885e-07	-0.013	0.002	11.4
5261-13_3	P42684	ABL2	Abelson tyrosine-protein kinase 2	1.20012	1.20619	31.1229	1.29e-12	-0.000503474	0.000713193	0.480937	-0.00278779	0.00051886	7.74749e-08	-0.01	0.002	7.3
8480-29_3	Q12805	EFEMP1	EGF-containing fibulin-like extracellular matrix protein 1	0.764241	0.769739	30.5755	1.97e-12	0.00705138	0.000584312	2.52225e-26	0.00714493	0.000516162	1.41345e-43	0.022	0.003	10.1
4907-56_1	P02671 P02675 P02679	FGA FGB FGG	D-dimer	0.689521	0.657922	30.3547	2.35e-12	0.00473967	0.000539306	3.58308e-16	0.005448	0.000512178	2.00629e-26	0.008	0.002	5.5
5410-53_3	P55291	CDH15	Cadherin-15	1.18437	1.16864	30.3138	2.39e-12	0.000391757	0.000523502	0.455024	-0.00139336	0.00041601	0.000810033	-0.009	0.002	5.7
8463-2_3	P08294	SOD3	Extracellular superoxide dismutase [Cu-Zn]	0.784932	0.781423	30.2377	2.72e-12	0.00557853	0.000805448	4.44771e-11	0.0061471	0.000630498	1.85209e-22	0.019	0.002	27
14054-17_3	Q13261	IL15RA	Interleukin-15 receptor subunit alpha	0.732657	0.718713	30.0869	2.93e-12	NA	NA	NA	NA	NA	NA	0.009	0.002	6.9
9276-7_3	P48052	CPA2	Carboxypeptidase A2	1.26371	1.32917	29.9719	3.17e-12	NA	NA	NA	NA	NA	NA	-0.009	0.002	6.3
3651-50_5	P35968	KDR	Vascular endothelial growth factor receptor 2	1.1651	1.14736	29.8975	3.36e-12	-0.002086	0.000645521	0.00141016	-0.00304464	0.000446979	9.65165e-12	-0.023	0.002	36.9
13516-46_3	Q5J8M3	EMC4	ER membrane protein complex subunit 4	1.32382	1.30792	29.3279	5.32e-12	NA	NA	NA	NA	NA	NA	-0.011	0.002	8.1
8908-14_3	Q9UJ90	KCNE5	Potassium voltage-gated channel subfamily E regulatory beta subunit 5	0.795992	0.788894	28.8355	7.85e-12	NA	NA	NA	NA	NA	NA	0.008	0.002	5.1
4359-87_1	O43781	DYRK3	Dual specificity tyrosine-phosphorylation-regulated kinase 3	1.15378	1.14693	28.6643	8.98e-12	0.000862387	0.0005621	0.126349	-0.0013664	0.000410619	0.000875749	-0.012	0.002	10.3
3581-53_3	P02765	AHSG	Alpha-2-HS-glycoprotein	1.22818	1.25425	28.3806	1.11e-11	-0.00220898	0.000512281	2.39658e-05	-0.00321289	0.000447928	7.34877e-13	-0.024	0.002	41.8
6472-40_3	P40967	PMEL	Melanocyte protein PMEL	1.15529	1.1922	28.293	1.21e-11	NA	NA	NA	NA	NA	NA	-0.012	0.002	9.5
3803-10_2	P28325	CST5	Cystatin-D	0.434992	0.42498	27.622	2.06e-11	0.0112025	0.00158162	1.67236e-11	0.0132845	0.00145202	5.7477e-20	0.019	0.003	7.3
5739-75_3	P60985	KRTDAP	Keratinocyte differentiation-associated protein	1.19247	1.2132	27.4779	2.31e-11	NA	NA	NA	NA	NA	NA	-0.007	0.002	3.8
11682-7_3	Q9H3M7	TXNIP	Thioredoxin-interacting protein	1.17573	1.19048	27.2815	2.7e-11	NA	NA	NA	NA	NA	NA	-0.012	0.002	10.2
8890-9_3	Q14DG7	TMEM132B	Transmembrane protein 132B	1.16545	1.20225	26.9486	3.48e-11	NA	NA	NA	NA	NA	NA	-0.02	0.002	37
13094-75_3	Q9BXY4	RSPO3	R-spondin-3	0.75955	0.768218	26.9365	3.51e-11	0.00577144	0.000841104	6.18811e-11	0.00635495	0.000687907	2.5092e-20	0.008	0.002	4.9
8985-13_3	Q96JX3	SERAC1	Protein SERAC1	1.20826	1.18461	26.9197	3.6e-11	NA	NA	NA	NA	NA	NA	-0.008	0.002	5.3
13378-80_3	A6NC05	C5orf63	Glutaredoxin-like protein C5orf63	1.17161	1.19325	26.7838	3.93e-11	NA	NA	NA	NA	NA	NA	-0.015	0.002	15.7
9971-5_3	Q7Z408	CSMD2	CUB and sushi domain-containing protein 2	0.818647	0.834111	26.6962	4.21e-11	NA	NA	NA	NA	NA	NA	0.013	0.002	11.6
6491-59_3	Q9H2R5	KLK15	Kallikrein-15	1.2425	1.2753	26.7321	4.24e-11	NA	NA	NA	NA	NA	NA	-0.011	0.002	8.8
12351-25_3	P42224	STAT1	Signal transducer and activator of transcription 1-alpha/beta	0.633172	0.720127	26.4865	5.1e-11	NA	NA	NA	NA	NA	NA	0.013	0.002	12.2
7882-31_3	Q9NQ25	SLAMF7	SLAM family member 7	1.20888	1.22665	26.2148	6.35e-11	NA	NA	NA	NA	NA	NA	-0.01	0.002	7.2
8956-96_3	Q96GP6	SCARF2	Scavenger receptor class F member 2	0.864742	0.850183	26.0518	7.24e-11	NA	NA	NA	NA	NA	NA	0.03	0.002	71
3634-5_4	Q14982	OPCML	Opioid-binding protein/cell adhesion molecule	1.18548	1.15657	25.7857	8.88e-11	6.30798e-05	0.000578798	0.91331	-0.00155129	0.000454776	0.000646965	-0.011	0.002	9.1
12426-19_3	Q9H8S9	MOB1A	MOB kinase activator 1A	1.14893	1.1349	25.7673	9.2e-11	NA	NA	NA	NA	NA	NA	-0.009	0.002	5.8
13501-10_3	Q8TBE7	SLC35G2	Solute carrier family 35 member G2	1.25107	1.26951	25.6349	1e-10	NA	NA	NA	NA	NA	NA	-0.011	0.002	8.6
13021-12_3	Q96A84	EMID1	EMI domain-containing protein 1	1.20411	1.19024	25.3362	1.29e-10	NA	NA	NA	NA	NA	NA	-0.009	0.002	5.6
13525-17_3	Q8TDN1	KCNG4	Potassium voltage-gated channel subfamily G member 4	1.1739	1.18353	25.2286	1.39e-10	NA	NA	NA	NA	NA	NA	-0.008	0.002	4.9
10701-30_3	P55289	CDH12	Cadherin-12	1.24949	1.30113	25.1736	1.46e-10	NA	NA	NA	NA	NA	NA	-0.008	0.002	4.6
7655-11_3	P16860	NPPB	N-terminal pro-BNP	0.588291	0.538385	25.0107	1.68e-10	0.0266234	0.00220462	2.25015e-26	0.0229364	0.00168944	5.53036e-42	0.023	0.002	39.9
11104-13_3	P36222	CHI3L1	Chitinase-3-like protein 1	0.460488	0.493973	24.9531	1.73e-10	0.011059	0.00232377	3.42163e-06	0.013896	0.00192742	5.60947e-13	0.014	0.002	13.8
9190-7_3	P08962	CD63	CD63 antigen	1.13666	1.1483	24.8074	1.98e-10	0.00105408	0.000793385	0.1853	-0.0020912	0.000483629	1.53236e-05	-0.009	0.002	6
2637-77_2	P22897	MRC1	Macrophage mannose receptor 1	0.752483	0.701198	24.3222	2.89e-10	0.00447641	0.000652956	6.35896e-11	0.00538283	0.000598448	2.36984e-19	0.009	0.002	6.6
12077-32_3	O14793	MSTN	Growth/differentiation factor 8	1.20616	1.23192	24.2521	3.12e-10	NA	NA	NA	NA	NA	NA	-0.01	0.002	7.4
13133-73_3	Q8N2S1	LTBP4	Latent-transforming growth factor beta-binding protein 4	0.779266	0.779166	24.1222	3.47e-10	0.00620885	0.000665118	8.72159e-18	0.00643562	0.000577417	7.52831e-29	0.017	0.002	22.8
3313-21_2	Q15485	FCN2	Ficolin-2	1.1738	1.17878	24.1224	3.47e-10	0.000675137	0.000850622	0.428186	-0.00233487	0.000564206	3.49836e-05	-0.015	0.002	15.4
3766-51_4	Q16623	STX1A	Syntaxin-1A	1.19339	1.23447	23.893	4.15e-10	0.000379558	0.000875471	0.665024	-0.00269911	0.000630579	1.86587e-05	-0.008	0.002	4.7
3644-5_4	Q9UK85	DKKL1	Dickkopf-like protein 1	1.23155	1.18066	23.852	4.25e-10	-0.00168223	0.000694335	0.0161721	-0.00278174	0.000555905	5.61561e-07	-0.015	0.002	16
8843-34_3	Q9Y2G1	MYRF	Myelin regulatory factor	1.17898	1.16464	23.5424	5.53e-10	NA	NA	NA	NA	NA	NA	-0.005	0.002	2.5
8845-2_3	O15072	ADAMTS3	A disintegrin and metalloproteinase with thrombospondin motifs 3	1.20738	1.16479	23.5546	5.58e-10	NA	NA	NA	NA	NA	NA	-0.009	0.002	6.2
13540-1_3	Q8NDV2	GPR26	G-protein coupled receptor 26	1.15891	1.18998	23.5323	5.63e-10	NA	NA	NA	NA	NA	NA	-0.009	0.002	5.8
13098-93_3	O43915	FIGF	Vascular endothelial growth factor D	0.73619	0.72993	23.5112	5.67e-10	0.00439216	0.00105564	4.47784e-05	0.00597129	0.00085558	2.96795e-12	0.005	0.002	2.4
3799-11_2	P07451	CA3	Carbonic anhydrase 3	0.557113	0.475434	23.4713	5.92e-10	0.0099158	0.00145967	9.13439e-11	0.0118986	0.00132579	2.84099e-19	0.008	0.002	5.8
3624-3_4	Q9BQR3	PRSS27	Serine protease 27	1.19995	1.18647	23.4278	6.08e-10	-0.00308669	0.000614519	1.02101e-06	-0.00371234	0.000496249	7.38721e-14	-0.013	0.002	10
8929-7_3	A6H8Y1	BDP1	Transcription factor TFIIIB component B'' homolog	1.16906	1.14654	23.2849	6.84e-10	NA	NA	NA	NA	NA	NA	-0.007	0.002	4.1
3647-49_4	O00206 Q9Y6Y9	TLR4 LY96	Toll-like receptor 4:Lymphocyte antigen 96 complex	1.19858	1.23596	22.8762	9.58e-10	-0.000727505	0.00064153	0.257958	-0.0024196	0.000529894	4.96641e-06	-0.008	0.002	4.9
12661-44_3	Q9H0R8	GABARAPL1	Gamma-aminobutyric acid receptor-associated protein-like 1	0.662463	0.71424	22.7098	1.1e-09	NA	NA	NA	NA	NA	NA	0.007	0.002	3.9
9991-112_3	Q9NT22	EMILIN3	EMILIN-3	1.23895	1.21918	22.6575	1.17e-09	NA	NA	NA	NA	NA	NA	-0.01	0.002	6.8
13464-8_3	Q8N912	NRAC	Nutritionally-regulated adipose and cardiac enriched protein homolog	1.18141	1.23191	22.6356	1.17e-09	NA	NA	NA	NA	NA	NA	-0.008	0.002	4.6
13131-5_3	P19367	HK1	Hexokinase-1	1.16998	1.18461	22.3763	1.49e-09	0.00146937	0.000924558	0.113367	-0.00219958	0.000598126	0.000235576	-0.008	0.002	5
7096-30_3	Q96DB5	RMDN1	Regulator of microtubule dynamics protein 1	0.671564	0.712065	22.1663	1.74e-09	NA	NA	NA	NA	NA	NA	0.009	0.002	5.6
3449-58_2	P29622	SERPINA4	Kallistatin	1.15198	1.12245	21.8896	2.22e-09	-0.000397724	0.000613963	0.517756	-0.00174596	0.000449284	0.000101868	-0.007	0.002	4
9092-33_3	O95841	ANGPTL1	Angiopoietin-related protein 1	1.17818	1.18807	21.7758	2.41e-09	NA	NA	NA	NA	NA	NA	-0.007	0.002	4.1
9266-1_3	Q9NP99	TREM1	Triggering receptor expressed on myeloid cells 1	0.594862	0.615449	21.1467	4.07e-09	NA	NA	NA	NA	NA	NA	0.016	0.002	19
12484-67_3	P48739	PITPNB	Phosphatidylinositol transfer protein beta isoform	1.15631	1.16387	21.0798	4.34e-09	NA	NA	NA	NA	NA	NA	-0.008	0.002	5.1
13486-9_3	Q13563	PKD2	Polycystin-2	1.3549	1.27107	20.9674	4.73e-09	NA	NA	NA	NA	NA	NA	-0.007	0.002	2.7
9459-7_3	P25445	FAS	Tumor necrosis factor receptor superfamily member 6	0.804622	0.74898	20.6825	5.96e-09	NA	NA	NA	NA	NA	NA	0.012	0.002	11
11573-3_3	Q13247	SRSF6	Serine/arginine-rich splicing factor 6	0.706962	0.770654	20.4267	7.39e-09	NA	NA	NA	NA	NA	NA	0.005	0.002	2.4
5392-73_2	P25445	FAS	Tumor necrosis factor receptor superfamily member 6	0.795614	0.752225	20.3239	8.01e-09	0.00573326	0.000720996	8.25219e-14	0.00628921	0.000632058	2.51265e-23	0.01	0.002	8.4
13479-8_3	A8MVW0	FAM171A2	Protein FAM171A2	1.19868	1.22226	20.2078	8.83e-09	NA	NA	NA	NA	NA	NA	-0.013	0.002	9
13672-3_3	P17066	HSPA6	Heat shock 70 kDa protein 6	1.12506	1.15233	20.011	1.05e-08	NA	NA	NA	NA	NA	NA	-0.007	0.002	4.2
7638-30_3	Q12907	LMAN2	Vesicular integral-membrane protein VIP36	1.19837	1.17751	19.9305	1.12e-08	-0.000938628	0.000727461	0.198244	-0.00241375	0.000565609	1.97654e-05	-0.013	0.002	12.3
13013-41_3	O60260	PARK2	E3 ubiquitin-protein ligase parkin	1.17759	1.16981	19.8478	1.21e-08	NA	NA	NA	NA	NA	NA	-0.013	0.002	12.3
13741-36_3	P08833	IGFBP1	Insulin-like growth factor-binding protein 1	0.589211	0.677223	19.7885	1.27e-08	NA	NA	NA	NA	NA	NA	0.008	0.002	6
2670-67_4	P06732	CKM	Creatine kinase M-type	1.24092	1.20988	19.7806	1.29e-08	-0.00535477	0.00160538	0.000991863	-0.00541624	0.000888028	1.06615e-09	-0.019	0.002	27.7
3364-76_2	O60911	CTSV	Cathepsin L2	1.42908	1.37854	19.298	1.95e-08	-0.0116485	0.000997611	4.61162e-25	-0.0110662	0.00087246	7.26538e-37	-0.022	0.002	37
11424-4_3	P16930	FAH	Fumarylacetoacetase	1.1833	1.1646	19.2465	2.01e-08	NA	NA	NA	NA	NA	NA	-0.007	0.002	4.4
12554-10_3	O75771	RAD51L3	DNA repair protein RAD51 homolog 4	1.19163	1.17891	19.0507	2.39e-08	NA	NA	NA	NA	NA	NA	-0.012	0.002	10
11277-23_3	P18850	ATF6	Cyclic AMP-dependent transcription factor ATF-6 alpha	1.22727	1.22759	19.0024	2.46e-08	NA	NA	NA	NA	NA	NA	-0.022	0.002	35.1
10647-18_3	Q8N9N2	ASCC1	Activating signal cointegrator 1 complex subunit 1	0.869869	0.857151	18.6256	3.45e-08	NA	NA	NA	NA	NA	NA	0.01	0.002	6.8
7767-1_3	Q6UWE3	CLPSL2	Colipase-like protein 2	1.19873	1.16313	18.5344	3.66e-08	NA	NA	NA	NA	NA	NA	-0.008	0.002	4.8
8305-18_3	Q8IWU5	SULF2	Extracellular sulfatase Sulf-2	0.87864	0.868147	18.3327	4.4e-08	NA	NA	NA	NA	NA	NA	0.009	0.002	5.9
5024-67_1	P06400	RB1	Retinoblastoma-associated protein	1.15018	1.13373	18.2939	4.6e-08	0.00261308	0.00117724	0.0274214	-0.00187972	0.000617645	0.00233953	-0.01	0.002	7.3
12713-365_3	P49795	RGS19	Regulator of G-protein signaling 19	1.11976	1.13664	18.2525	4.69e-08	NA	NA	NA	NA	NA	NA	-0.009	0.002	6.4
5745-64_3	O43692	PI15	Peptidase inhibitor 15	1.15044	1.14618	18.1959	4.95e-08	NA	NA	NA	NA	NA	NA	-0.012	0.002	10.6
4553-65_3	Q7Z4V5	HDGFRP2	Hepatoma-derived growth factor-related protein 2	0.81948	0.831146	17.994	5.92e-08	0.00355993	0.000798798	1.30096e-05	0.00419354	0.00063531	4.09018e-11	0.007	0.002	4
9482-110_3	Q9BW91	NUDT9	ADP-ribose pyrophosphatase, mitochondrial	0.811458	0.824806	17.8084	6.86e-08	NA	NA	NA	NA	NA	NA	0.016	0.002	19.6
7991-54_3	Q8N6M8	IQCF1	IQ domain-containing protein F1	1.15286	1.15456	17.6542	7.83e-08	NA	NA	NA	NA	NA	NA	-0.009	0.002	5.6
7850-1_3	Q96KJ9	COX4I2	Cytochrome c oxidase subunit 4 isoform 2, mitochondrial	1.19008	1.18379	17.6381	8.03e-08	NA	NA	NA	NA	NA	NA	-0.009	0.002	6.3
3472-40_2	O15392	BIRC5	Baculoviral IAP repeat-containing protein 5	1.1624	1.15017	17.5953	8.29e-08	0.00115332	0.000602313	0.0567457	-0.000708851	0.00048127	0.140785	-0.008	0.002	5.4
3612-6_4	P54760	EPHB4	Ephrin type-B receptor 4	1.14673	1.13168	17.206	1.15e-07	0.00087203	0.000617945	0.159537	-0.000962147	0.000472129	0.0415608	-0.006	0.002	3.2
5677-15_3	Q6UXQ4	C2orf66	Uncharacterized protein C2orf66	1.16992	1.18207	16.9489	1.44e-07	NA	NA	NA	NA	NA	NA	-0.012	0.002	9.6
13114-50_3	P51884	LUM	Lumican	0.822205	0.82441	16.932	1.45e-07	0.00576964	0.000592134	5.15971e-19	0.00571154	0.000519672	4.23849e-28	0.02	0.003	7.8
13423-94_3	Q9BRX8	FAM213A	Redox-regulatory protein FAM213A	1.16182	1.15301	16.8634	1.57e-07	NA	NA	NA	NA	NA	NA	-0.006	0.002	2.9
7747-47_3	Q9NX14	NDUFB11	NADH dehydrogenase [ubiquinone] 1 beta subcomplex subunit 11, mitochondrial	1.12972	1.20314	16.8486	1.58e-07	NA	NA	NA	NA	NA	NA	-0.018	0.002	24.2
10370-21_3	P42224	STAT1	Signal transducer and activator of transcription 1-alpha/beta	0.674186	0.75189	16.7826	1.67e-07	0.00234467	0.00222747	0.29361	0.00542768	0.00152498	0.000372016	0.012	0.002	10.7
2855-49_2	P27361	MAPK3	Mitogen-activated protein kinase 3	0.735476	0.814083	16.5532	2.03e-07	0.000648635	0.00192344	0.73625	0.00366275	0.00125171	0.00343136	0.009	0.002	6
2765-4_3	O95390 O14793	GDF11 MSTN	Growth/differentiation factor 11/8	1.26386	1.22182	16.4986	2.12e-07	-0.00186597	0.000843674	0.0279619	-0.0030534	0.000701936	1.36161e-05	-0.013	0.002	15.1
9016-12_3	P55055	NR1H2	Oxysterols receptor LXR-beta	1.18129	1.1498	16.5043	2.13e-07	NA	NA	NA	NA	NA	NA	-0.01	0.002	7.6
4878-3_1	P00742	F10	Coagulation Factor X	1.21919	1.24001	16.4768	2.18e-07	-0.00240325	0.000638938	0.000214257	-0.00327589	0.000559523	4.77612e-09	-0.019	0.002	23.6
3132-1_1	P49767	VEGFC	Vascular endothelial growth factor C	0.870654	0.882157	16.4255	2.29e-07	0.00215369	0.00115715	0.0639792	0.00315256	0.000634721	6.80487e-07	0.011	0.002	8.6
3221-54_1	Q8N474	SFRP1	Secreted frizzled-related protein 1	0.600535	0.608505	16.1791	2.82e-07	0.00429081	0.000784803	1.18668e-07	0.00497807	0.000757079	4.85361e-11	0.015	0.002	15.8
3077-66_2	P00742	F10	Coagulation factor Xa	1.22875	1.25611	16.1539	2.88e-07	-0.00201646	0.000669521	0.00288469	-0.00304541	0.000587986	2.22607e-07	-0.017	0.002	18.2
5360-9_2	P31751	AKT2	RAC-beta serine/threonine-protein kinase	0.746384	0.788249	16.0942	3.04e-07	-0.000573273	0.00203438	0.778354	0.00401479	0.00125011	0.00132025	0.01	0.002	7
7145-1_3	Q06033	ITIH3	Inter-alpha-trypsin inhibitor heavy chain H3	0.787873	0.761456	16.0424	3.16e-07	NA	NA	NA	NA	NA	NA	0.014	0.003	4.3
7853-19_3	O75880	SCO1	Protein SCO1 homolog, mitochondrial	1.10153	1.12537	16.0401	3.2e-07	NA	NA	NA	NA	NA	NA	-0.012	0.002	11.1
3714-49_2	P12277 P06732	CKB CKM	Creatine kinase M-type:Creatine kinase B-type heterodimer	1.75688	1.5897	15.9974	3.31e-07	-0.0104541	0.0021129	1.44616e-06	-0.0113533	0.00173939	6.70179e-11	-0.023	0.002	29.4
8484-8_3	P41159	LEP	Leptin	1.1616	1.17087	15.9409	3.46e-07	NA	NA	NA	NA	NA	NA	-0.005	0.001	4.2
13499-30_3	P00451	F8	Coagulation Factor VIII	0.75976	0.733004	15.6277	4.54e-07	NA	NA	NA	NA	NA	NA	0.009	0.002	6.3
3083-71_1	Q9HAV5	EDA2R	Tumor necrosis factor receptor superfamily member 27	0.871474	0.871337	15.2843	6.19e-07	0.00361752	0.000960023	0.000209234	0.00380389	0.000616985	7.03565e-10	0.022	0.002	35
12501-10_3	O75347	TBCA	Tubulin-specific chaperone A	0.861243	0.866913	15.2469	6.4e-07	NA	NA	NA	NA	NA	NA	0.012	0.002	10.2
7756-37_3	Q9NZS2	KLRF1	Killer cell lectin-like receptor subfamily F member 1	1.11191	1.1213	15.2364	6.48e-07	NA	NA	NA	NA	NA	NA	-0.007	0.002	3.4
5748-20_3	Q13510	ASAH1	Acid ceramidase	0.711711	0.78319	15.2258	6.49e-07	NA	NA	NA	NA	NA	NA	0.008	0.002	4.7
7751-121_3	Q96HF1	SFRP2	Secreted frizzled-related protein 2	1.14697	1.13533	15.1725	6.83e-07	NA	NA	NA	NA	NA	NA	-0.008	0.002	5.4
7057-18_3	A0PJX4	SHISA3	Protein shisa-3 homolog	0.716199	0.654479	15.0326	7.72e-07	NA	NA	NA	NA	NA	NA	0.015	0.002	15.3
3220-40_2	P07949	RET	Proto-oncogene tyrosine-protein kinase receptor Ret	1.22331	1.28616	14.9713	8.11e-07	-0.0122788	0.00124282	1.99305e-19	-0.00994687	0.000914747	1.53497e-27	-0.043	0.002	149
9839-148_3	P58753	TIRAP	Toll/interleukin-1 receptor domain-containing adapter protein	0.857242	0.897118	14.9068	8.59e-07	NA	NA	NA	NA	NA	NA	0.007	0.002	4
11510-31_3	O14791	APOL1	Apolipoprotein L1	1.18437	1.23456	14.8656	8.87e-07	-0.00404913	0.000871797	5.7095e-06	-0.00477942	0.000691703	4.85889e-12	-0.016	0.002	18.2
3484-60_2	P01019	AGT	Angiotensinogen	1.18001	1.2445	14.387	1.38e-06	-0.00254507	0.000964623	0.00889596	-0.00402502	0.000747504	7.25992e-08	-0.01	0.003	2.5
5707-55_3	P41970	ELK3	ETS domain-containing protein Elk-3	0.692142	0.775059	14.2686	1.5e-06	NA	NA	NA	NA	NA	NA	0.009	0.002	5.5
6543-182_3	P81277	PRLH	Prolactin-releasing peptide	1.13639	1.11719	14.1903	1.62e-06	NA	NA	NA	NA	NA	NA	-0.016	0.002	19.3
10346-5_3	P40763	STAT3	Signal transducer and activator of transcription 3	0.755077	0.840267	14.18	1.64e-06	0.000502004	0.0020697	0.808569	0.00323987	0.00128848	0.0119207	0.006	0.002	3.3
13719-19_3	O96013	PAK4	Serine/threonine-protein kinase PAK 4	0.832159	0.823147	14.1607	1.67e-06	NA	NA	NA	NA	NA	NA	0.01	0.002	6.5
13117-232_3	Q9Y259	CHKB	Choline/ethanolamine kinase	1.25699	1.18777	14.0993	1.74e-06	-0.00431224	0.000958249	1.07662e-05	-0.00452027	0.000775917	5.6866e-09	-0.012	0.002	11.4
9021-1_3	Q96D42	HAVCR1	Hepatitis A virus cellular receptor 1	0.791244	0.71385	14.1003	1.77e-06	NA	NA	NA	NA	NA	NA	0.026	0.002	51.2
6353-60_3	Q6B9Z1	IGFL4	Insulin growth factor-like family member 4	0.708068	0.67072	14.0762	1.79e-06	NA	NA	NA	NA	NA	NA	0.008	0.002	5.1
12798-46_3	Q2Y0W8	SLC4A8	Electroneutral sodium bicarbonate exchanger 1	1.10764	1.10597	13.9902	1.93e-06	NA	NA	NA	NA	NA	NA	-0.01	0.002	7.1
13451-2_3	Q9H6D8	FNDC4	Fibronectin type III domain-containing protein 4	1.13789	1.16455	13.9567	1.99e-06	NA	NA	NA	NA	NA	NA	-0.009	0.002	6.1
12580-7_3	P28074	PSMB5	Proteasome subunit beta type-5	1.11175	1.11164	13.9351	2.02e-06	NA	NA	NA	NA	NA	NA	-0.008	0.002	5.4
2864-2_3	Q02750	MAP2K1	Dual specificity mitogen-activated protein kinase kinase 1	0.83277	0.838734	13.926	2.03e-06	0.00281959	0.000760986	0.000264385	0.00352591	0.000627377	1.90872e-08	0.008	0.002	4.4
11510-51_3	O14791	APOL1	Apolipoprotein L1	1.29122	1.3916	13.8628	2.15e-06	NA	NA	NA	NA	NA	NA	-0.01	0.004	2.4
4588-1_2	P01298	PPY	Pancreatic hormone	0.792875	0.776869	13.853	2.19e-06	0.0124064	0.00132687	7.86125e-18	0.0100922	0.000987895	1.68395e-24	0.018	0.002	22.2
13967-14_3	Q16881	TXNRD1	Thioredoxin reductase 1, cytoplasmic	0.763262	0.779353	13.8291	2.22e-06	NA	NA	NA	NA	NA	NA	0.01	0.002	7.4
11149-3_3	Q15399	TLR1	Toll-like receptor 1	1.13817	1.12318	13.8148	2.28e-06	NA	NA	NA	NA	NA	NA	-0.014	0.002	13.7
8822-163_3	Q5W0B1	RNF219	RING finger protein 219	1.17905	1.17422	13.6473	2.62e-06	NA	NA	NA	NA	NA	NA	-0.008	0.002	5
12016-60_3	P22681	CBL	E3 ubiquitin-protein ligase CBL	0.752666	0.834468	13.5796	2.78e-06	NA	NA	NA	NA	NA	NA	0.006	0.002	2.5
7179-69_3	O94856	NFASC	Neurofascin	0.877098	0.879929	13.5212	2.92e-06	NA	NA	NA	NA	NA	NA	0.025	0.002	43.8
8776-10_3	O75477	ERLIN1	Erlin-1	1.11265	1.11445	13.5081	2.96e-06	NA	NA	NA	NA	NA	NA	-0.01	0.002	7.6
7805-52_3	O95249	GOSR1	Golgi SNAP receptor complex member 1	1.12893	1.12776	13.4553	3.09e-06	NA	NA	NA	NA	NA	NA	-0.007	0.002	3.6
4965-27_1	P06576	ATP5B	ATP synthase subunit beta, mitochondrial	1.2433	1.19186	13.4488	3.13e-06	0.000738871	0.000925693	0.425585	-0.00120644	0.000753117	0.109171	-0.006	0.002	3.2
5114-65_3	P16471	PRLR	Prolactin receptor	1.11214	1.15092	13.4234	3.17e-06	0.00335457	0.000963628	0.000597212	-0.00106685	0.000609545	0.0800768	-0.01	0.002	7
5091-28_3	Q8N423	LILRB2	Leukocyte immunoglobulin-like receptor subfamily B member 2	0.802816	0.795981	13.34	3.41e-06	0.00487231	0.000821004	1.06475e-08	0.00529396	0.000708166	7.68618e-14	0.009	0.002	5.5
14043-12_3	Q15075	EEA1	Early endosome antigen 1	1.13317	1.11835	13.2877	3.61e-06	NA	NA	NA	NA	NA	NA	-0.006	0.002	3.3
9478-69_3	Q14558	PRPSAP1	Phosphoribosyl pyrophosphate synthase-associated protein 1	0.861733	0.881776	13.2845	3.63e-06	NA	NA	NA	NA	NA	NA	0.005	0.002	2.7
6913-189_3	P26583	HMGB2	High mobility group protein B2	0.522865	0.659696	13.2107	3.84e-06	NA	NA	NA	NA	NA	NA	0.006	0.002	2.6
2677-1_1	P00533	EGFR	Epidermal growth factor receptor	1.18462	1.17609	13.1742	3.97e-06	-0.00224594	0.000396818	4.46771e-08	-0.0025437	0.000371258	7.30409e-12	-0.017	0.002	21.1
14663-44_3	O76064	RNF8	E3 ubiquitin-protein ligase RNF8	1.19832	1.14516	13.1567	4.03e-06	NA	NA	NA	NA	NA	NA	-0.008	0.002	5.5
5792-8_2	P02771	AFP	alpha-Fetoprotein	0.854652	0.858631	13.0269	4.54e-06	0.0028827	0.000946515	0.00259179	0.00358857	0.000682855	1.4783e-07	0.016	0.002	19
2642-4_1	P68402	PAFAH1B2	Platelet-activating factor acetylhydrolase IB subunit beta	0.719262	0.776239	12.9257	4.99e-06	0.00289372	0.00135798	0.0341488	0.00429148	0.00111831	0.000124318	0.008	0.002	5.2
5351-52_3	P22626	HNRNPA2B1	Heterogeneous nuclear ribonucleoproteins A2/B1	0.647758	0.764583	12.8186	5.45e-06	0.00275545	0.00111102	0.0138449	0.00348093	0.00102573	0.000689762	0.006	0.002	2.9
5798-3_3	P55957	BID	BH3-interacting domain death agonist	0.798533	0.773491	12.7265	5.94e-06	0.00177918	0.00123835	0.152147	0.0039587	0.000965549	4.13249e-05	0.016	0.002	17.2
3168-8_2	Q9UNA0	ADAMTS5	A disintegrin and metalloproteinase with thrombospondin motifs 5	0.881847	0.877153	12.6937	6.12e-06	0.0125433	0.00083387	3.7714e-36	0.00808504	0.00058566	2.37775e-43	0.027	0.002	53
10533-1_3	Q9UN74	PCDHA4	Protocadherin alpha-4	1.17592	1.17932	12.6752	6.22e-06	NA	NA	NA	NA	NA	NA	-0.009	0.002	5.9
6384-19_3	Q8IUB2	WFDC3	WAP four-disulfide core domain protein 3	0.721359	0.78275	12.6401	6.42e-06	NA	NA	NA	NA	NA	NA	0.008	0.002	4.3
5960-49_3	Q8TD33	SCGB1C1	Secretoglobin family 1C member 1	0.75644	0.706676	12.6163	6.54e-06	NA	NA	NA	NA	NA	NA	0.011	0.002	8.1
5363-51_3	O15041	SEMA3E	Semaphorin-3E	0.804677	0.79831	12.6167	6.55e-06	0.00647324	0.00146995	1.62508e-05	0.00645393	0.00102107	2.60271e-10	0.019	0.002	24.9
8263-64_3	Q8TAI1	TYMSOS	TYMS opposite strand protein	1.14522	1.20479	12.6109	6.57e-06	NA	NA	NA	NA	NA	NA	-0.012	0.002	9.5
8925-25_3	Q7LG56	RRM2B	Ribonucleoside-diphosphate reductase subunit M2 B	0.80059	0.840317	12.5561	6.94e-06	NA	NA	NA	NA	NA	NA	0.007	0.002	4
9338-2_3	Q96PD2	DCBLD2	Discoidin, CUB and LCCL domain-containing protein 2	0.831647	0.806973	12.5065	7.21e-06	NA	NA	NA	NA	NA	NA	0.014	0.002	15.2
2429-27_4	P07357 P07358 P07360	C8A C8B C8G	Complement component C8	1.19775	1.16594	12.3898	8.06e-06	0.00108333	0.000743446	0.146425	-0.000587917	0.000619544	0.342646	-0.008	0.002	4.9
5007-1_1	Q16539	MAPK14	Mitogen-activated protein kinase 14	0.79227	0.858227	12.3442	8.34e-06	-0.000338795	0.00164688	0.83719	0.00231391	0.00108798	0.0334363	0.006	0.002	3.2
3481-87_1	Q9NQW7	XPNPEP1	Xaa-Pro aminopeptidase 1	0.7213	0.76634	12.3456	8.36e-06	0.00181054	0.00182875	0.323191	0.00440551	0.00135878	0.00118585	0.01	0.002	6.7
10086-39_3	P35520	CBS	Cystathionine beta-synthase	1.10033	1.12385	12.2568	9.1e-06	NA	NA	NA	NA	NA	NA	-0.008	0.002	5.4
3032-11_2	P01215 P01225	CGA FSHB	Follicle stimulating hormone	0.583989	0.600714	12.2121	9.37e-06	0.0377904	0.00252926	8.16586e-36	0.029701	0.00204191	6.22102e-48	0.039	0.001	141.1
5858-6_5	P63104	YWHAZ	14-3-3 protein zeta/delta	0.805751	0.857167	12.1456	1e-05	-0.00233679	0.00237297	0.325771	0.00277636	0.00116591	0.0172524	0.008	0.002	4.9
11292-13_3	Q6AZY7	SCARA3	Scavenger receptor class A member 3	1.16318	1.15103	12.1377	1.01e-05	NA	NA	NA	NA	NA	NA	-0.009	0.002	6.5
12618-50_3	Q04828	AKR1C1	Aldo-keto reductase family 1 member C1	1.10608	1.12239	12.0968	1.05e-05	NA	NA	NA	NA	NA	NA	-0.007	0.002	3.4
5721-1_3	Q15762	CD226	CD226 antigen	0.71121	0.803267	12.0363	1.1e-05	NA	NA	NA	NA	NA	NA	0.009	0.002	5.5
12678-66_3	P09012	SNRPA	U1 small nuclear ribonucleoprotein A	0.69296	0.80347	12.0217	1.12e-05	NA	NA	NA	NA	NA	NA	0.007	0.002	3.9
14072-9_3	P13693	TPT1	Translationally-controlled tumor protein	1.11608	1.08971	11.9354	1.21e-05	NA	NA	NA	NA	NA	NA	-0.007	0.002	3.3
4479-14_2	P05155	SERPING1	Plasma protease C1 inhibitor	0.81584	0.862602	11.7016	1.48e-05	0.0045872	0.000887803	5.12676e-07	0.00447014	0.000731385	9.84649e-10	0.008	0.002	4.5
12488-9_3	Q9ULC4	MCTS1	Malignant T-cell-amplified sequence 1	0.838318	0.788557	11.5632	1.7e-05	NA	NA	NA	NA	NA	NA	0.006	0.002	3.3
5598-3_3	Q9H772	GREM2	Gremlin-2	0.830248	0.784774	11.541	1.72e-05	NA	NA	NA	NA	NA	NA	0.016	0.002	19.5
12747-89_3	P98179	RBM3	RNA-binding protein 3	0.830786	0.862337	11.5368	1.73e-05	NA	NA	NA	NA	NA	NA	0.012	0.002	10.3
3115-64_2	P28482	MAPK1	Mitogen-activated protein kinase 1	0.699644	0.775529	11.5402	1.73e-05	0.000304289	0.00221062	0.890637	0.00366153	0.00159035	0.0213163	0.007	0.002	3.9
6373-54_3	Q02383	SEMG2	Semenogelin-2	0.775962	0.746823	11.529	1.74e-05	NA	NA	NA	NA	NA	NA	0.006	0.002	2.8
2643-57_2	P22223	CDH3	Cadherin-3	1.18217	1.12004	11.5087	1.78e-05	0.000770728	0.00057683	0.182812	-0.000124017	0.000508413	0.807285	-0.011	0.002	8.2
10852-114_3	O14979	HNRNPDL	Heterogeneous nuclear ribonucleoprotein D-like	0.798326	0.842364	11.5122	1.78e-05	NA	NA	NA	NA	NA	NA	0.009	0.002	5.6
3681-87_3	Q9P0G3	KLK14	Kallikrein-14	1.1463	1.10784	11.4827	1.81e-05	0.000934695	0.000606606	0.124719	-0.000320619	0.00049832	0.519965	-0.011	0.002	8.8
13500-9_3	Q8N6K0	TEX29	Testis-expressed sequence 29 protein	1.1271	1.15101	11.4863	1.81e-05	NA	NA	NA	NA	NA	NA	-0.008	0.002	4.6
8932-1_3	O75354	ENTPD6	Ectonucleoside triphosphate diphosphohydrolase 6	1.10719	1.08975	11.4731	1.83e-05	NA	NA	NA	NA	NA	NA	-0.007	0.002	4.1
7872-5_3	Q8WV74	NUDT8	Nucleoside diphosphate-linked moiety X motif 8, mitochondrial	1.14454	1.11064	11.4797	1.83e-05	NA	NA	NA	NA	NA	NA	-0.006	0.002	3.2
9216-100_3	O15031	PLXNB2	Plexin-B2	0.838743	0.827645	11.3347	2.07e-05	0.00410541	0.000604647	9.31556e-11	0.00435631	0.000543148	1.05329e-15	0.018	0.002	22.3
6650-20_3	Q15063	POSTN	Periostin	0.825038	0.742044	11.2812	2.18e-05	NA	NA	NA	NA	NA	NA	0.007	0.002	4.3
5087-5_3	Q969J5	IL22RA2	Interleukin-22 receptor subunit alpha-2	1.27371	1.16688	11.267	2.21e-05	-0.00274276	0.00107304	0.0112251	-0.0032699	0.000887287	0.000228457	-0.015	0.002	16.2
5879-51_3	Q13561	DCTN2	Dynactin subunit 2	0.908461	0.872231	11.2645	2.21e-05	0.00690445	0.000756209	3.44477e-17	0.00553765	0.000557856	3.18759e-23	0.006	0.002	3.4
6496-60_3	P80370	DLK1	Protein delta homolog 1	0.757786	0.726246	11.1606	2.43e-05	NA	NA	NA	NA	NA	NA	0.006	0.002	3.3
3057-55_1	O95388	WISP1	WNT1-inducible-signaling pathway protein 1	1.13427	1.09646	11.1044	2.57e-05	-0.00101849	0.000744154	0.172432	-0.00175362	0.000548916	0.0013998	-0.018	0.004	5.9
2728-62_2	P25391 P07942 P11047	LAMA1 LAMB1 LAMC1	Laminin	0.84152	0.858232	11.0069	2.81e-05	0.00498302	0.000958346	4.38126e-07	0.00473019	0.000735433	1.26063e-10	0.028	0.002	57.1
4567-82_2	O60880	SH2D1A	SH2 domain-containing protein 1A	1.2237	1.22385	10.9765	2.88e-05	0.00302645	0.00125916	0.0170295	-0.000918644	0.000935169	0.325938	-0.009	0.002	5.9
9855-10_3	P61586	RHOA	Transforming protein RhoA	0.791782	0.854582	10.9579	2.93e-05	NA	NA	NA	NA	NA	NA	0.008	0.002	5.1
5108-72_3	Q9UM47	NOTCH3	Neurogenic locus notch homolog protein 3	0.865829	0.861153	10.9495	2.94e-05	0.00484231	0.000656618	2.89891e-12	0.00467344	0.00055111	2.25079e-17	0.016	0.004	5
4487-1_1	P21781	FGF7	Fibroblast growth factor 7	0.846757	0.842359	10.9481	2.96e-05	0.00143993	0.00101142	0.15589	0.00292578	0.000764103	0.000128648	0.009	0.002	5.7
7223-60_3	Q99584	S100A13	Protein S100-A13	0.748485	0.775269	10.8394	3.25e-05	NA	NA	NA	NA	NA	NA	0.009	0.002	6.2
13124-20_3	Q6UXK2	ISLR2	Immunoglobulin superfamily containing leucine-rich repeat protein 2	1.1193	1.1336	10.8268	3.3e-05	-0.000955905	0.000797753	0.232044	-0.00222204	0.000574155	0.000108789	-0.008	0.002	4.7
14105-5_3	P29622	SERPINA4	Kallistatin	1.13046	1.07384	10.7735	3.45e-05	NA	NA	NA	NA	NA	NA	-0.007	0.002	3.9
14324-52_3	Q9UQE7	SMC3	Structural maintenance of chromosomes protein 3	0.762454	0.851188	10.5445	4.29e-05	NA	NA	NA	NA	NA	NA	0.006	0.002	2.6
2685-21_2	P24593	IGFBP5	Insulin-like growth factor-binding protein 5	1.16733	1.1219	10.4157	4.77e-05	-0.000248724	0.00059027	0.673872	-0.000989236	0.000513305	0.053956	-0.033	0.003	21.8
3657-74_3	P63098	PPP3R1	Calcineurin subunit B type 1	1.12942	1.09454	10.4056	4.82e-05	0.000200663	0.000637564	0.753248	-0.000850307	0.000502903	0.090876	-0.008	0.002	5.2
4829-43_6	P31947	SFN	14-3-3 protein sigma	1.0815	1.13641	10.3989	4.87e-05	0.00211256	0.000768471	0.00644734	-0.000647637	0.000554853	0.24312	-0.011	0.002	8
12385-4_3	P20807	CAPN3	Calpain-3	1.08934	1.0827	10.3836	4.96e-05	NA	NA	NA	NA	NA	NA	-0.016	0.002	16.7
11246-3_3	Q8TDL5	BPIFB1	BPI fold-containing family B member 1	0.692304	0.709495	10.3295	5.18e-05	NA	NA	NA	NA	NA	NA	0.011	0.002	9.6
11590-5_3	Q86U06	RBM23	Probable RNA-binding protein 23	0.801304	0.811968	10.3199	5.26e-05	NA	NA	NA	NA	NA	NA	0.005	0.002	2.5
2917-3_2	O14788	TNFSF11	Tumor necrosis factor ligand superfamily member 11	1.154	1.13057	10.2547	5.56e-05	-0.000208135	0.000853971	0.807662	-0.00163032	0.000644052	0.0113625	-0.007	0.002	4.1
6283-60_3	Q8IX19	MCEMP1	Mast cell-expressed membrane protein 1	1.12261	1.12252	10.185	5.92e-05	NA	NA	NA	NA	NA	NA	-0.008	0.002	5
2998-53_2	Q9BX67	JAM3	Junctional adhesion molecule C	0.852078	0.884034	10.1368	6.22e-05	0.000878844	0.00147461	0.551766	0.00258756	0.000876696	0.00316243	0.006	0.002	3
14032-2_3	P15692	VEGFA	Vascular endothelial growth factor A, isoform 121	0.715592	0.759834	10.0743	6.52e-05	NA	NA	NA	NA	NA	NA	0.01	0.002	7
10460-1_3	Q13231	CHIT1	Chitotriosidase-1	0.631338	0.708717	10.049	6.7e-05	NA	NA	NA	NA	NA	NA	0.019	0.004	7
5028-59_1	Q86VB7	CD163	Scavenger receptor cysteine-rich type 1 protein M130	0.791604	0.792763	10.0149	6.9e-05	0.00505932	0.00108747	5.52674e-06	0.00552011	0.000914761	1.59475e-09	0.015	0.002	15.3
3471-49_1	O75716	STK16	Serine/threonine-protein kinase 16	1.10953	1.12519	9.96359	7.25e-05	0.00238428	0.000836995	0.00479056	-0.000608134	0.000579871	0.294298	-0.008	0.002	4.8
3554-24_1	Q15848	ADIPOQ	Adiponectin	0.810916	0.724137	9.82205	8.25e-05	0.00612118	0.00119885	6.86076e-07	0.00689383	0.00103881	3.21711e-11	0.014	0.003	4.5
5246-64_3	O00408	PDE2A	cGMP-dependent 3',5'-cyclic phosphodiesterase	1.13311	1.08231	9.79482	8.47e-05	0.00111783	0.000779403	0.152862	-0.00039803	0.000578672	0.491557	-0.011	0.002	9.5
3175-51_5	Q76LX8	ADAMTS13	A disintegrin and metalloproteinase with thrombospondin motifs 13	1.23205	1.20919	9.71652	9.09e-05	-0.00463841	0.000789043	1.4309e-08	-0.00481146	0.000697143	5.13919e-12	-0.014	0.002	15.2
14582-57_3	O95390	GDF11	Growth/differentiation factor 11	1.15942	1.09933	9.69836	9.24e-05	NA	NA	NA	NA	NA	NA	-0.014	0.002	15.3
2748-3_2	P08476	INHBA	Inhibin beta A chain	0.90514	0.764116	9.67374	9.42e-05	0.00570468	0.00105944	1.78273e-07	0.0061839	0.000922513	2.03731e-11	0.007	0.002	4
8660-33_3	Q9NRN5	OLFML3	Olfactomedin-like protein 3	1.17883	1.12298	9.56113	0.000104658	NA	NA	NA	NA	NA	NA	-0.01	0.002	7.3
9191-8_3	Q03403	TFF2	Trefoil factor 2	0.883703	0.867538	9.54733	0.000106177	0.00599393	0.000803112	1.7254e-12	0.00521931	0.00062182	4.71456e-17	0.006	0.002	3.2
6115-40_3	Q01459	CTBS	Di-N-acetylchitobiase	0.794608	0.767512	9.51144	0.000109739	NA	NA	NA	NA	NA	NA	0.009	0.002	6.5
2762-30_2	O95750	FGF19	Fibroblast growth factor 19	0.704359	0.688127	9.36168	0.000126374	1.68052e-05	0.00195296	0.993142	0.00368748	0.00158147	0.0197175	0.007	0.002	3.6
12891-1_3	Q8IY33	MICALL2	MICAL-like protein 2	1.11551	1.09923	9.30312	0.000133148	NA	NA	NA	NA	NA	NA	-0.005	0.002	2.5
4141-79_1	P02778	CXCL10	C-X-C motif chemokine 10	0.8205	0.761779	9.20745	0.000145413	0.00904413	0.0012296	3.29446e-12	0.00864857	0.00102028	2.3168e-17	0.021	0.002	29.2
9065-28_3	P40222	TXLNA	Alpha-taxilin	0.859816	0.883927	9.17092	0.000150636	NA	NA	NA	NA	NA	NA	0.009	0.002	5.8
13939-14_3	Q16851	UGP2	UTP--glucose-1-phosphate uridylyltransferase	0.872268	0.894031	9.0926	0.000161912	NA	NA	NA	NA	NA	NA	0.007	0.002	3.5
7880-9_3	P25786	PSMA1	Proteasome subunit alpha type-1	1.09553	1.11624	9.08725	0.000162453	NA	NA	NA	NA	NA	NA	-0.009	0.002	5.4
12817-1_3	P55040	GEM	GTP-binding protein GEM	1.2616	1.28537	9.03304	0.000169993	NA	NA	NA	NA	NA	NA	-0.011	0.002	9.1
7818-101_3	Q6ZN66	GBP6	Guanylate-binding protein 6	1.11582	1.09914	8.9202	0.000189537	NA	NA	NA	NA	NA	NA	-0.008	0.002	4.7
9719-145_3	P51512	MMP16	Matrix metalloproteinase-16	1.07403	1.10967	8.91258	0.000190297	NA	NA	NA	NA	NA	NA	-0.006	0.002	3.1
11325-8_3	P78543	BTG2	Protein BTG2	1.12864	1.10621	8.80688	0.0002111	NA	NA	NA	NA	NA	NA	-0.008	0.002	3.5
9506-10_3	O14791	APOL1	Apolipoprotein L1	1.15484	1.13892	8.76064	0.000219013	NA	NA	NA	NA	NA	NA	-0.006	0.002	3
3040-59_1	P10147	CCL3	C-C motif chemokine 3	0.745667	0.747776	8.72107	0.000228867	0.00879946	0.00136578	6.69975e-10	0.0086674	0.00116953	1.25367e-13	0.013	0.002	13.3
6990-44_3	Q9HCN8	SDF2L1	Stromal cell-derived factor 2-like protein 1	0.878695	0.887317	8.68005	0.000235981	NA	NA	NA	NA	NA	NA	0.006	0.002	3
7038-45_3	Q92187	ST8SIA4	CMP-N-acetylneuraminate-poly-alpha-2,8-sialyltransferase	0.837019	0.817611	8.61784	0.000251792	NA	NA	NA	NA	NA	NA	0.009	0.002	6.1
6925-26_3	Q9Y5X2	SNX8	Sorting nexin-8	0.759312	0.777564	8.58029	0.0002592	NA	NA	NA	NA	NA	NA	0.008	0.002	5
2723-9_2	Q9NZH6	IL37	Interleukin-37	1.15624	1.09526	8.44015	0.000295169	-0.000483948	0.000808559	0.550075	-0.00122643	0.000651424	0.0597427	-0.007	0.002	3.7
5870-23_2	Q92934	BAD	Bcl2-associated agonist of cell death	0.806818	0.867551	8.42144	0.000301584	-0.0012595	0.00193694	0.516177	0.00187126	0.00124236	0.132011	0.006	0.002	3
9201-13_3	P37802	TAGLN2	Transgelin-2	0.765881	0.949072	8.34194	0.000323341	0.00210253	0.00114016	0.0664606	0.00199204	0.00103158	0.0534757	0.012	0.002	7.4
4712-28_2	P05090	APOD	Apolipoprotein D	1.17434	1.10626	8.34168	0.000323854	0.00128345	0.000707321	0.070894	0.000235541	0.000611999	0.700333	-0.014	0.002	12.9
13465-5_3	P53805	RCAN1	Calcipressin-1	1.28072	1.20549	8.22636	0.000359528	NA	NA	NA	NA	NA	NA	-0.011	0.002	8.1
4774-62_3	Q9H098	FAM107B	Protein FAM107B	1.09236	1.06269	8.17556	0.000376923	0.00177151	0.00070319	0.012443	-6.44787e-05	0.000485521	0.894349	-0.006	0.002	2.6
12381-26_3	P16152	CBR1	Carbonyl reductase [NADPH] 1	0.669204	0.708322	8.17041	0.000379217	NA	NA	NA	NA	NA	NA	0.017	0.002	20.8
12643-4_3	P49407	ARRB1	Beta-arrestin-1	0.838869	0.932114	8.16915	0.000380153	NA	NA	NA	NA	NA	NA	0.007	0.002	3.6
5731-1_3	Q6UWN8	SPINK6	Serine protease inhibitor Kazal-type 6	0.792193	0.710642	8.1093	0.000401909	NA	NA	NA	NA	NA	NA	0.006	0.002	3.2
4284-18_3	Q14498	RBM39	RNA-binding protein 39	0.758303	0.783481	8.10495	0.000404059	0.00222773	0.00106135	0.0369109	0.00315876	0.000951515	0.000901095	0.009	0.002	5.7
12644-63_3	P30520	ADSS	Adenylosuccinate synthetase isozyme 2	0.744345	0.695503	8.10263	0.000404932	NA	NA	NA	NA	NA	NA	0.011	0.002	9.5
2636-10_2	P36941	LTBR	Tumor necrosis factor receptor superfamily member 3	1.14202	1.09826	8.08302	0.000411335	0.00133392	0.00100603	0.186168	-0.000664354	0.000712721	0.351265	-0.006	0.002	3.4
8775-61_3	Q8N5W8	FAM24B	Protein FAM24B	1.10136	1.11595	8.04729	0.000424716	NA	NA	NA	NA	NA	NA	-0.009	0.002	6.5
4831-4_2	P14151	SELL	L-Selectin	1.12478	1.14998	8.01906	0.000436571	-0.00461611	0.000706374	3.99382e-10	-0.00441969	0.000584581	4.01712e-14	-0.031	0.002	74.2
6444-15_3	Q16557	PSG3	Pregnancy-specific beta-1-glycoprotein 3	0.908716	0.931484	7.94855	0.000467357	NA	NA	NA	NA	NA	NA	0.014	0.002	13
13624-17_3	O95544	NADK	NAD kinase	0.673897	0.701934	7.93763	0.000472135	NA	NA	NA	NA	NA	NA	0.009	0.002	5.7
3336-50_1	P10646	TFPI	Tissue factor pathway inhibitor	0.856646	0.786192	7.81347	0.000528152	0.00539466	0.000746879	7.3223e-12	0.00562495	0.000686244	2.47052e-16	0.022	0.002	41.9
5346-24_3	Q99829	CPNE1	Copine-1	0.781931	0.894651	7.806	0.000531848	-0.0016054	0.00238751	0.501989	0.00116215	0.00155049	0.453533	0.007	0.002	4
4911-49_2	P09211	GSTP1	Glutathione S-transferase P	0.695385	0.808239	7.7788	0.000546157	0.00666081	0.000852602	1.96195e-13	0.00661398	0.000817339	5.86473e-16	0.012	0.002	9.4
2867-52_2	P31749 P31751 Q9Y243	AKT1 AKT2 AKT3	RAC-alpha/beta/gamma serine/threonine-protein kinase	0.823547	0.867968	7.74656	0.000562187	NA	NA	NA	NA	NA	NA	0.009	0.002	5.7
3191-50_2	Q96NZ8	WFIKKN1	WAP, kazal, immunoglobulin, kunitz and NTR domain-containing protein 1	1.15501	1.13615	7.60166	0.000644404	-0.00241443	0.00099506	0.016012	-0.00294166	0.000752758	9.31265e-05	-0.011	0.002	10.4
12834-3_3	Q9H3M0	KCNF1	Potassium voltage-gated channel subfamily F member 1	1.06958	1.06546	7.57226	0.00066162	NA	NA	NA	NA	NA	NA	-0.006	0.002	3.3
3044-3_2	P55774	CCL18	C-C motif chemokine 18	0.795883	0.780085	7.50421	0.000705101	0.0116553	0.00131902	2.5015e-16	0.0102579	0.00109845	9.76512e-21	0.023	0.003	10.7
9314-9_3	Q15238	PSG5	Pregnancy-specific beta-1-glycoprotein 5	0.864117	0.814008	7.50113	0.000707909	NA	NA	NA	NA	NA	NA	0.011	0.002	8.6
9212-22_3	Q9UBX1	CTSF	Cathepsin F	0.862776	0.862045	7.49551	0.000710099	0.00414745	0.000852849	2.1323e-06	0.00417769	0.000702278	2.70181e-09	0.022	0.002	33.5
8748-45_3	P04233	CD74	HLA class II histocompatibility antigen gamma chain	1.11709	1.1241	7.47393	0.000727739	NA	NA	NA	NA	NA	NA	-0.009	0.002	5.9
9845-33_3	Q99497	PARK7	Protein deglycase DJ-1	1.21699	1.24068	7.44764	0.000746679	NA	NA	NA	NA	NA	NA	-0.007	0.002	4.2
5756-66_3	Q9BXP8	PAPPA2	Pappalysin-2	1.05815	1.07701	7.37131	0.000798518	NA	NA	NA	NA	NA	NA	-0.007	0.002	3.6
8653-132_3	Q9NNZ3	DNAJC4	DnaJ homolog subfamily C member 4	1.14525	1.14679	7.36184	0.000806472	NA	NA	NA	NA	NA	NA	-0.016	0.004	5.3
14133-93_3	P27930	IL1R2	Interleukin-1 receptor type 2	1.16857	1.15442	7.34727	0.000817555	-0.00307742	0.000705218	1.92487e-05	-0.00331607	0.000617727	7.95364e-08	-0.011	0.002	8.6
9082-25_3	Q5TEA6	SEL1L2	Protein sel-1 homolog 2	1.09129	1.09478	7.34139	0.000822932	NA	NA	NA	NA	NA	NA	-0.007	0.002	3.7
5632-6_3	Q9NQ79	CRTAC1	Cartilage acidic protein 1	0.820753	0.822778	7.22814	0.000914108	NA	NA	NA	NA	NA	NA	0.03	0.003	16.1
2871-73_2	Q06609	RAD51	DNA repair protein RAD51 homolog 1	1.13762	1.113	7.1776	0.000960421	0.00248518	0.00100329	0.0139657	-0.000166422	0.000724684	0.818366	-0.006	0.002	3
8268-98_3	Q9Y663	HS3ST3A1	Heparan sulfate glucosamine 3-O-sulfotransferase 3A1	0.832982	0.868466	7.11302	0.00102038	NA	NA	NA	NA	NA	NA	0.006	0.002	2.9
12352-70_3	Q96B67	ARRDC3	Arrestin domain-containing protein 3	0.776953	0.752935	7.09431	0.00103741	NA	NA	NA	NA	NA	NA	0.008	0.002	5.1
3593-72_3	P42574	CASP3	Caspase-3	0.80205	0.866759	7.07553	0.00105585	-0.00195703	0.00247066	0.429107	0.00198081	0.00145815	0.174324	0.007	0.002	3.6
13502-2_3	Q86WA9	SLC26A11	Sodium-independent sulfate anion transporter	1.12207	1.14402	7.05512	0.00107841	NA	NA	NA	NA	NA	NA	-0.008	0.002	4.8
10990-21_3	Q5S007	LRRK2	Leucine-rich repeat serine/threonine-protein kinase 2	1.16261	1.13048	6.99891	0.00113351	-2.9463e-05	0.000661296	0.964502	-0.00079675	0.000583733	0.172277	-0.009	0.002	5.4
8262-20_3	P05090	APOD	Apolipoprotein D	0.859367	0.889528	6.98509	0.00114832	NA	NA	NA	NA	NA	NA	0.01	0.002	8.7
3283-21_1	Q15582	TGFBI	Transforming growth factor-beta-induced protein ig-h3	0.903705	0.839011	6.97929	0.00115242	0.00545656	0.000640902	2.12532e-15	0.00537513	0.00057877	1.58457e-20	0.006	0.002	3.5
2953-31_2	P01215 P01229	CGA LHB	Luteinizing hormone	0.742753	0.70645	6.92103	0.00121732	0.0192363	0.00232421	1.00077e-14	0.0154457	0.00178941	6.04222e-18	0.029	0.002	62.7
12060-28_3	O95390	GDF11	Growth/differentiation factor 11	1.12092	1.09883	6.8484	0.00130459	0.00194449	0.000690982	0.005315	0.000344882	0.000559251	0.537442	-0.007	0.002	4.1
8380-244_4	P80370	DLK1	Protein delta homolog 1	1.07436	1.07077	6.75173	0.00143272	NA	NA	NA	NA	NA	NA	-0.008	0.002	4.8
14260-112_3	Q7Z628	NET1	Neuroepithelial cell-transforming gene 1 protein	0.887318	0.941366	6.74304	0.00144318	NA	NA	NA	NA	NA	NA	0.013	0.002	11.6
10356-21_3	P05412	JUN	Transcription factor AP-1	1.11151	1.03628	6.69065	0.00151615	0.00235959	0.000721586	0.00123891	0.00119365	0.000583913	0.0409309	-0.008	0.002	5.1
6998-106_3	Q12797	ASPH	Aspartyl/asparaginyl beta-hydroxylase	0.905128	0.948802	6.63105	0.00160369	NA	NA	NA	NA	NA	NA	0.013	0.002	12.7
5633-65_3	Q8N423	LILRB2	Leukocyte immunoglobulin-like receptor subfamily B member 2	0.842701	0.829235	6.62891	0.00160692	NA	NA	NA	NA	NA	NA	0.011	0.002	8
3026-5_2	P20810	CAST	Calpastatin	0.862458	0.818947	6.58518	0.00167453	0.00125568	0.00107968	0.246024	0.00265944	0.000893349	0.00291145	0.009	0.002	6.9
2954-56_2	P22894	MMP8	Neutrophil collagenase	0.867843	0.868824	6.57436	0.00169169	NA	NA	NA	NA	NA	NA	0.006	0.002	3
4707-50_2	P31946 P62258 P61981 Q04917 P27348 P63104 P31947	YWHAB YWHAE YWHAG YWHAH YWHAQ YWHAZ SFN	14-3-3 protein family	0.853901	0.912101	6.56719	0.0017061	NA	NA	NA	NA	NA	NA	0.011	0.002	7.8
14120-2_3	Q68DV7	RNF43	E3 ubiquitin-protein ligase RNF43	1.10682	1.11009	6.53972	0.00174639	0.00165911	0.00086226	0.055576	-0.000514462	0.000628839	0.413293	-0.007	0.002	4.2
5621-64_3	Q9NS62	THSD1	Thrombospondin type-1 domain-containing protein 1	1.08819	1.06602	6.49648	0.00182214	NA	NA	NA	NA	NA	NA	-0.011	0.002	8.6
11895-21_3	Q9H8L6	MMRN2	Multimerin-2	0.663389	0.683401	6.49348	0.00182274	NA	NA	NA	NA	NA	NA	0.013	0.002	12.2
7856-51_3	Q8WW52	FAM151A	Protein FAM151A	1.09143	1.1361	6.45281	0.00189561	NA	NA	NA	NA	NA	NA	-0.022	0.002	33.8
12619-14_3	P35813	PPM1A	Protein phosphatase 1A	0.940188	0.92432	6.42885	0.00194057	NA	NA	NA	NA	NA	NA	0.007	0.002	4.1
6556-5_3	Q9UJA9	ENPP5	Ectonucleotide pyrophosphatase/phosphodiesterase family member 5	1.11095	1.14071	6.36885	0.00205201	NA	NA	NA	NA	NA	NA	-0.024	0.002	44.3
13933-276_3	Q13506	NAB1	NGFI-A-binding protein 1	1.13312	1.07792	6.34679	0.00209521	NA	NA	NA	NA	NA	NA	-0.01	0.002	8
12420-10_3	Q8N335	GPD1L	Glycerol-3-phosphate dehydrogenase 1-like protein	1.11323	1.089	6.32363	0.00214499	NA	NA	NA	NA	NA	NA	-0.008	0.002	4.7
11441-11_3	P06737	PYGL	Glycogen phosphorylase, liver form	0.777173	0.838494	6.28898	0.00221288	NA	NA	NA	NA	NA	NA	0.01	0.002	6.9
14116-129_3	P26447	S100A4	Protein S100-A4	0.80708	0.82267	6.28079	0.0022318	0.00425263	0.000873197	2.06374e-06	0.00448317	0.000793574	1.61069e-08	0.008	0.002	4.8
9836-20_3	P27707	DCK	Deoxycytidine kinase	1.055	1.06064	6.27181	0.00224908	NA	NA	NA	NA	NA	NA	-0.008	0.002	4.4
6510-56_3	Q8TEB7	RNF128	E3 ubiquitin-protein ligase RNF128	1.06708	1.07363	6.23203	0.00233888	NA	NA	NA	NA	NA	NA	-0.006	0.002	3.3
14031-18_3	P21781	FGF7	Fibroblast growth factor 7	0.874001	0.865212	6.21342	0.00237856	NA	NA	NA	NA	NA	NA	0.012	0.002	9.9
4318-12_3	P29350	PTPN6	Tyrosine-protein phosphatase non-receptor type 6	0.796593	0.809252	6.20052	0.00240777	0.00396097	0.00177192	0.026347	0.00485803	0.00133774	0.000281748	0.011	0.002	6.4
9584-105_3	Q9HC36	RNMTL1	rRNA methyltransferase 3, mitochondrial	1.1232	1.08857	6.18218	0.00245175	NA	NA	NA	NA	NA	NA	-0.008	0.002	5.4
3311-27_1	O75015	FCGR3B	Low affinity immunoglobulin gamma Fc region receptor III-B	0.817585	0.845024	6.14104	0.00254712	0.00288465	0.00094814	0.00261692	0.0033141	0.000835805	7.33454e-05	0.009	0.002	5.6
13231-90_3	P01861	NA	NA	0.875357	0.835777	6.12363	0.00258751	NA	NA	NA	NA	NA	NA	0.019	0.002	25
12724-81_3	Q14011	CIRBP	Cold-inducible RNA-binding protein	0.842707	0.874579	6.10482	0.00263398	NA	NA	NA	NA	NA	NA	0.013	0.002	11.9
13959-7_3	P28838	LAP3	Cytosol aminopeptidase	0.875102	0.910837	5.99729	0.00292486	NA	NA	NA	NA	NA	NA	0.012	0.002	7.2
9169-14_3	P55854	SUMO3	Small ubiquitin-related modifier 3	0.819919	0.879344	5.99277	0.00293101	0.000639989	0.0016621	0.700554	0.0020846	0.00120294	0.0831107	0.006	0.002	3
13732-79_3	Q16619	CTF1	Cardiotrophin-1	0.957092	0.917967	5.97467	0.0029817	NA	NA	NA	NA	NA	NA	0.007	0.002	4
3503-4_2	P56199 P05556	ITGA1 ITGB1	Integrin alpha-I: beta-1 complex	0.820355	0.841871	5.88512	0.00324814	0.00371994	0.00130503	0.00476042	0.00413516	0.0010549	8.8569e-05	0.006	0.002	3.6
14684-17_3	P17655	CAPN2	Calpain-2 catalytic subunit	0.936844	0.933224	5.86895	0.00329831	NA	NA	NA	NA	NA	NA	0.017	0.002	21.2
12871-10_3	Q12792	TWF1	Twinfilin-1	0.873933	0.932481	5.8567	0.00333456	NA	NA	NA	NA	NA	NA	0.012	0.002	9.3
2693-20_3	P13725	OSM	Oncostatin-M	1.11973	1.09504	5.83707	0.00339494	0.00127721	0.000714487	0.0751587	6.93168e-06	0.000585648	0.990557	-0.006	0.002	3.2
11646-4_3	Q7L1S5	CHST9	Carbohydrate sulfotransferase 9	0.912753	0.88297	5.77241	0.00361707	NA	NA	NA	NA	NA	NA	0.014	0.002	14.1
12807-89_3	Q7Z6I6	ARHGAP30	Rho GTPase-activating protein 30	0.939062	0.944616	5.6871	0.00391449	NA	NA	NA	NA	NA	NA	0.008	0.002	4.8
