# Supplementary material for: Protein signatures of centenarians and their offspring suggest centenarians age slower than other humans
Source: Aging Cell. 2021 Jan 29;20(2):e13290. doi: 10.1111/acel.13290 (PMC7884029; doi:10.1111/acel.13290)
Supplement: Supplementary file 1 — Appendix S1 [file ACEL-20-e13290-s001.zip › acel13290-sup-0012-TableS5c.xlsx]

## Sheet: overall-list proteins
SomaID	uniprot	geneID
3708-62_1	P01023	A2M
5261-13_3	P42684	ABL2
6079-59_3	Q8TE99	ACPL2
3175-51_5	Q76LX8	ADAMTS13
8845-2_3	O15072	ADAMTS3
3168-8_2	Q9UNA0	ADAMTS5
3554-24_1	Q15848	ADIPOQ
14115-34_3	P35318	ADM
12644-63_3	P30520	ADSS
5792-8_2	P02771	AFP
3484-60_2	P01019	AGT
3581-53_3	P02765	AHSG
12618-50_3	Q04828	AKR1C1
2867-52_2	P31749 P31751 Q9Y243	AKT1 AKT2 AKT3
5360-9_2	P31751	AKT2
5451-1_3	Q13740	ALCAM
2602-2_2	O15123	ANGPT2
9092-33_3	O95841	ANGPTL1
4194-26_3	Q92688	ANP32B
4960-72_1	P04083	ANXA1
4961-17_1	P07355	ANXA2
7915-31_3	Q06481	APLP2
2750-3_2	P02647	APOA1
4712-28_2	P05090	APOD
8262-20_3	P05090	APOD
11510-31_3	O14791	APOL1
11510-51_3	O14791	APOL1
9506-10_3	O14791	APOL1
12807-89_3	Q7Z6I6	ARHGAP30
12643-4_3	P49407	ARRB1
12352-70_3	Q96B67	ARRDC3
5748-20_3	Q13510	ASAH1
10647-18_3	Q8N9N2	ASCC1
6998-106_3	Q12797	ASPH
11277-23_3	P18850	ATF6
13392-13_3	P05026	ATP1B1
4965-27_1	P06576	ATP5B
3485-28_2	P61769	B2M
5870-23_2	Q92934	BAD
8929-7_3	A6H8Y1	BDP1
3284-75_1	P21810	BGN
5798-3_3	P55957	BID
3472-40_2	O15392	BIRC5
3348-49_2	P13497	BMP1
11246-3_3	Q8TDL5	BPIFB1
11325-8_3	P78543	BTG2
5677-15_3	Q6UXQ4	C2orf66
13378-80_3	A6NC05	C5orf63
2429-27_4	P07357 P07358 P07360	C8A C8B C8G
3060-43_2	P02748	C9
3799-11_2	P07451	CA3
3418-12_2	Q8IU85	CAMK1D
4968-50_1	P40121	CAPG
14684-17_3	P17655	CAPN2
12385-4_3	P20807	CAPN3
3593-72_3	P42574	CASP3
3026-5_2	P20810	CAST
12016-60_3	P22681	CBL
12381-26_3	P16152	CBR1
10086-39_3	P35520	CBS
3234-23_2	Q76M96	CCDC80
5301-7_3	P51671	CCL11
2900-53_3	Q16627	CCL14
3509-1_1	Q16663	CCL15
3044-3_2	P55774	CCL18
2913-1_2	P55773	CCL23
3028-36_2	P55773	CCL23
3040-59_1	P10147	CCL3
4886-3_1	P80098	CCL7
5028-59_1	Q86VB7	CD163
5721-1_3	Q15762	CD226
5066-134_3	Q08708	CD300C
3292-75_1	P09326	CD48
5069-9_3	P08174	CD55
11514-196_3	P13987	CD59
9190-7_3	P08962	CD63
8748-45_3	P04233	CD74
10701-30_3	P55289	CDH12
5410-53_3	P55291	CDH15
2643-57_2	P22223	CDH3
3591-51_3	P55285	CDH6
4962-52_1	Q49AH0	CDNF
4541-49_2	Q4KMG0	CDON
2946-52_2	P00746	CFD
4914-10_1	P01215 P01233	CGA CGB
3032-11_2	P01215 P01225	CGA FSHB
2953-31_2	P01215 P01229	CGA LHB
8235-48_3	P05060	CHGB
11104-13_3	P36222	CHI3L1
10460-1_3	Q13231	CHIT1
3600-2_3	Q13231	CHIT1
13117-232_3	Q9Y259	CHKB
3601-54_3	O00533	CHL1
3362-61_2	Q9BU40	CHRDL1
4469-78_2	Q7LFX5	CHST15
11646-4_3	Q7L1S5	CHST9
12724-81_3	Q14011	CIRBP
3714-49_2	P12277 P06732	CKB CKM
2670-67_4	P06732	CKM
3030-3_2	Q9H2X3	CLEC4M
7767-1_3	Q6UWE3	CLPSL2
4786-58_3	P30085	CMPK1
5456-59_2	Q96KN2	CNDP1
2201-17_6	P39060	COL18A1
7850-1_3	Q96KJ9	COX4I2
9276-7_3	P48052	CPA2
5346-24_3	Q99829	CPNE1
5632-6_3	Q9NQ79	CRTAC1
9971-5_3	Q7Z408	CSMD2
5459-33_3	P01037	CST1
4324-33_2	P09228	CST2
2609-59_2	P01034	CST3
3803-10_2	P28325	CST5
6115-40_3	Q01459	CTBS
13732-79_3	Q16619	CTF1
9212-22_3	Q9UBX1	CTSF
8465-52_3	P09668	CTSH
3181-50_2	P25774	CTSS
3364-76_2	O60911	CTSV
4971-1_1	Q9UBR2	CTSZ
4141-79_1	P02778	CXCL10
3038-9_2	O14625	CXCL11
2436-49_4	Q9H2A7	CXCL16
9188-119_3	Q07325	CXCL9
9338-2_3	Q96PD2	DCBLD2
9836-20_3	P27707	DCK
5879-51_3	Q13561	DCTN2
3122-6_2	Q9NR28	DIABLO
3607-71_1	Q9UBP4	DKK3
3644-5_4	Q9UK85	DKKL1
6496-60_3	P80370	DLK1
8380-244_4	P80370	DLK1
5349-69_3	O00548	DLL1
8653-132_3	Q9NNZ3	DNAJC4
4979-34_2	Q07507	DPT
13126-52_3	Q02487	DSC2
4359-87_1	O43781	DYRK3
3611-70_4	P42892	ECE1
3083-71_1	Q9HAV5	EDA2R
14043-12_3	Q15075	EEA1
8480-29_3	Q12805	EFEMP1
14124-6_3	O43921	EFNA2
2614-28_2	P52798	EFNA4
2615-60_2	P52803	EFNA5
13104-32_3	P98172	EFNB1
14131-37_3	P52799	EFNB2
2514-65_3	Q15768	EFNB3
5509-7_3	P01133	EGF
2677-1_1	P00533	EGFR
5707-55_3	P41970	ELK3
13516-46_3	Q5J8M3	EMC4
13021-12_3	Q96A84	EMID1
9991-112_3	Q9NT22	EMILIN3
6556-5_3	Q9UJA9	ENPP5
8932-1_3	O75354	ENTPD6
4834-61_2	P29317	EPHA2
3806-55_1	P54756	EPHA5
3612-6_4	P54760	EPHB4
5078-82_3	O15197	EPHB6
8776-10_3	O75477	ERLIN1
4983-6_1	P30040	ERP29
2981-9_3	Q96AP7	ESAM
4878-3_1	P00742	F10
3077-66_2	P00742	F10
4931-59_1	P13726	F3
13499-30_3	P00451	F8
11424-4_3	P16930	FAH
4774-62_3	Q9H098	FAM107B
7856-51_3	Q8WW52	FAM151A
13479-8_3	A8MVW0	FAM171A2
13423-94_3	Q9BRX8	FAM213A
8775-61_3	Q8N5W8	FAM24B
9177-6_3	P58499	FAM3B
13102-1_3	Q96BQ1	FAM3D
9459-7_3	P25445	FAS
5392-73_2	P25445	FAS
3311-27_1	O75015	FCGR3B
3313-21_2	Q15485	FCN2
3367-8_3	Q9UGM5	FETUB
4907-56_1	P02671 P02675 P02679	FGA FGB FGG
2796-62_2	P02671 P02675 P02679	FGA FGB FGG
2762-30_2	O95750	FGF19
4487-1_1	P21781	FGF7
14031-18_3	P21781	FGF7
5532-53_3	P11362	FGFR1
4989-7_1	P02679	FGG
13098-93_3	O43915	FIGF
13122-19_3	O43155	FLRT2
13123-3_3	Q9NZU0	FLRT3
3437-80_3	P36888	FLT3
13451-2_3	Q9H6D8	FNDC4
13112-179_3	Q12841	FSTL1
3438-10_2	O95633	FSTL3
4549-78_2	Q11128	FUT5
12661-44_3	Q9H0R8	GABARAPL1
5463-22_3	P54826	GAS1
7818-101_3	Q6ZN66	GBP6
14582-57_3	O95390	GDF11
12060-28_3	O95390	GDF11
2765-4_3	O95390 O14793	GDF11 MSTN
4374-45_2	Q99988	GDF15
12817-1_3	P55040	GEM
3314-74_2	P56159	GFRA1
2515-14_3	O00451	GFRA2
2948-58_2	P10912	GHR
3195-50_2	P22749	GNLY
7805-52_3	O95249	GOSR1
12420-10_3	Q8N335	GPD1L
5080-131_3	Q14956	GPNMB
13540-1_3	Q8NDV2	GPR26
5598-3_3	Q9H772	GREM2
4992-49_1	P28799	GRN
4775-34_3	P06396	GSN
4911-49_2	P09211	GSTP1
4163-5_2	P0C0S5	H2AFZ
9021-1_3	Q96D42	HAVCR1
5134-52_2	Q8TDQ0	HAVCR2
4553-65_3	Q7Z4V5	HDGFRP2
12934-1_3	Q9UII4	HERC5
13089-6_3	Q16665	HIF1A
14146-92_3	P68431	HIST1H3A
14143-8_3	Q16778	HIST2H2BE
13131-5_3	P19367	HK1
8755-202_3	P04440 P13763 P01916 P04232	HLA-DPB1
6913-189_3	P26583	HMGB2
13496-19_3	Q01581	HMGCS1
5351-52_3	P22626	HNRNPA2B1
10852-114_3	O14979	HNRNPDL
3054-3_2	P00738	HP
8268-98_3	Q9Y663	HS3ST3A1
4124-24_2	P0DMV8	HSPA1A
13672-3_3	P17066	HSPA6
5486-73_3	P13598	ICAM2
14127-240_3	P01574	IFNB1
5825-49_3	P15260	IFNGR1
13741-36_3	P08833	IGFBP1
8469-41_3	P18065	IGFBP2
2570-72_5	P18065	IGFBP2
2685-21_2	P24593	IGFBP5
2686-67_2	P24592	IGFBP6
6353-60_3	Q6B9Z1	IGFL4
11089-7_3	P01876 P01877	IGHA1 IGHA2
10365-132_3	P29460 Q9NPF7	IL12B IL23A
14054-17_3	Q13261	IL15RA
2774-10_3	Q14005	IL16
5468-67_3	Q8NAC3	IL17RC
3073-51_2	O95998	IL18BP
14133-93_3	P27930	IL1R2
5353-89_2	P18510	IL1RN
5087-5_3	Q969J5	IL22RA2
2723-9_2	Q9NZH6	IL37
3741-4_3	P05113	IL5
2748-3_2	P08476	INHBA
8467-9_3	P08476 P09529	INHBA INHBB
4883-56_2	P01308	INS
7991-54_3	Q8N6M8	IQCF1
10351-51_3	P10914	IRF1
13124-20_3	Q6UXK2	ISLR2
3503-4_2	P56199 P05556	ITGA1 ITGB1
4917-62_1	P06756 P18084	ITGAV ITGB5
7145-1_3	Q06033	ITIH3
5092-51_3	P78504	JAG1
2998-53_2	Q9BX67	JAM3
10356-21_3	P05412	JUN
8908-14_3	Q9UJ90	KCNE5
12834-3_3	Q9H3M0	KCNF1
13525-17_3	Q8TDN1	KCNG4
3651-50_5	P35968	KDR
2831-29_1	Q9UBX7	KLK11
3681-87_3	Q9P0G3	KLK14
6491-59_3	Q9H2R5	KLK15
7756-37_3	Q9NZS2	KLRF1
5739-75_3	P60985	KRTDAP
2728-62_2	P25391 P07942 P11047	LAMA1 LAMB1 LAMC1
13959-7_3	P28838	LAP3
8484-8_3	P41159	LEP
3066-12_1	P17931	LGALS3
5091-28_3	Q8N423	LILRB2
5633-65_3	Q8N423	LILRB2
7638-30_3	Q12907	LMAN2
9182-3_3	Q07954	LRP1
10990-21_3	Q5S007	LRRK2
2999-6_2	Q13449	LSAMP
13133-73_3	Q8N2S1	LTBP4
2636-10_2	P36941	LTBR
13114-50_3	P51884	LUM
4920-10_1	P61626	LYZ
2864-2_3	Q02750	MAP2K1
3628-3_4	P36507	MAP2K2
3115-64_2	P28482	MAPK1
5004-69_1	Q15759	MAPK11
5007-1_1	Q16539	MAPK14
2855-49_2	P27361	MAPK3
3605-77_4	P48740	MASP1
3325-2_2	O00339	MATN2
6283-60_3	Q8IX19	MCEMP1
12488-9_3	Q9ULC4	MCTS1
9294-45_3	P55001	MFAP2
12891-1_3	Q8IY33	MICALL2
4924-32_1	P03956	MMP1
8479-4_3	P09238	MMP10
4496-60_2	P39900	MMP12
9719-145_3	P51512	MMP16
4160-49_1	P08253	MMP2
2789-26_2	P09237	MMP7
2954-56_2	P22894	MMP8
11895-21_3	Q9H8L6	MMRN2
12426-19_3	Q9H8S9	MOB1A
2637-77_2	P22897	MRC1
14583-49_3	O14793	MSTN
12077-32_3	O14793	MSTN
8843-34_3	Q9Y2G1	MYRF
13231-90_3	P01861	NA
13933-276_3	Q13506	NAB1
13624-17_3	O95544	NADK
3894-15_2	Q9UJ70	NAGK
2944-66_2	P41271	NBL1
7747-47_3	Q9NX14	NDUFB11
13109-82_3	Q7Z3B1	NEGR1
14260-112_3	Q7Z628	NET1
7179-69_3	O94856	NFASC
5108-72_3	Q9UM47	NOTCH3
7655-11_3	P16860	NPPB
9016-12_3	P55055	NR1H2
13464-8_3	Q8N912	NRAC
5110-84_3	P58400	NRXN1
5111-15_3	Q9HDB5	NRXN3
6649-51_3	O95631	NTN1
7872-5_3	Q8WV74	NUDT8
9482-110_3	Q9BW91	NUDT9
8660-33_3	Q9NRN5	OLFML3
3634-5_4	Q14982	OPCML
2693-20_3	P13725	OSM
2642-4_1	P68402	PAFAH1B2
13719-19_3	O96013	PAK4
4148-49_2	Q13219	PAPPA
5756-66_3	Q9BXP8	PAPPA2
13013-41_3	O60260	PARK2
9845-33_3	Q99497	PARK7
10533-1_3	Q9UN74	PCDHA4
5252-33_3	Q9HCR9	PDE11A
5246-64_3	O00408	PDE2A
5201-50_4	O76083	PDE9A
4187-49_2	P52209	PGD
5745-64_3	O43692	PI15
4982-54_1	P19957	PI3
14114-18_3	Q8IYJ0	PIANP
12484-67_3	P48739	PITPNB
13486-9_3	Q13563	PKD2
2692-74_2	P14555	PLA2G2A
2652-15_1	Q03405	PLAUR
4151-6_2	P00747	PLG
9216-100_3	O15031	PLXNB2
6472-40_3	P40967	PMEL
9204-33_3	P01189	POMC
6650-20_3	Q15063	POSTN
3457-57_1	Q15063	POSTN
12619-14_3	P35813	PPM1A
3657-74_3	P63098	PPP3R1
4588-1_2	P01298	PPY
6543-182_3	P81277	PRLH
5114-65_3	P16471	PRLR
9478-69_3	Q14558	PRPSAP1
5034-79_1	P07478	PRSS2
3624-3_4	Q9BQR3	PRSS27
6444-15_3	Q16557	PSG3
9314-9_3	Q15238	PSG5
7880-9_3	P25786	PSMA1
12580-7_3	P28074	PSMB5
3045-72_2	P21246	PTN
4318-12_3	P29350	PTPN6
11441-11_3	P06737	PYGL
2871-73_2	Q06609	RAD51
12554-10_3	O75771	RAD51L3
3079-62_2	Q99969	RARRES2
5024-67_1	P06400	RB1
11590-5_3	Q86U06	RBM23
12747-89_3	P98179	RBM3
4284-18_3	Q14498	RBM39
13465-5_3	P53805	RCAN1
13095-51_3	P05451	REG1A
11102-22_3	Q9BYZ8	REG4
5115-31_3	Q969Z4	RELT
3396-54_2	P00797	REN
3220-40_2	P07949	RET
3331-8_1	Q6NW40	RGMB
12713-365_3	P49795	RGS19
9855-10_3	P61586	RHOA
7096-30_3	Q96DB5	RMDN1
7211-2_3	P07998	RNASE1
6510-56_3	Q8TEB7	RNF128
8822-163_3	Q5W0B1	RNF219
14120-2_3	Q68DV7	RNF43
14663-44_3	O76064	RNF8
9584-105_3	Q9HC36	RNMTL1
8474-6_3	Q01973	ROR1
8925-25_3	Q7LG56	RRM2B
13094-75_3	Q9BXY4	RSPO3
8464-31_3	Q2I0M5	RSPO4
11425-31_3	Q96T51	RUFY1
7223-60_3	Q99584	S100A13
14116-129_3	P26447	S100A4
11292-13_3	Q6AZY7	SCARA3
8956-96_3	Q96GP6	SCARF2
5960-49_3	Q8TD33	SCGB1C1
7853-19_3	O75880	SCO1
6990-44_3	Q9HCN8	SDF2L1
9082-25_3	Q5TEA6	SEL1L2
4831-4_2	P14151	SELL
5363-51_3	O15041	SEMA3E
5121-3_2	Q9H3T3	SEMA6B
6373-54_3	Q02383	SEMG2
8985-13_3	Q96JX3	SERAC1
4153-11_2	P01011	SERPINA3
3449-58_2	P29622	SERPINA4
14105-5_3	P29622	SERPINA4
3024-18_2	P08697	SERPINF2
4479-14_2	P05155	SERPING1
4829-43_6	P31947	SFN
3221-54_1	Q8N474	SFRP1
7751-121_3	Q96HF1	SFRP2
4567-82_2	O60880	SH2D1A
7057-18_3	A0PJX4	SHISA3
7882-31_3	Q9NQ25	SLAMF7
13502-2_3	Q86WA9	SLC26A11
13501-10_3	Q8TBE7	SLC35G2
12798-46_3	Q2Y0W8	SLC4A8
13053-6_3	Q9UN76	SLC6A14
4413-3_2	P03973	SLPI
14324-52_3	Q9UQE7	SMC3
13118-5_3	Q9H4F8	SMOC1
12678-66_3	P09012	SNRPA
6925-26_3	Q9Y5X2	SNX8
8463-2_3	P08294	SOD3
4467-49_2	Q14515	SPARCL1
5731-1_3	Q6UWN8	SPINK6
4297-62_3	Q9HCB6	SPON1
11573-3_3	Q13247	SRSF6
7038-45_3	Q92187	ST8SIA4
12351-25_3	P42224	STAT1
10370-21_3	P42224	STAT1
10346-5_3	P40763	STAT3
4930-21_1	P52823	STC1
3471-49_1	O75716	STK16
5249-31_3	O94768	STK17B
3766-51_4	Q16623	STX1A
8305-18_3	Q8IWU5	SULF2
9169-14_3	P55854	SUMO3
11109-56_3	Q4LDE5	SVEP1
11178-21_3	Q4LDE5	SVEP1
9756-6_3	Q01995	TAGLN
9201-13_3	P37802	TAGLN2
12501-10_3	O75347	TBCA
13500-9_3	Q8N6K0	TEX29
9191-8_3	Q03403	TFF2
4721-54_2	Q07654	TFF3
3336-50_1	P10646	TFPI
3520-58_1	P10600	TGFB3
3283-21_1	Q15582	TGFBI
4471-50_2	Q08188	TGM3
3339-33_1	P35442	THBS2
3340-53_1	P35443	THBS4
5621-64_3	Q9NS62	THSD1
2278-61_4	P16035	TIMP2
6462-12_3	Q99727	TIMP4
9839-148_3	P58753	TIRAP
11149-3_3	Q15399	TLR1
3647-49_4	O00206 Q9Y6Y9	TLR4 LY96
8890-9_3	Q14DG7	TMEM132B
5654-70_3	Q96JJ7	TMX3
8304-50_3	O00300	TNFRSF11B
5383-14_3	Q96RJ3	TNFRSF13C
2665-26_2	Q02223	TNFRSF17
5131-15_3	Q9NS68	TNFRSF19
2654-19_1	P19438	TNFRSF1A
3152-57_1	P20333	TNFRSF1B
5404-53_3	O75509	TNFRSF21
2598-9_3	Q07011	TNFRSF9
2917-3_2	O14788	TNFSF11
3403-1_2	P20231	TPSB2
14072-9_3	P13693	TPT1
9266-1_3	Q9NP99	TREM1
12871-10_3	Q12792	TWF1
9065-28_3	P40222	TXLNA
4815-25_3	O95881	TXNDC12
11212-7_3	Q8NBS9	TXNDC5
11682-7_3	Q9H3M7	TXNIP
13967-14_3	Q16881	TXNRD1
8263-64_3	Q8TAI1	TYMSOS
9199-6_3	P60604	UBE2G2
13939-14_3	Q16851	UGP2
5139-32_3	O95185	UNC5C
2967-8_1	P19320	VCAM1
14032-2_3	P15692	VEGFA
3132-1_1	P49767	VEGFC
11388-75_3	Q14508	WFDC2
6384-19_3	Q8IUB2	WFDC3
3191-50_2	Q96NZ8	WFIKKN1
3057-55_1	O95388	WISP1
3481-87_1	Q9NQW7	XPNPEP1
4707-50_2	P31946 P62258 P61981 Q04917 P27348 P63104 P31947	YWHAB YWHAE YWHAG YWHAH YWHAQ YWHAZ SFN
5858-6_5	P63104	YWHAZ

## Sheet: Sheet1
geneID
A2M
ABL2
ACPL2
ADAMTS13
ADAMTS3
ADAMTS5
ADIPOQ
ADM
ADSS
AFP
AGT
AHSG
AKR1C1
AKT1 AKT2 AKT3
AKT2
ALCAM
ANGPT2
ANGPTL1
ANP32B
ANXA1
ANXA2
APLP2
APOA1
APOD
APOL1
ARHGAP30
ARRB1
ARRDC3
ASAH1
ASCC1
ASPH
ATF6
ATP1B1
ATP5B
B2M
BAD
BDP1
BGN
BID
BIRC5
BMP1
BPIFB1
BTG2
C2orf66
C5orf63
C8A C8B C8G
C9
CA3
CAMK1D
CAPG
CAPN2
CAPN3
CASP3
CAST
CBL
CBR1
CBS
CCDC80
CCL11
CCL14
CCL15
CCL18
CCL23
CCL3
CCL7
CD163
CD226
CD300C
CD48
CD55
CD59
CD63
CD74
CDH12
CDH15
CDH3
CDH6
CDNF
CDON
CFD
CGA CGB
CGA FSHB
CGA LHB
CHGB
CHI3L1
CHIT1
CHKB
CHL1
CHRDL1
CHST15
CHST9
CIRBP
CKB CKM
CKM
CLEC4M
CLPSL2
CMPK1
CNDP1
COL18A1
COX4I2
CPA2
CPNE1
CRTAC1
CSMD2
CST1
CST2
CST3
CST5
CTBS
CTF1
CTSF
CTSH
CTSS
CTSV
CTSZ
CXCL10
CXCL11
CXCL16
CXCL9
DCBLD2
DCK
DCTN2
DIABLO
DKK3
DKKL1
DLK1
DLL1
DNAJC4
DPT
DSC2
DYRK3
ECE1
EDA2R
EEA1
EFEMP1
EFNA2
EFNA4
EFNA5
EFNB1
EFNB2
EFNB3
EGF
EGFR
ELK3
EMC4
EMID1
EMILIN3
ENPP5
ENTPD6
EPHA2
EPHA5
EPHB4
EPHB6
ERLIN1
ERP29
ESAM
F10
F3
F8
FAH
FAM107B
FAM151A
FAM171A2
FAM213A
FAM24B
FAM3B
FAM3D
FAS
FCGR3B
FCN2
FETUB
FGA FGB FGG
FGF19
FGF7
FGFR1
FGG
FIGF
FLRT2
FLRT3
FLT3
FNDC4
FSTL1
FSTL3
FUT5
GABARAPL1
GAS1
GBP6
GDF11
GDF11 MSTN
GDF15
GEM
GFRA1
GFRA2
GHR
GNLY
GOSR1
GPD1L
GPNMB
GPR26
GREM2
GRN
GSN
GSTP1
H2AFZ
HAVCR1
HAVCR2
HDGFRP2
HERC5
HIF1A
HIST1H3A
HIST2H2BE
HK1
HLA-DPB1
HMGB2
HMGCS1
HNRNPA2B1
HNRNPDL
HP
HS3ST3A1
HSPA1A
HSPA6
ICAM2
IFNB1
IFNGR1
IGFBP1
IGFBP2
IGFBP5
IGFBP6
IGFL4
IGHA1 IGHA2
IL12B IL23A
IL15RA
IL16
IL17RC
IL18BP
IL1R2
IL1RN
IL22RA2
IL37
IL5
INHBA
INHBA INHBB
INS
IQCF1
IRF1
ISLR2
ITGA1 ITGB1
ITGAV ITGB5
ITIH3
JAG1
JAM3
JUN
KCNE5
KCNF1
KCNG4
KDR
KLK11
KLK14
KLK15
KLRF1
KRTDAP
LAMA1 LAMB1 LAMC1
LAP3
LEP
LGALS3
LILRB2
LMAN2
LRP1
LRRK2
LSAMP
LTBP4
LTBR
LUM
LYZ
MAP2K1
MAP2K2
MAPK1
MAPK11
MAPK14
MAPK3
MASP1
MATN2
MCEMP1
MCTS1
MFAP2
MICALL2
MMP1
MMP10
MMP12
MMP16
MMP2
MMP7
MMP8
MMRN2
MOB1A
MRC1
MSTN
MYRF
NA
NAB1
NADK
NAGK
NBL1
NDUFB11
NEGR1
NET1
NFASC
NOTCH3
NPPB
NR1H2
NRAC
NRXN1
NRXN3
NTN1
NUDT8
NUDT9
OLFML3
OPCML
OSM
PAFAH1B2
PAK4
PAPPA
PAPPA2
PARK2
PARK7
PCDHA4
PDE11A
PDE2A
PDE9A
PGD
PI15
PI3
PIANP
PITPNB
PKD2
PLA2G2A
PLAUR
PLG
PLXNB2
PMEL
POMC
POSTN
PPM1A
PPP3R1
PPY
PRLH
PRLR
PRPSAP1
PRSS2
PRSS27
PSG3
PSG5
PSMA1
PSMB5
PTN
PTPN6
PYGL
RAD51
RAD51L3
RARRES2
RB1
RBM23
RBM3
RBM39
RCAN1
REG1A
REG4
RELT
REN
RET
RGMB
RGS19
RHOA
RMDN1
RNASE1
RNF128
RNF219
RNF43
RNF8
RNMTL1
ROR1
RRM2B
RSPO3
RSPO4
RUFY1
S100A13
S100A4
SCARA3
SCARF2
SCGB1C1
SCO1
SDF2L1
SEL1L2
SELL
SEMA3E
SEMA6B
SEMG2
SERAC1
SERPINA3
SERPINA4
SERPINF2
SERPING1
SFN
SFRP1
SFRP2
SH2D1A
SHISA3
SLAMF7
SLC26A11
SLC35G2
SLC4A8
SLC6A14
SLPI
SMC3
SMOC1
SNRPA
SNX8
SOD3
SPARCL1
SPINK6
SPON1
SRSF6
ST8SIA4
STAT1
STAT3
STC1
STK16
STK17B
STX1A
SULF2
SUMO3
SVEP1
TAGLN
TAGLN2
TBCA
TEX29
TFF2
TFF3
TFPI
TGFB3
TGFBI
TGM3
THBS2
THBS4
THSD1
TIMP2
TIMP4
TIRAP
TLR1
TLR4 LY96
TMEM132B
TMX3
TNFRSF11B
TNFRSF13C
TNFRSF17
TNFRSF19
TNFRSF1A
TNFRSF1B
TNFRSF21
TNFRSF9
TNFSF11
TPSB2
TPT1
TREM1
TWF1
TXLNA
TXNDC12
TXNDC5
TXNIP
TXNRD1
TYMSOS
UBE2G2
UGP2
UNC5C
VCAM1
VEGFA
VEGFC
WFDC2
WFDC3
WFIKKN1
WISP1
XPNPEP1
YWHAB YWHAE YWHAG YWHAH YWHAQ YWHAZ SFN
YWHAZ
