# Supplementary material for: Protein signatures of centenarians and their offspring suggest centenarians age slower than other humans
Source: Aging Cell. 2021 Jan 29;20(2):e13290. doi: 10.1111/acel.13290 (PMC7884029; doi:10.1111/acel.13290)
Supplement: Supplementary file 1 — Appendix S1 [file ACEL-20-e13290-s001.zip › acel13290-sup-0013-TableS6a.xlsx]

## Sheet: long-signature-centenarians
			Extreme Longevity Signature			Aging Signature
Sequence	Uniprot	Gene	log(FC comparing long to short survival)	p.value comparing long to short survival	FDR comparing long to short survival	FC.cont2cent	FC.off2cent	F.test	Pval.Ftest	Adj.Pvalue	age.trend	surv.trend
2977-7_2	Q9UNE0	EDAR	-0.527508	0.000122188	0.502592	1.228	1.15828	2.52074	0.0827413	0.158748	Down_with_Age	Low_with_long_S
12603-87_3	Q13310	PABPC4	-0.209708	0.000310055	0.502592	0.919448	0.961171	3.92261	0.0212083	0.0531595	Up_with_Age	Low_with_long_S
10800-15_3	P50454	SERPINH1	-0.392368	0.00057044	0.502592	0.926675	0.878714	1.81272	0.165673	0.272848	Up_with_Age	Low_with_long_S
5009-11_1	P26038	MSN	-0.36059	0.000584075	0.502592	0.938362	0.899752	1.27426	0.281721	0.404209	Up_with_Age	Low_with_long_S
8697-38_3	P35052	GPC1	-0.303608	0.000609845	0.502592	1.02644	1.13282	3.21808	0.041941	0.0926109	Down_with_Age	Low_with_long_S
3835-11_2	O60603	TLR2	-0.120301	0.00105923	0.502592	0.961887	0.957624	1.98566	0.1398	0.239508	Up_with_Age	Low_with_long_S
14123-34_3	Q9H7M9	C10orf54	-0.408742	0.00123109	0.502592	0.964553	1.0227	0.452448	0.636665	0.727512	Up_with_Age	Low_with_long_S
3813-3_2	P06241	FYN	-0.402912	0.00130389	0.502592	0.997504	0.982512	0.0356557	0.964978	0.975992	Up_with_Age	Low_with_long_S
13698-28_3	Q8IZA0	KIAA0319L	0.138899	0.00136524	0.502592	1.02872	1.03337	1.29567	0.275832	0.398387	Down_with_Age	High_with_long_S
14037-18_3	Q9H6Z4	RANBP3	-0.290378	0.00153689	0.502592	0.834597	0.850734	6.64675	0.00158015	0.00587949	Up_with_Age	Low_with_long_S
7193-98_3	Q9H158	PCDHAC1	-0.171745	0.0016018	0.502592	0.977443	0.966077	0.460665	0.631479	0.723051	Up_with_Age	Low_with_long_S
4707-50_2	P31946 P62258 P61981 Q04917 P27348 P63104 P31947	YWHAB YWHAE YWHAG YWHAH YWHAQ YWHAZ SFN	-0.307447	0.00167768	0.502592	0.853901	0.912101	6.56719	0.0017061	0.00626264	Up_with_Age	Low_with_long_S
7810-20_3	Q9BXJ0	C1QTNF5	0.201225	0.00169014	0.502592	0.908	0.901011	3.33429	0.0374834	0.0848429	Up_with_Age	High_with_long_S
14013-11_3	Q92844	TANK	-0.420337	0.00169171	0.502592	0.942046	0.961108	0.308947	0.734541	0.807995	Up_with_Age	Low_with_long_S
3350-53_2	Q9UQM7	CAMK2A	-0.355018	0.00179369	0.502592	0.884912	0.942365	1.89263	0.153142	0.257028	Up_with_Age	Low_with_long_S
11333-82_3	P42331	ARHGAP25	-0.455311	0.00182335	0.502592	0.75322	0.816468	6.44252	0.00191568	0.00690251	Up_with_Age	Low_with_long_S
7125-4_3	Q7Z5B4	RIC3	-0.153933	0.00185928	0.502592	0.938698	0.975711	2.9513	0.0544032	0.113818	Up_with_Age	Low_with_long_S
11454-87_3	O75821	EIF3G	-0.251744	0.00189142	0.502592	0.87358	0.943233	5.68871	0.00391358	0.0127248	Up_with_Age	Low_with_long_S
7624-19_3	Q01484	ANK2	0.0821576	0.00200819	0.505536	1.00548	1.00427	0.0348055	0.965799	0.97641	Down_with_Age	High_with_long_S
9482-110_3	Q9BW91	NUDT9	-0.204361	0.00243391	0.542341	0.811458	0.824806	17.8084	6.86e-08	8.8e-07	Up_with_Age	Low_with_long_S
13450-49_3	P40818	USP8	-0.243898	0.00246013	0.542341	0.923614	0.974767	1.78629	0.170058	0.278293	Up_with_Age	Low_with_long_S
8107-12_3	Q8WY98	TMEM234	0.10678	0.00249456	0.542341	0.98565	1.00486	0.646272	0.52501	0.631473	Up_with_Age	High_with_long_S
13125-45_3	P04004	VTN	-0.558628	0.00267325	0.555919	0.995847	1.02111	0.0488031	0.952379	0.965494	Up_with_Age	Low_with_long_S
6380-23_3	Q14197	ICT1	0.325489	0.00287366	0.56008	0.920841	0.895938	1.96422	0.142751	0.242996	Up_with_Age	High_with_long_S
11890-2_3	Q86XK7	VSIG1	-0.369087	0.00325681	0.56008	0.903917	0.913867	1.1496	0.318686	0.442003	Up_with_Age	Low_with_long_S
13959-7_3	P28838	LAP3	-0.200778	0.00349908	0.56008	0.875102	0.910837	5.99729	0.00292486	0.00983516	Up_with_Age	Low_with_long_S
6467-65_3	Q8NBL1	POGLUT1	-0.249731	0.00351153	0.56008	0.842107	0.901855	6.07489	0.00270774	0.0092021	Up_with_Age	Low_with_long_S
12653-13_3	P78368	CSNK1G2	-0.168192	0.0035726	0.56008	0.98089	1.00871	0.542243	0.582239	0.681177	Up_with_Age	Low_with_long_S
11638-42_3	O43825	B3GALT2	0.14928	0.00372916	0.56008	1.02943	1.01939	0.601401	0.54895	0.653414	Down_with_Age	High_with_long_S
13388-57_3	P29120	PCSK1	0.100518	0.00375789	0.56008	0.964155	0.930577	6.8897	0.00125958	0.00482554	Up_with_Age	High_with_long_S
10659-49_3	Q99102	MUC4	-0.141599	0.00393896	0.56008	1.04407	1.06343	1.82969	0.162964	0.269448	Down_with_Age	Low_with_long_S
9753-17_3	P15311	EZR	-0.267316	0.00409632	0.56008	0.874326	0.866606	4.66559	0.0103826	0.0291042	Up_with_Age	Low_with_long_S
10085-25_3	P49675	STAR	0.141815	0.00415354	0.56008	0.985172	0.962781	1.14686	0.319569	0.442715	Up_with_Age	High_with_long_S
11441-11_3	P06737	PYGL	-0.376891	0.00422251	0.56008	0.777173	0.838494	6.28898	0.00221288	0.00775723	Up_with_Age	Low_with_long_S
2864-2_3	Q02750	MAP2K1	-0.198605	0.00427841	0.56008	0.83277	0.838734	13.926	2.03e-06	1.71e-05	Up_with_Age	Low_with_long_S
3351-1_1	Q13554	CAMK2B	-0.386311	0.00435032	0.56008	0.858141	0.913637	1.86288	0.157688	0.262447	Up_with_Age	Low_with_long_S
12372-50_3	P06753	TPM3	-0.151953	0.0045986	0.56008	0.964842	0.971981	0.861076	0.42418	0.541254	Up_with_Age	Low_with_long_S

## Sheet: In aging signature
Sequence	Uniprot	Gene	log(FC comparing long to short survival)	p.value	FDR	FC.cont2cent	FC.off2cent	F.test	Pval.Ftest	Adj.Pvalue	age.trend	surv.trend
14037-18_3	Q9H6Z4	RANBP3	-0.290378	0.00153689	0.502592	0.834597	0.850734	6.64675	0.00158015	0.00587949	Up_with_Age	Low_with_long_S
4707-50_2	P31946 P62258 P61981 Q04917 P27348 P63104 P31947	YWHAB YWHAE YWHAG YWHAH YWHAQ YWHAZ SFN	-0.307447	0.00167768	0.502592	0.853901	0.912101	6.56719	0.0017061	0.00626264	Up_with_Age	Low_with_long_S
11333-82_3	P42331	ARHGAP25	-0.455311	0.00182335	0.502592	0.75322	0.816468	6.44252	0.00191568	0.00690251	Up_with_Age	Low_with_long_S
11454-87_3	O75821	EIF3G	-0.251744	0.00189142	0.502592	0.87358	0.943233	5.68871	0.00391358	0.0127248	Up_with_Age	Low_with_long_S
9482-110_3	Q9BW91	NUDT9	-0.204361	0.00243391	0.542341	0.811458	0.824806	17.8084	6.86e-08	8.8e-07	Up_with_Age	Low_with_long_S
13959-7_3	P28838	LAP3	-0.200778	0.00349908	0.56008	0.875102	0.910837	5.99729	0.00292486	0.00983516	Up_with_Age	Low_with_long_S
6467-65_3	Q8NBL1	POGLUT1	-0.249731	0.00351153	0.56008	0.842107	0.901855	6.07489	0.00270774	0.0092021	Up_with_Age	Low_with_long_S
13388-57_3	P29120	PCSK1	0.100518	0.00375789	0.56008	0.964155	0.930577	6.8897	0.00125958	0.00482554	Up_with_Age	High_with_long_S
9753-17_3	P15311	EZR	-0.267316	0.00409632	0.56008	0.874326	0.866606	4.66559	0.0103826	0.0291042	Up_with_Age	Low_with_long_S
11441-11_3	P06737	PYGL	-0.376891	0.00422251	0.56008	0.777173	0.838494	6.28898	0.00221288	0.00775723	Up_with_Age	Low_with_long_S
2864-2_3	Q02750	MAP2K1	-0.198605	0.00427841	0.56008	0.83277	0.838734	13.926	2.03e-06	1.71e-05	Up_with_Age	Low_with_long_S
