# Supplementary material for: Protein signatures of centenarians and their offspring suggest centenarians age slower than other humans
Source: Aging Cell. 2021 Jan 29;20(2):e13290. doi: 10.1111/acel.13290 (PMC7884029; doi:10.1111/acel.13290)
Supplement: Supplementary file 1 — Appendix S1 [file ACEL-20-e13290-s001.zip › acel13290-sup-0014-TableS6b.xlsx]

## Sheet: Sheet 1
	Estimate	t value	Pr(>|t|)	fdr	group
ANDROGEN_RESPONSE	-0.17897	-3.13447	0.00254162	0.127081	[0,2)
ANGIOGENESIS	-0.142028	-2.27193	0.0262587	0.402423	[0,2)
COMPLEMENT	-0.0900584	-2.15864	0.0344104	0.402423	[0,2)
GLYCOLYSIS	-0.102077	-2.14521	0.0355106	0.402423	[0,2)
UV_RESPONSE_UP	-0.0939524	-1.96981	0.0529344	0.402423	[0,2)
BILE_ACID_METABOLISM	-0.104825	-1.92476	0.0584442	0.402423	[0,2)
SPERMATOGENESIS	0.110158	1.90467	0.0610532	0.402423	[2,Inf]
MITOTIC_SPINDLE	-0.0978234	-1.84333	0.069639	0.402423	[0,2)
PI3K_AKT_MTOR_SIGNALING	-0.103263	-1.82472	0.0724361	0.402423	[0,2)
PEROXISOME	-0.0828412	-1.71407	0.0910718	0.414415	[0,2)
DNA_REPAIR	-0.0905228	-1.70585	0.0925997	0.414415	[0,2)
ALLOGRAFT_REJECTION	-0.0695165	-1.67029	0.0994595	0.414415	[0,2)
REACTIVE_OXIGEN_SPECIES_PATHWAY	-0.109535	-1.44242	0.153773	0.579113	[0,2)
ADIPOGENESIS	-0.0758199	-1.39895	0.166372	0.579113	[0,2)
HYPOXIA	-0.0709625	-1.37471	0.173734	0.579113	[0,2)
KRAS_SIGNALING_DN	0.0564923	1.21893	0.227082	0.695063	[2,Inf]
ESTROGEN_RESPONSE_LATE	-0.0492611	-1.19479	0.236322	0.695063	[0,2)
PANCREAS_BETA_CELLS	0.0850759	1.03204	0.305711	0.75863	[2,Inf]
INTERFERON_GAMMA_RESPONSE	-0.0432593	-1.02185	0.310474	0.75863	[0,2)
MYC_TARGETS_V1	-0.0701078	-1.01698	0.312766	0.75863	[0,2)
MTORC1_SIGNALING	-0.0561819	-1.00466	0.318625	0.75863	[0,2)
UV_RESPONSE_DN	-0.0486059	-0.864211	0.39051	0.852568	[0,2)
FATTY_ACID_METABOLISM	-0.050477	-0.861151	0.392181	0.852568	[0,2)
APICAL_SURFACE	0.0491599	0.791195	0.431581	0.899127	[2,Inf]
P53_PATHWAY	0.0338984	0.692305	0.491103	0.942525	[2,Inf]
TNFA_SIGNALING_VIA_NFKB	-0.0339971	-0.686318	0.494846	0.942525	[0,2)
OXIDATIVE_PHOSPHORYLATION	0.0383811	0.62033	0.537114	0.942525	[2,Inf]
EPITHELIAL_MESENCHYMAL_TRANSITION	0.0305946	0.6187	0.538181	0.942525	[2,Inf]
XENOBIOTIC_METABOLISM	-0.0294155	-0.567171	0.572466	0.942525	[0,2)
UNFOLDED_PROTEIN_RESPONSE	-0.0350644	-0.556243	0.579871	0.942525	[0,2)
G2M_CHECKPOINT	-0.0318231	-0.53752	0.592663	0.942525	[0,2)
HEDGEHOG_SIGNALING	-0.0451175	-0.493441	0.623291	0.942525	[0,2)
PROTEIN_SECRETION	-0.0265355	-0.461955	0.645588	0.942525	[0,2)
INTERFERON_ALPHA_RESPONSE	-0.0275101	-0.400837	0.689797	0.942525	[0,2)
E2F_TARGETS	-0.0236094	-0.367374	0.714481	0.942525	[0,2)
COAGULATION	-0.0181158	-0.346061	0.730366	0.942525	[0,2)
MYOGENESIS	0.0181838	0.342341	0.733151	0.942525	[2,Inf]
MYC_TARGETS_V2	0.0267042	0.326334	0.745174	0.942525	[2,Inf]
WNT_BETA_CATENIN_SIGNALING	0.0295637	0.315422	0.753407	0.942525	[2,Inf]
CHOLESTEROL_HOMEOSTASIS	-0.0193894	-0.30154	0.763923	0.942525	[0,2)
NOTCH_SIGNALING	-0.0212788	-0.274745	0.784345	0.942525	[0,2)
IL2_STAT5_SIGNALING	-0.0120743	-0.249742	0.80354	0.942525	[0,2)
INFLAMMATORY_RESPONSE	-0.0113947	-0.223122	0.824109	0.942525	[0,2)
TGF_BETA_SIGNALING	0.012053	0.216274	0.829422	0.942525	[2,Inf]
IL6_JAK_STAT3_SIGNALING	-0.00769246	-0.185333	0.853519	0.948355	[0,2)
HEME_METABOLISM	0.00866358	0.14044	0.888728	0.966008	[2,Inf]
APICAL_JUNCTION	-0.00559733	-0.111765	0.911339	0.969243	[0,2)
ESTROGEN_RESPONSE_EARLY	0.00468307	0.0875734	0.930473	0.969243	[2,Inf]
KRAS_SIGNALING_UP	-0.000447331	-0.00976484	0.992237	0.995459	[0,2)
APOPTOSIS	0.000273465	0.00571276	0.995459	0.995459	[2,Inf]
