# Supplementary material for: Protein signatures of centenarians and their offspring suggest centenarians age slower than other humans
Source: Aging Cell. 2021 Jan 29;20(2):e13290. doi: 10.1111/acel.13290 (PMC7884029; doi:10.1111/acel.13290)
Supplement: Supplementary file 1 — Appendix S1 [file ACEL-20-e13290-s001.zip › acel13290-sup-0015-TableS7.xlsx]

## Sheet: longevity signature offspring
			Longevity Analysis			Aging Signature - as in Supplement Table 1
Sequence	Uniprot	Gene	log(FC comparing long to short survival)	p.value	FDR	FC.cont2cent	FC.off2cent	F.test	Pval.Ftest	Adj.Pvalue	age.trend	surv.trend
4982-54_1	P19957	PI3	-0.548619	4.45905e-05	0.0964274	0.609978	0.554218	22.5254	1.3e-09	2.45e-08	Up_with_Age	Low_with_long_S
9092-33_3	O95841	ANGPTL1	0.139885	5.8118e-05	0.0964274	1.17818	1.18807	21.7758	2.41e-09	4.37e-08	Down_with_Age	High_with_long_S
13397-88_3	O15263	DEFB4A	-0.796504	6.08626e-05	0.0964274	0.847299	0.804509	1.41022	0.246319	0.365986	Up_with_Age	Low_with_long_S
7765-15_3	O43736	ITM2A	0.147878	9.73083e-05	0.0964274	1.14248	1.12197	14.7964	9.5e-07	8.69e-06	Down_with_Age	High_with_long_S
13392-13_3	P05026	ATP1B1	0.117253	0.000100802	0.0964274	1.20905	1.21238	51.8315	3.72e-19	7.74e-17	Down_with_Age	High_with_long_S
10351-51_3	P10914	IRF1	0.119066	0.000193686	0.102108	1.09718	1.11775	13.8616	2.17e-06	1.81e-05	Down_with_Age	High_with_long_S
11539-4_3	P56134	ATP5J2	0.119416	0.000201011	0.102108	1.20196	1.21933	42.6036	2.47e-16	2.46e-14	Down_with_Age	High_with_long_S
11462-8_3	O43251	RBFOX2	-0.122977	0.000220846	0.102108	0.878268	0.890769	15.3501	5.82e-07	5.75e-06	Up_with_Age	Low_with_long_S
4152-58_2	P03952	KLKB1	0.210449	0.000221544	0.102108	1.23224	1.24608	23.0214	8.5e-10	1.71e-08	Down_with_Age	High_with_long_S
7695-106_3	Q13501	SQSTM1	0.133983	0.000277333	0.102108	1.23115	1.24327	43.7737	1.02e-16	1.19e-14	Down_with_Age	High_with_long_S
13042-7_3	Q16322	KCNA10	0.123919	0.000288909	0.102108	1.19911	1.21943	38.6625	4.35e-15	3.15e-13	Down_with_Age	High_with_long_S
13053-6_3	Q9UN76	SLC6A14	0.251002	0.000313666	0.102108	1.32116	1.38706	36.5096	2.11e-14	1.36e-12	Down_with_Age	High_with_long_S
13021-12_3	Q96A84	EMID1	0.132237	0.000331916	0.102108	1.20411	1.19024	25.3362	1.29e-10	3.21e-09	Down_with_Age	High_with_long_S
7231-37_3	Q6ZMR5	TMPRSS11A	-0.15539	0.000361292	0.102108	0.953211	0.960214	1.2874	0.278087	0.400556	Up_with_Age	Low_with_long_S
11988-24_3	Q9HD43	PTPRH	0.161428	0.000374283	0.102108	1.07688	1.08278	4.88445	0.00841536	0.0243308	Down_with_Age	High_with_long_S
2789-26_2	P09237	MMP7	-0.382344	0.00039291	0.102108	0.653863	0.575996	33.479	2.13e-13	1.02e-11	Up_with_Age	Low_with_long_S
7864-3_3	Q9NYZ4	SIGLEC8	0.130761	0.000395048	0.102108	1.11183	1.12236	10.9964	2.83e-05	0.000172504	Down_with_Age	High_with_long_S
10561-5_3	Q96LB9	PGLYRP3	0.20856	0.00040439	0.102108	1.16134	1.18455	12.1241	1.02e-05	7.0125e-05	Down_with_Age	High_with_long_S
13942-140_3	Q96BD6	SPSB1	0.148039	0.000405614	0.102108	1.16799	1.16751	20.1473	9.36e-09	1.47e-07	Down_with_Age	High_with_long_S
8368-102_3	P20333	TNFRSF1B	-0.314199	0.000445424	0.104475	0.594457	0.570665	54.2328	7.65e-20	1.83e-17	Up_with_Age	Low_with_long_S
7860-9_3	Q5GLZ8	HERC4	0.196021	0.000467772	0.104475	1.28156	1.31442	34.4063	1.01e-13	5.37e-12	Down_with_Age	High_with_long_S
8985-13_3	Q96JX3	SERAC1	0.144588	0.000481728	0.104475	1.20826	1.18461	26.9197	3.6e-11	1.02e-09	Down_with_Age	High_with_long_S
7882-31_3	Q9NQ25	SLAMF7	0.136785	0.000502389	0.104475	1.20888	1.22665	26.2148	6.35e-11	1.66e-09	Down_with_Age	High_with_long_S
9083-35_3	P78324	SIRPA	0.136797	0.000539505	0.107127	1.04224	1.06333	1.87616	0.155665	0.260167	Down_with_Age	High_with_long_S
3485-28_2	P61769	B2M	-0.28397	0.000571457	0.107127	0.529434	0.506534	63.7768	1.56e-22	6.79e-20	Up_with_Age	Low_with_long_S
5745-64_3	O43692	PI15	0.121478	0.000615885	0.107127	1.15044	1.14618	18.1959	4.95e-08	6.58e-07	Down_with_Age	High_with_long_S
11230-12_3	Q6UXH8	CCBE1	0.285361	0.000621425	0.107127	1.21016	1.15952	8.6755	0.000236978	0.00112876	Down_with_Age	High_with_long_S
11563-51_3	Q96C24	SYTL4	0.157657	0.000630518	0.107127	1.25882	1.29466	42.9478	1.88e-16	1.99e-14	Down_with_Age	High_with_long_S
9468-8_3	Q12907	LMAN2	-0.21103	0.000670648	0.107127	0.693466	0.67633	45.1815	3.84e-17	4.97e-15	Up_with_Age	Low_with_long_S
11302-237_3	Q92752	TNR	0.130044	0.00070116	0.107127	1.06428	1.05565	2.73752	0.0669876	0.134284	Down_with_Age	High_with_long_S
14009-65_3	P21580	TNFAIP3	0.110246	0.000721055	0.107127	1.05581	1.09548	9.49473	0.000111824	0.000582239	Down_with_Age	High_with_long_S
9037-1_3	Q9P2W9	STX18	0.135485	0.000735286	0.107127	1.14288	1.14801	21.2725	3.66e-09	6.46e-08	Down_with_Age	High_with_long_S
12458-79_3	Q99653	CHP1	0.181531	0.000786834	0.107127	1.21126	1.22678	24.4927	2.56e-10	6e-09	Down_with_Age	High_with_long_S
7797-11_3	Q9P0B6	CCDC167	0.125899	0.000801947	0.107127	1.08071	1.08919	5.29091	0.0057076	0.0175311	Down_with_Age	High_with_long_S
14614-41_3	Q5T1S8	NCMAP	0.157239	0.000853862	0.107127	1.1941	1.20082	22.0816	1.88e-09	3.46e-08	Down_with_Age	High_with_long_S
11587-5_3	Q8IWI9	MGA	0.202334	0.000862639	0.107127	1.22861	1.24392	22.5316	1.27e-09	2.42e-08	Down_with_Age	High_with_long_S
7991-54_3	Q8N6M8	IQCF1	0.144672	0.000927008	0.107127	1.15286	1.15456	17.6542	7.83e-08	9.86e-07	Down_with_Age	High_with_long_S
9021-1_3	Q96D42	HAVCR1	-0.316817	0.000943224	0.107127	0.791244	0.71385	14.1003	1.77e-06	1.52e-05	Up_with_Age	Low_with_long_S
4138-25_2	Q9NYY1	IL20	-0.1161	0.000965956	0.107127	1.00294	0.993564	0.157728	0.85418	0.892727	Down_with_Age	Low_with_long_S
2670-67_4	P06732	CKM	0.193922	0.000969152	0.107127	1.24092	1.20988	19.7806	1.29e-08	1.96e-07	Down_with_Age	High_with_long_S
10872-103_3	Q6AZY7	SCARA3	0.264825	0.000985248	0.107127	0.939127	1.0165	2.64774	0.0731087	0.14408	Up_with_Age	High_with_long_S
5383-14_3	Q96RJ3	TNFRSF13C	0.258172	0.000992833	0.107127	1.42173	1.4519	40.8122	8.61e-16	7.77e-14	Down_with_Age	High_with_long_S
11450-110_3	P07237	P4HB	-0.212527	0.000997573	0.107127	0.818482	0.793144	17.6722	7.75e-08	9.81e-07	Up_with_Age	Low_with_long_S
7084-1_3	Q8NBI3	DRAXIN	-0.144117	0.00101504	0.107127	1.0128	1.00292	0.141297	0.868311	0.902252	Down_with_Age	Low_with_long_S
8890-9_3	Q14DG7	TMEM132B	0.132314	0.0010221	0.107127	1.16545	1.20225	26.9486	3.48e-11	1e-09	Down_with_Age	High_with_long_S
8889-5_3	Q9ULG6	CCPG1	0.128447	0.00103028	0.107127	1.0468	1.05821	2.73537	0.0671182	0.134388	Down_with_Age	High_with_long_S
8071-114_3	Q9Y5E2	PCDHB7	0.233297	0.0010896	0.107528	1.10146	1.1427	6.56321	0.00170669	0.00626264	Down_with_Age	High_with_long_S
14057-68_3	O95150	TNFSF15	0.230582	0.00109151	0.107528	1.28075	1.3295	26.7915	3.95e-11	1.1e-09	Down_with_Age	High_with_long_S
7757-5_3	P01906	HLA-DQA2	0.165196	0.00113327	0.107528	1.10752	1.16017	10.3444	5.13e-05	0.000290842	Down_with_Age	High_with_long_S
13085-18_3	P43220	GLP1R	0.104665	0.00114134	0.107528	1.14484	1.15959	30.6064	1.95e-12	7.46e-11	Down_with_Age	High_with_long_S
12427-8_3	P30305	CDC25B	0.1037	0.0011605	0.107528	1.17544	1.19406	40.7299	9.79e-16	8.37e-14	Down_with_Age	High_with_long_S
6079-59_3	Q8TE99	ACPL2	0.13455	0.00120167	0.107528	1.21356	1.24422	37.2671	1.2e-14	8.2e-13	Down_with_Age	High_with_long_S
8887-21_3	Q9Y266	NUDC	0.121634	0.00120708	0.107528	1.15635	1.17893	24.389	2.79e-10	6.51e-09	Down_with_Age	High_with_long_S
7888-58_3	Q9Y2R0	COA3	0.155108	0.00122296	0.107528	1.1627	1.19323	15.9045	3.6e-07	3.74e-06	Down_with_Age	High_with_long_S
10640-9_3	Q8NFQ8	TOR1AIP2	0.18443	0.00123647	0.107528	1.02884	1.05089	0.612903	0.542719	0.647286	Down_with_Age	High_with_long_S
8870-38_3	P06748	NPM1	0.128423	0.00131362	0.112198	1.08723	1.11327	10.648	3.88e-05	0.000226966	Down_with_Age	High_with_long_S
6374-7_3	O60882	MMP20	-0.191619	0.00137392	0.113401	1.04567	1.03256	1.0039	0.368159	0.490691	Down_with_Age	Low_with_long_S
12715-30_3	Q8IZD4	DCP1B	-0.138307	0.00137513	0.113401	0.976414	0.974626	0.414052	0.661495	0.748818	Up_with_Age	Low_with_long_S
12431-13_3	Q9BRX2	PELO	0.111838	0.00143322	0.115889	1.11137	1.11301	15.3135	6.06e-07	5.94e-06	Down_with_Age	High_with_long_S
10461-57_3	Q86T13	CLEC14A	-0.105094	0.00145377	0.115889	1.01157	1.00779	0.129591	0.878524	0.910689	Down_with_Age	Low_with_long_S
4834-61_2	P29317	EPHA2	-0.263444	0.00159738	0.117901	0.647796	0.587969	46.8397	1.2e-17	1.69e-15	Up_with_Age	Low_with_long_S
7767-1_3	Q6UWE3	CLPSL2	0.145397	0.00162663	0.117901	1.19873	1.16313	18.5344	3.66e-08	5.02e-07	Down_with_Age	High_with_long_S
3581-53_3	P02765	AHSG	0.145024	0.00164206	0.117901	1.22818	1.25425	28.3806	1.11e-11	3.54e-10	Down_with_Age	High_with_long_S
9522-3_3	O95831	AIFM1	0.19814	0.00167591	0.117901	1.10961	1.18993	15.3175	6.01e-07	5.91e-06	Down_with_Age	High_with_long_S
8931-124_3	P27469	G0S2	0.178701	0.00168717	0.117901	1.06476	1.06197	1.54635	0.215363	0.332745	Down_with_Age	High_with_long_S
5623-11_3	Q8TDQ1	CD300LF	0.135343	0.00172537	0.117901	1.10683	1.10112	16.7897	1.68e-07	1.93e-06	Down_with_Age	High_with_long_S
11425-31_3	Q96T51	RUFY1	0.239489	0.00173405	0.117901	1.48667	1.51041	43.159	1.62e-16	1.76e-14	Down_with_Age	High_with_long_S
2692-74_2	P14555	PLA2G2A	-0.471956	0.00174113	0.117901	0.675258	0.649158	11.7429	1.44e-05	9.52e-05	Up_with_Age	Low_with_long_S
4588-1_2	P01298	PPY	-0.225793	0.00176127	0.117901	0.792875	0.776869	13.853	2.19e-06	1.82e-05	Up_with_Age	Low_with_long_S
13439-6_3	P0C7M6	IQCF3	0.103621	0.00178399	0.117901	1.1284	1.13685	18.6542	3.32e-08	4.6e-07	Down_with_Age	High_with_long_S
6119-14_3	Q7Z304	MAMDC2	0.106673	0.00179864	0.117901	1.13465	1.13872	22.5551	1.24e-09	2.38e-08	Down_with_Age	High_with_long_S
12779-30_3	Q9UKN5	PRDM4	0.134571	0.00180791	0.117901	1.10449	1.14785	11.8451	1.31e-05	8.74e-05	Down_with_Age	High_with_long_S
9942-2_3	Q9UKK6	NXT1	-0.203521	0.00181352	0.117901	0.778071	0.760748	23.3816	6.37e-10	1.31e-08	Up_with_Age	Low_with_long_S
13043-157_3	Q6PL18	ATAD2	0.167817	0.0018241	0.117901	1.05976	1.09166	4.46711	0.0125656	0.0341433	Down_with_Age	High_with_long_S
7853-19_3	O75880	SCO1	0.12042	0.00185145	0.118073	1.10153	1.12537	16.0401	3.2e-07	3.4e-06	Down_with_Age	High_with_long_S
7962-11_3	P0C7L1	SPINK8	0.130478	0.00190392	0.119822	1.13487	1.13555	12.7529	5.85e-06	4.31e-05	Down_with_Age	High_with_long_S
9243-10_3	Q8N1E2	LYG1	0.258163	0.0019602	0.121762	1.14065	1.19554	7.46441	0.000731855	0.00298036	Down_with_Age	High_with_long_S
12548-75_3	Q9HB90	RRAGC	-0.174639	0.00213779	0.127064	0.940512	0.910916	3.04173	0.0498316	0.106022	Up_with_Age	Low_with_long_S
13056-18_3	Q9GZN6	SLC6A16	0.138463	0.00215056	0.127064	1.1099	1.08364	4.717	0.00989245	0.0278771	Down_with_Age	High_with_long_S
9482-110_3	Q9BW91	NUDT9	-0.174192	0.00219375	0.127064	0.811458	0.824806	17.8084	6.86e-08	8.8e-07	Up_with_Age	Low_with_long_S
14030-21_3	P23510	TNFSF4	0.121012	0.00231054	0.127064	1.07786	1.08801	4.54271	0.0116764	0.0320181	Down_with_Age	High_with_long_S
8929-7_3	A6H8Y1	BDP1	0.10395	0.00231301	0.127064	1.16906	1.14654	23.2849	6.84e-10	1.4e-08	Down_with_Age	High_with_long_S
8748-45_3	P04233	CD74	0.102558	0.00237522	0.127064	1.11709	1.1241	7.47393	0.000727739	0.00297372	Down_with_Age	High_with_long_S
4971-1_1	Q9UBR2	CTSZ	-0.235621	0.00242253	0.127064	0.750203	0.721465	27.885	1.65e-11	5.16e-10	Up_with_Age	Low_with_long_S
13451-2_3	Q9H6D8	FNDC4	0.131167	0.00242263	0.127064	1.13789	1.16455	13.9567	1.99e-06	1.69e-05	Down_with_Age	High_with_long_S
14088-38_3	P24592	IGFBP6	-0.198128	0.0024421	0.127064	0.699025	0.656034	50.3592	1.02e-18	1.95e-16	Up_with_Age	Low_with_long_S
8099-42_3	Q9BUD6	SPON2	-0.345875	0.00245765	0.127064	0.673317	0.646573	30.1163	2.83e-12	1.01e-10	Up_with_Age	Low_with_long_S
12557-18_3	P51513	NOVA1	0.39589	0.00248884	0.127064	1.04427	1.14545	2.03103	0.133733	0.230885	Down_with_Age	High_with_long_S
11184-51_3	P10645	CHGA	-0.681352	0.0025014	0.127064	0.489898	0.445795	18.0959	5.33e-08	7.03e-07	Up_with_Age	Low_with_long_S
8853-2_3	Q9UMR7	CLEC4A	0.140455	0.00250679	0.127064	1.09984	1.09217	7.15008	0.000985523	0.00389408	Down_with_Age	High_with_long_S
9363-11_3	Q8WUE5	CT55	0.0849066	0.00251021	0.127064	1.02217	1.02237	0.613034	0.542649	0.647286	Down_with_Age	High_with_long_S
5733-61_3	P01566	IFNA10	0.133853	0.00253347	0.127064	1.12794	1.1404	11.6809	1.52e-05	0.000100044	Down_with_Age	High_with_long_S
11682-7_3	Q9H3M7	TXNIP	0.10297	0.00254255	0.127064	1.17573	1.19048	27.2815	2.7e-11	7.93e-10	Down_with_Age	High_with_long_S
12433-8_3	Q969Q4	ARL11	0.217413	0.00254412	0.127064	0.971184	1.05522	4.25393	0.0154113	0.0406074	Up_with_Age	High_with_long_S
8776-10_3	O75477	ERLIN1	0.0987902	0.00254724	0.127064	1.11265	1.11445	13.5081	2.96e-06	2.37e-05	Down_with_Age	High_with_long_S
8755-202_3	P04440 P13763 P01916 P04232	HLA-DPB1	0.141896	0.00255032	0.127064	1.23889	1.27365	36.0787	2.86e-14	1.78e-12	Down_with_Age	High_with_long_S
11283-13_3	Q96JK2	DCAF5	0.0819129	0.00261563	0.128903	1.09578	1.11053	15.3153	6e-07	5.91e-06	Down_with_Age	High_with_long_S
8043-153_3	P49747	COMP	0.249065	0.00264317	0.128903	0.870228	0.865285	4.64736	0.0105611	0.0295007	Up_with_Age	High_with_long_S
13479-8_3	A8MVW0	FAM171A2	0.158065	0.00271459	0.128903	1.19868	1.22226	20.2078	8.83e-09	1.41e-07	Down_with_Age	High_with_long_S
5988-49_3	O43557	TNFSF14	0.118806	0.00272788	0.128903	1.25181	1.28699	35.2355	5.5e-14	3.1e-12	Down_with_Age	High_with_long_S
4355-13_1	Q9UIK4	DAPK2	0.0854972	0.00280027	0.128903	1.09832	1.12944	17.2016	1.16e-07	1.41e-06	Down_with_Age	High_with_long_S
8002-27_3	Q9H3S3	TMPRSS5	0.10279	0.00280214	0.128903	1.13705	1.12101	15.1905	6.72e-07	6.46e-06	Down_with_Age	High_with_long_S
5610-32_3	Q5VUB5	FAM171A1	-0.224413	0.00280915	0.128903	1.07928	0.975179	4.95954	0.00783986	0.0228742	Down_with_Age	Low_with_long_S
12668-7_3	O75351	VPS4B	0.0825096	0.00285842	0.128903	1.18121	1.19291	39.8471	1.78e-15	1.47e-13	Down_with_Age	High_with_long_S
12898-5_3	O95760	IL33	0.1667	0.00286762	0.128903	1.12435	1.12271	6.74649	0.0014372	0.00541072	Down_with_Age	High_with_long_S
4374-45_2	Q99988	GDF15	-0.273685	0.0028992	0.128903	0.523834	0.510753	73.0344	5.28e-25	3.61e-22	Up_with_Age	Low_with_long_S
11229-16_3	O75460	ERN1	0.185783	0.00290793	0.128903	1.04528	1.02746	0.556564	0.574011	0.674679	Down_with_Age	High_with_long_S
11388-75_3	Q14508	WFDC2	-0.301019	0.00291063	0.128903	0.560713	0.519144	54.8128	5.01e-20	1.26e-17	Up_with_Age	Low_with_long_S
6907-17_3	Q8N6Q1	TMCO5A	-0.141008	0.00306835	0.133469	1.08335	1.05904	5.35645	0.00537129	0.0166353	Down_with_Age	Low_with_long_S
4786-58_3	P30085	CMPK1	0.122988	0.00309174	0.133469	1.23118	1.21481	31.2724	1.13e-12	4.66e-11	Down_with_Age	High_with_long_S
13013-41_3	O60260	PARK2	0.121083	0.00312255	0.133469	1.17759	1.16981	19.8478	1.21e-08	1.86e-07	Down_with_Age	High_with_long_S
12916-3_3	P56278	MTCP1	0.12674	0.00312535	0.133469	0.990424	1.0267	1.98761	0.139521	0.239114	Up_with_Age	High_with_long_S
3418-12_2	Q8IU85	CAMK1D	0.121588	0.00328434	0.137741	1.2409	1.24308	33.5174	2.07e-13	1e-11	Down_with_Age	High_with_long_S
8304-50_3	O00300	TNFRSF11B	-0.255305	0.00330385	0.137741	0.52724	0.525521	80.4187	6.5e-27	6.22e-24	Up_with_Age	Low_with_long_S
9394-19_3	Q9Y646	CPQ	-0.202719	0.00332474	0.137741	1.01272	1.02672	0.200563	0.818423	0.866435	Down_with_Age	Low_with_long_S
9008-6_3	O14668	PRRG1	0.100277	0.00334058	0.137741	1.0594	1.04162	3.13137	0.0456279	0.0989709	Down_with_Age	High_with_long_S
10363-13_3	P84022	SMAD3	0.195758	0.00339829	0.138792	1.26601	1.30297	27.416	2.37e-11	7.04e-10	Down_with_Age	High_with_long_S
11164-7_3	Q9NT68	TENM2	0.106716	0.00342411	0.138792	1.12517	1.11946	13.7723	2.34e-06	1.93e-05	Down_with_Age	High_with_long_S
13393-46_3	Q9BUN8	DERL1	0.108384	0.0035103	0.139352	1.04448	1.07044	5.96448	0.00301064	0.0100741	Down_with_Age	High_with_long_S
5139-32_3	O95185	UNC5C	-0.256236	0.00351352	0.139352	0.712205	0.668803	33.9459	1.46e-13	7.35e-12	Up_with_Age	Low_with_long_S
2609-59_2	P01034	CST3	-0.221042	0.00352532	0.139352	0.618404	0.592278	56.1241	2.18e-20	6.52e-18	Up_with_Age	Low_with_long_S
9003-99_3	Q9UEW3	MARCO	0.161252	0.00357744	0.139707	1.29403	1.35958	44.6639	5.39e-17	6.61e-15	Down_with_Age	High_with_long_S
5612-16_3	Q9BX68	HINT2	0.0958279	0.00359273	0.139707	1.03885	1.04998	2.55637	0.0799422	0.154322	Down_with_Age	High_with_long_S
9991-112_3	Q9NT22	EMILIN3	0.169257	0.00370586	0.142535	1.23895	1.21918	22.6575	1.17e-09	2.26e-08	Down_with_Age	High_with_long_S
13747-9_3	P23280	CA6	0.371536	0.00372503	0.142535	1.27187	1.27646	6.86888	0.00127853	0.00489031	Down_with_Age	High_with_long_S
12077-32_3	O14793	MSTN	0.147889	0.00379184	0.143743	1.20616	1.23192	24.2521	3.12e-10	7.14e-09	Down_with_Age	High_with_long_S
13934-3_3	O15068	MCF2L	0.186511	0.00381673	0.143743	1.07315	1.08036	3.89937	0.0217028	0.0541157	Down_with_Age	High_with_long_S
5261-13_3	P42684	ABL2	0.116622	0.00391243	0.145577	1.20012	1.20619	31.1229	1.29e-12	5.28e-11	Down_with_Age	High_with_long_S
13422-66_3	Q16206	ENOX2	0.0801506	0.00394897	0.145577	1.1337	1.14052	30.3424	2.37e-12	8.86e-11	Down_with_Age	High_with_long_S
5249-31_3	O94768	STK17B	0.110278	0.00396083	0.145577	1.23132	1.21194	36.1098	2.8e-14	1.76e-12	Down_with_Age	High_with_long_S
12341-8_3	Q16828	DUSP6	0.0980735	0.00398717	0.145577	1.10388	1.12	18.5848	3.57e-08	4.91e-07	Down_with_Age	High_with_long_S
6543-182_3	P81277	PRLH	0.093843	0.00405235	0.146836	1.13639	1.11719	14.1903	1.62e-06	1.4355e-05	Down_with_Age	High_with_long_S
6538-90_3	Q8IYS2	KIAA2013	-0.122006	0.00421596	0.151616	0.976614	0.999125	0.823964	0.44007	0.554432	Up_with_Age	Low_with_long_S
12562-1_3	Q16512	PKN1	0.0685988	0.00425463	0.151821	0.999787	1.03073	4.65908	0.0104522	0.0292648	Up_with_Age	High_with_long_S
3292-75_1	P09326	CD48	-0.18252	0.00428513	0.151821	0.78524	0.787773	25.0104	1.72e-10	4.16e-09	Up_with_Age	Low_with_long_S
4491-4_2	Q01344	IL5RA	-0.207713	0.00437849	0.153988	1.02449	1.00154	0.321155	0.72566	0.800618	Down_with_Age	Low_with_long_S
10643-16_3	Q96PB7	OLFM3	0.122816	0.00454538	0.15869	1.22305	1.22968	26.9115	3.59e-11	1.02e-09	Down_with_Age	High_with_long_S
9525-1_3	Q13308	PTK7	-0.170774	0.00481334	0.166828	0.846566	0.853173	11.1064	2.55e-05	0.000157645	Up_with_Age	Low_with_long_S
5070-76_3	O95407	TNFRSF6B	-0.111165	0.00485713	0.167134	0.970576	0.975007	0.894995	0.410113	0.529842	Up_with_Age	Low_with_long_S
10502-15_3	P02810	PRH1	0.131949	0.00492592	0.168291	1.12409	1.13071	6.69881	0.00150189	0.00561448	Down_with_Age	High_with_long_S

## Sheet: in aging signature
Sequence	Uniprot	Gene	log(FC comparing long to short survival)	t	p.value	FDR	FC.cont2cent	FC.off2cent	F.test	Pval.Ftest	Adj.Pvalue	age.trend	surv.trend
4982-54_1	P19957	PI3	-0.548619	-4.3724	4.45905e-05	0.0964274	0.609978	0.554218	22.5254	1.3e-09	2.45e-08	Up_with_Age	Low_with_long_S
9092-33_3	O95841	ANGPTL1	0.139885	4.29744	5.8118e-05	0.0964274	1.17818	1.18807	21.7758	2.41e-09	4.37e-08	Down_with_Age	High_with_long_S
7765-15_3	O43736	ITM2A	0.147878	4.15388	9.73083e-05	0.0964274	1.14248	1.12197	14.7964	9.5e-07	8.69e-06	Down_with_Age	High_with_long_S
13392-13_3	P05026	ATP1B1	0.117253	4.13957	0.000100802	0.0964274	1.20905	1.21238	51.8315	3.72e-19	7.74e-17	Down_with_Age	High_with_long_S
10351-51_3	P10914	IRF1	0.119066	3.95565	0.000193686	0.102108	1.09718	1.11775	13.8616	2.17e-06	1.81e-05	Down_with_Age	High_with_long_S
11539-4_3	P56134	ATP5J2	0.119416	3.93736	0.000201011	0.102108	1.20196	1.21933	42.6036	2.47e-16	2.46e-14	Down_with_Age	High_with_long_S
11462-8_3	O43251	RBFOX2	-0.122977	-3.90937	0.000220846	0.102108	0.878268	0.890769	15.3501	5.82e-07	5.75e-06	Up_with_Age	Low_with_long_S
4152-58_2	P03952	KLKB1	0.210449	3.90843	0.000221544	0.102108	1.23224	1.24608	23.0214	8.5e-10	1.71e-08	Down_with_Age	High_with_long_S
7695-106_3	Q13501	SQSTM1	0.133983	3.84121	0.000277333	0.102108	1.23115	1.24327	43.7737	1.02e-16	1.19e-14	Down_with_Age	High_with_long_S
13042-7_3	Q16322	KCNA10	0.123919	3.83219	0.000288909	0.102108	1.19911	1.21943	38.6625	4.35e-15	3.15e-13	Down_with_Age	High_with_long_S
13053-6_3	Q9UN76	SLC6A14	0.251002	3.80409	0.000313666	0.102108	1.32116	1.38706	36.5096	2.11e-14	1.36e-12	Down_with_Age	High_with_long_S
13021-12_3	Q96A84	EMID1	0.132237	3.79017	0.000331916	0.102108	1.20411	1.19024	25.3362	1.29e-10	3.21e-09	Down_with_Age	High_with_long_S
11988-24_3	Q9HD43	PTPRH	0.161428	3.75681	0.000374283	0.102108	1.07688	1.08278	4.88445	0.00841536	0.0243308	Down_with_Age	High_with_long_S
2789-26_2	P09237	MMP7	-0.382344	-3.73567	0.00039291	0.102108	0.653863	0.575996	33.479	2.13e-13	1.02e-11	Up_with_Age	Low_with_long_S
7864-3_3	Q9NYZ4	SIGLEC8	0.130761	3.73402	0.000395048	0.102108	1.11183	1.12236	10.9964	2.83e-05	0.000172504	Down_with_Age	High_with_long_S
10561-5_3	Q96LB9	PGLYRP3	0.20856	3.73309	0.00040439	0.102108	1.16134	1.18455	12.1241	1.02e-05	7.0125e-05	Down_with_Age	High_with_long_S
13942-140_3	Q96BD6	SPSB1	0.148039	3.72901	0.000405614	0.102108	1.16799	1.16751	20.1473	9.36e-09	1.47e-07	Down_with_Age	High_with_long_S
8368-102_3	P20333	TNFRSF1B	-0.314199	-3.69727	0.000445424	0.104475	0.594457	0.570665	54.2328	7.65e-20	1.83e-17	Up_with_Age	Low_with_long_S
7860-9_3	Q5GLZ8	HERC4	0.196021	3.68223	0.000467772	0.104475	1.28156	1.31442	34.4063	1.01e-13	5.37e-12	Down_with_Age	High_with_long_S
8985-13_3	Q96JX3	SERAC1	0.144588	3.67318	0.000481728	0.104475	1.20826	1.18461	26.9197	3.6e-11	1.02e-09	Down_with_Age	High_with_long_S
7882-31_3	Q9NQ25	SLAMF7	0.136785	3.66023	0.000502389	0.104475	1.20888	1.22665	26.2148	6.35e-11	1.66e-09	Down_with_Age	High_with_long_S
3485-28_2	P61769	B2M	-0.28397	-3.62034	0.000571457	0.107127	0.529434	0.506534	63.7768	1.56e-22	6.79e-20	Up_with_Age	Low_with_long_S
5745-64_3	O43692	PI15	0.121478	3.59705	0.000615885	0.107127	1.15044	1.14618	18.1959	4.95e-08	6.58e-07	Down_with_Age	High_with_long_S
11230-12_3	Q6UXH8	CCBE1	0.285361	3.59426	0.000621425	0.107127	1.21016	1.15952	8.6755	0.000236978	0.00112876	Down_with_Age	High_with_long_S
11563-51_3	Q96C24	SYTL4	0.157657	3.58973	0.000630518	0.107127	1.25882	1.29466	42.9478	1.88e-16	1.99e-14	Down_with_Age	High_with_long_S
9468-8_3	Q12907	LMAN2	-0.21103	-3.57045	0.000670648	0.107127	0.693466	0.67633	45.1815	3.84e-17	4.97e-15	Up_with_Age	Low_with_long_S
14009-65_3	P21580	TNFAIP3	0.110246	3.55039	0.000721055	0.107127	1.05581	1.09548	9.49473	0.000111824	0.000582239	Down_with_Age	High_with_long_S
9037-1_3	Q9P2W9	STX18	0.135485	3.54158	0.000735286	0.107127	1.14288	1.14801	21.2725	3.66e-09	6.46e-08	Down_with_Age	High_with_long_S
12458-79_3	Q99653	CHP1	0.181531	3.52286	0.000786834	0.107127	1.21126	1.22678	24.4927	2.56e-10	6e-09	Down_with_Age	High_with_long_S
7797-11_3	Q9P0B6	CCDC167	0.125899	3.51424	0.000801947	0.107127	1.08071	1.08919	5.29091	0.0057076	0.0175311	Down_with_Age	High_with_long_S
14614-41_3	Q5T1S8	NCMAP	0.157239	3.49696	0.000853862	0.107127	1.1941	1.20082	22.0816	1.88e-09	3.46e-08	Down_with_Age	High_with_long_S
11587-5_3	Q8IWI9	MGA	0.202334	3.49115	0.000862639	0.107127	1.22861	1.24392	22.5316	1.27e-09	2.42e-08	Down_with_Age	High_with_long_S
7991-54_3	Q8N6M8	IQCF1	0.144672	3.4683	0.000927008	0.107127	1.15286	1.15456	17.6542	7.83e-08	9.86e-07	Down_with_Age	High_with_long_S
9021-1_3	Q96D42	HAVCR1	-0.316817	-3.47053	0.000943224	0.107127	0.791244	0.71385	14.1003	1.77e-06	1.52e-05	Up_with_Age	Low_with_long_S
2670-67_4	P06732	CKM	0.193922	3.45662	0.000969152	0.107127	1.24092	1.20988	19.7806	1.29e-08	1.96e-07	Down_with_Age	High_with_long_S
5383-14_3	Q96RJ3	TNFRSF13C	0.258172	3.44643	0.000992833	0.107127	1.42173	1.4519	40.8122	8.61e-16	7.77e-14	Down_with_Age	High_with_long_S
11450-110_3	P07237	P4HB	-0.212527	-3.44491	0.000997573	0.107127	0.818482	0.793144	17.6722	7.75e-08	9.81e-07	Up_with_Age	Low_with_long_S
8890-9_3	Q14DG7	TMEM132B	0.132314	3.43715	0.0010221	0.107127	1.16545	1.20225	26.9486	3.48e-11	1e-09	Down_with_Age	High_with_long_S
8071-114_3	Q9Y5E2	PCDHB7	0.233297	3.41666	0.0010896	0.107528	1.10146	1.1427	6.56321	0.00170669	0.00626264	Down_with_Age	High_with_long_S
14057-68_3	O95150	TNFSF15	0.230582	3.4161	0.00109151	0.107528	1.28075	1.3295	26.7915	3.95e-11	1.1e-09	Down_with_Age	High_with_long_S
7757-5_3	P01906	HLA-DQA2	0.165196	3.40404	0.00113327	0.107528	1.10752	1.16017	10.3444	5.13e-05	0.000290842	Down_with_Age	High_with_long_S
13085-18_3	P43220	GLP1R	0.104665	3.40413	0.00114134	0.107528	1.14484	1.15959	30.6064	1.95e-12	7.46e-11	Down_with_Age	High_with_long_S
12427-8_3	P30305	CDC25B	0.1037	3.39876	0.0011605	0.107528	1.17544	1.19406	40.7299	9.79e-16	8.37e-14	Down_with_Age	High_with_long_S
6079-59_3	Q8TE99	ACPL2	0.13455	3.38516	0.00120167	0.107528	1.21356	1.24422	37.2671	1.2e-14	8.2e-13	Down_with_Age	High_with_long_S
8887-21_3	Q9Y266	NUDC	0.121634	3.38605	0.00120708	0.107528	1.15635	1.17893	24.389	2.79e-10	6.51e-09	Down_with_Age	High_with_long_S
7888-58_3	Q9Y2R0	COA3	0.155108	3.38183	0.00122296	0.107528	1.1627	1.19323	15.9045	3.6e-07	3.74e-06	Down_with_Age	High_with_long_S
8870-38_3	P06748	NPM1	0.128423	3.35634	0.00131362	0.112198	1.08723	1.11327	10.648	3.88e-05	0.000226966	Down_with_Age	High_with_long_S
12431-13_3	Q9BRX2	PELO	0.111838	3.33258	0.00143322	0.115889	1.11137	1.11301	15.3135	6.06e-07	5.94e-06	Down_with_Age	High_with_long_S
4834-61_2	P29317	EPHA2	-0.263444	-3.29257	0.00159738	0.117901	0.647796	0.587969	46.8397	1.2e-17	1.69e-15	Up_with_Age	Low_with_long_S
7767-1_3	Q6UWE3	CLPSL2	0.145397	3.28662	0.00162663	0.117901	1.19873	1.16313	18.5344	3.66e-08	5.02e-07	Down_with_Age	High_with_long_S
3581-53_3	P02765	AHSG	0.145024	3.28352	0.00164206	0.117901	1.22818	1.25425	28.3806	1.11e-11	3.54e-10	Down_with_Age	High_with_long_S
9522-3_3	O95831	AIFM1	0.19814	3.27681	0.00167591	0.117901	1.10961	1.18993	15.3175	6.01e-07	5.91e-06	Down_with_Age	High_with_long_S
5623-11_3	Q8TDQ1	CD300LF	0.135343	3.27157	0.00172537	0.117901	1.10683	1.10112	16.7897	1.68e-07	1.93e-06	Down_with_Age	High_with_long_S
11425-31_3	Q96T51	RUFY1	0.239489	3.26559	0.00173405	0.117901	1.48667	1.51041	43.159	1.62e-16	1.76e-14	Down_with_Age	High_with_long_S
2692-74_2	P14555	PLA2G2A	-0.471956	-3.26424	0.00174113	0.117901	0.675258	0.649158	11.7429	1.44e-05	9.52e-05	Up_with_Age	Low_with_long_S
4588-1_2	P01298	PPY	-0.225793	-3.26045	0.00176127	0.117901	0.792875	0.776869	13.853	2.19e-06	1.82e-05	Up_with_Age	Low_with_long_S
13439-6_3	P0C7M6	IQCF3	0.103621	3.25622	0.00178399	0.117901	1.1284	1.13685	18.6542	3.32e-08	4.6e-07	Down_with_Age	High_with_long_S
6119-14_3	Q7Z304	MAMDC2	0.106673	3.25352	0.00179864	0.117901	1.13465	1.13872	22.5551	1.24e-09	2.38e-08	Down_with_Age	High_with_long_S
12779-30_3	Q9UKN5	PRDM4	0.134571	3.25183	0.00180791	0.117901	1.10449	1.14785	11.8451	1.31e-05	8.74e-05	Down_with_Age	High_with_long_S
9942-2_3	Q9UKK6	NXT1	-0.203521	-3.2508	0.00181352	0.117901	0.778071	0.760748	23.3816	6.37e-10	1.31e-08	Up_with_Age	Low_with_long_S
13043-157_3	Q6PL18	ATAD2	0.167817	3.25098	0.0018241	0.117901	1.05976	1.09166	4.46711	0.0125656	0.0341433	Down_with_Age	High_with_long_S
7853-19_3	O75880	SCO1	0.12042	3.24821	0.00185145	0.118073	1.10153	1.12537	16.0401	3.2e-07	3.4e-06	Down_with_Age	High_with_long_S
7962-11_3	P0C7L1	SPINK8	0.130478	3.23678	0.00190392	0.119822	1.13487	1.13555	12.7529	5.85e-06	4.31e-05	Down_with_Age	High_with_long_S
9243-10_3	Q8N1E2	LYG1	0.258163	3.22504	0.0019602	0.121762	1.14065	1.19554	7.46441	0.000731855	0.00298036	Down_with_Age	High_with_long_S
13056-18_3	Q9GZN6	SLC6A16	0.138463	3.19826	0.00215056	0.127064	1.1099	1.08364	4.717	0.00989245	0.0278771	Down_with_Age	High_with_long_S
9482-110_3	Q9BW91	NUDT9	-0.174192	-3.18755	0.00219375	0.127064	0.811458	0.824806	17.8084	6.86e-08	8.8e-07	Up_with_Age	Low_with_long_S
14030-21_3	P23510	TNFSF4	0.121012	3.17018	0.00231054	0.127064	1.07786	1.08801	4.54271	0.0116764	0.0320181	Down_with_Age	High_with_long_S
8929-7_3	A6H8Y1	BDP1	0.10395	3.17179	0.00231301	0.127064	1.16906	1.14654	23.2849	6.84e-10	1.4e-08	Down_with_Age	High_with_long_S
8748-45_3	P04233	CD74	0.102558	3.16487	0.00237522	0.127064	1.11709	1.1241	7.47393	0.000727739	0.00297372	Down_with_Age	High_with_long_S
4971-1_1	Q9UBR2	CTSZ	-0.235621	-3.15428	0.00242253	0.127064	0.750203	0.721465	27.885	1.65e-11	5.16e-10	Up_with_Age	Low_with_long_S
13451-2_3	Q9H6D8	FNDC4	0.131167	3.15621	0.00242263	0.127064	1.13789	1.16455	13.9567	1.99e-06	1.69e-05	Down_with_Age	High_with_long_S
14088-38_3	P24592	IGFBP6	-0.198128	-3.15158	0.0024421	0.127064	0.699025	0.656034	50.3592	1.02e-18	1.95e-16	Up_with_Age	Low_with_long_S
8099-42_3	Q9BUD6	SPON2	-0.345875	-3.15137	0.00245765	0.127064	0.673317	0.646573	30.1163	2.83e-12	1.01e-10	Up_with_Age	Low_with_long_S
11184-51_3	P10645	CHGA	-0.681352	-3.1435	0.0025014	0.127064	0.489898	0.445795	18.0959	5.33e-08	7.03e-07	Up_with_Age	Low_with_long_S
8853-2_3	Q9UMR7	CLEC4A	0.140455	3.14469	0.00250679	0.127064	1.09984	1.09217	7.15008	0.000985523	0.00389408	Down_with_Age	High_with_long_S
5733-61_3	P01566	IFNA10	0.133853	3.14111	0.00253347	0.127064	1.12794	1.1404	11.6809	1.52e-05	0.000100044	Down_with_Age	High_with_long_S
11682-7_3	Q9H3M7	TXNIP	0.10297	3.13799	0.00254255	0.127064	1.17573	1.19048	27.2815	2.7e-11	7.93e-10	Down_with_Age	High_with_long_S
12433-8_3	Q969Q4	ARL11	0.217413	3.13969	0.00254412	0.127064	0.971184	1.05522	4.25393	0.0154113	0.0406074	Up_with_Age	High_with_long_S
8776-10_3	O75477	ERLIN1	0.0987902	3.13737	0.00254724	0.127064	1.11265	1.11445	13.5081	2.96e-06	2.37e-05	Down_with_Age	High_with_long_S
8755-202_3	P04440 P13763 P01916 P04232	HLA-DPB1	0.141896	3.13696	0.00255032	0.127064	1.23889	1.27365	36.0787	2.86e-14	1.78e-12	Down_with_Age	High_with_long_S
11283-13_3	Q96JK2	DCAF5	0.0819129	3.13031	0.00261563	0.128903	1.09578	1.11053	15.3153	6e-07	5.91e-06	Down_with_Age	High_with_long_S
8043-153_3	P49747	COMP	0.249065	3.12677	0.00264317	0.128903	0.870228	0.865285	4.64736	0.0105611	0.0295007	Up_with_Age	High_with_long_S
13479-8_3	A8MVW0	FAM171A2	0.158065	3.11585	0.00271459	0.128903	1.19868	1.22226	20.2078	8.83e-09	1.41e-07	Down_with_Age	High_with_long_S
5988-49_3	O43557	TNFSF14	0.118806	3.1142	0.00272788	0.128903	1.25181	1.28699	35.2355	5.5e-14	3.1e-12	Down_with_Age	High_with_long_S
4355-13_1	Q9UIK4	DAPK2	0.0854972	3.10531	0.00280027	0.128903	1.09832	1.12944	17.2016	1.16e-07	1.41e-06	Down_with_Age	High_with_long_S
8002-27_3	Q9H3S3	TMPRSS5	0.10279	3.10508	0.00280214	0.128903	1.13705	1.12101	15.1905	6.72e-07	6.46e-06	Down_with_Age	High_with_long_S
5610-32_3	Q5VUB5	FAM171A1	-0.224413	-3.10609	0.00280915	0.128903	1.07928	0.975179	4.95954	0.00783986	0.0228742	Down_with_Age	Low_with_long_S
12668-7_3	O75351	VPS4B	0.0825096	3.09833	0.00285842	0.128903	1.18121	1.19291	39.8471	1.78e-15	1.47e-13	Down_with_Age	High_with_long_S
12898-5_3	O95760	IL33	0.1667	3.09723	0.00286762	0.128903	1.12435	1.12271	6.74649	0.0014372	0.00541072	Down_with_Age	High_with_long_S
4374-45_2	Q99988	GDF15	-0.273685	-3.09351	0.0028992	0.128903	0.523834	0.510753	73.0344	5.28e-25	3.61e-22	Up_with_Age	Low_with_long_S
11388-75_3	Q14508	WFDC2	-0.301019	-3.09217	0.00291063	0.128903	0.560713	0.519144	54.8128	5.01e-20	1.26e-17	Up_with_Age	Low_with_long_S
6907-17_3	Q8N6Q1	TMCO5A	-0.141008	-3.07784	0.00306835	0.133469	1.08335	1.05904	5.35645	0.00537129	0.0166353	Down_with_Age	Low_with_long_S
4786-58_3	P30085	CMPK1	0.122988	3.07158	0.00309174	0.133469	1.23118	1.21481	31.2724	1.13e-12	4.66e-11	Down_with_Age	High_with_long_S
13013-41_3	O60260	PARK2	0.121083	3.06998	0.00312255	0.133469	1.17759	1.16981	19.8478	1.21e-08	1.86e-07	Down_with_Age	High_with_long_S
3418-12_2	Q8IU85	CAMK1D	0.121588	3.05088	0.00328434	0.137741	1.2409	1.24308	33.5174	2.07e-13	1e-11	Down_with_Age	High_with_long_S
8304-50_3	O00300	TNFRSF11B	-0.255305	-3.04884	0.00330385	0.137741	0.52724	0.525521	80.4187	6.5e-27	6.22e-24	Up_with_Age	Low_with_long_S
10363-13_3	P84022	SMAD3	0.195758	3.03916	0.00339829	0.138792	1.26601	1.30297	27.416	2.37e-11	7.04e-10	Down_with_Age	High_with_long_S
11164-7_3	Q9NT68	TENM2	0.106716	3.0383	0.00342411	0.138792	1.12517	1.11946	13.7723	2.34e-06	1.93e-05	Down_with_Age	High_with_long_S
13393-46_3	Q9BUN8	DERL1	0.108384	3.02972	0.0035103	0.139352	1.04448	1.07044	5.96448	0.00301064	0.0100741	Down_with_Age	High_with_long_S
5139-32_3	O95185	UNC5C	-0.256236	-3.02767	0.00351352	0.139352	0.712205	0.668803	33.9459	1.46e-13	7.35e-12	Up_with_Age	Low_with_long_S
2609-59_2	P01034	CST3	-0.221042	-3.02652	0.00352532	0.139352	0.618404	0.592278	56.1241	2.18e-20	6.52e-18	Up_with_Age	Low_with_long_S
9003-99_3	Q9UEW3	MARCO	0.161252	3.02145	0.00357744	0.139707	1.29403	1.35958	44.6639	5.39e-17	6.61e-15	Down_with_Age	High_with_long_S
9991-112_3	Q9NT22	EMILIN3	0.169257	3.01096	0.00370586	0.142535	1.23895	1.21918	22.6575	1.17e-09	2.26e-08	Down_with_Age	High_with_long_S
13747-9_3	P23280	CA6	0.371536	3.00747	0.00372503	0.142535	1.27187	1.27646	6.86888	0.00127853	0.00489031	Down_with_Age	High_with_long_S
12077-32_3	O14793	MSTN	0.147889	3.00301	0.00379184	0.143743	1.20616	1.23192	24.2521	3.12e-10	7.14e-09	Down_with_Age	High_with_long_S
5261-13_3	P42684	ABL2	0.116622	2.99045	0.00391243	0.145577	1.20012	1.20619	31.1229	1.29e-12	5.28e-11	Down_with_Age	High_with_long_S
13422-66_3	Q16206	ENOX2	0.0801506	2.98722	0.00394897	0.145577	1.1337	1.14052	30.3424	2.37e-12	8.86e-11	Down_with_Age	High_with_long_S
5249-31_3	O94768	STK17B	0.110278	2.98618	0.00396083	0.145577	1.23132	1.21194	36.1098	2.8e-14	1.76e-12	Down_with_Age	High_with_long_S
12341-8_3	Q16828	DUSP6	0.0980735	2.98554	0.00398717	0.145577	1.10388	1.12	18.5848	3.57e-08	4.91e-07	Down_with_Age	High_with_long_S
6543-182_3	P81277	PRLH	0.093843	2.98159	0.00405235	0.146836	1.13639	1.11719	14.1903	1.62e-06	1.4355e-05	Down_with_Age	High_with_long_S
12562-1_3	Q16512	PKN1	0.0685988	2.96286	0.00425463	0.151821	0.999787	1.03073	4.65908	0.0104522	0.0292648	Up_with_Age	High_with_long_S
3292-75_1	P09326	CD48	-0.18252	-2.95873	0.00428513	0.151821	0.78524	0.787773	25.0104	1.72e-10	4.16e-09	Up_with_Age	Low_with_long_S
10643-16_3	Q96PB7	OLFM3	0.122816	2.93807	0.00454538	0.15869	1.22305	1.22968	26.9115	3.59e-11	1.02e-09	Down_with_Age	High_with_long_S
9525-1_3	Q13308	PTK7	-0.170774	-2.91947	0.00481334	0.166828	0.846566	0.853173	11.1064	2.55e-05	0.000157645	Up_with_Age	Low_with_long_S
10502-15_3	P02810	PRH1	0.131949	2.9113	0.00492592	0.168291	1.12409	1.13071	6.69881	0.00150189	0.00561448	Down_with_Age	High_with_long_S

## Sheet: pathway analysis
	Estimate	t value	Pr(>|t|)	fdr	group
ESTROGEN_RESPONSE_LATE	-0.143672	-2.68208	0.00923517	0.370685	[0,11)
ANGIOGENESIS	-0.156194	-2.376	0.0204125	0.370685	[0,11)
MTORC1_SIGNALING	-0.136323	-2.21446	0.0302556	0.370685	[0,11)
TGF_BETA_SIGNALING	0.137294	2.16388	0.0340979	0.370685	[11,Inf]
INFLAMMATORY_RESPONSE	-0.115976	-1.9784	0.0520595	0.370685	[0,11)
DNA_REPAIR	-0.133884	-1.97085	0.0529371	0.370685	[0,11)
IL6_JAK_STAT3_SIGNALING	-0.113374	-1.95079	0.0553295	0.370685	[0,11)
ALLOGRAFT_REJECTION	-0.0996116	-1.91395	0.0599637	0.370685	[0,11)
UV_RESPONSE_DN	-0.117477	-1.86433	0.0667232	0.370685	[0,11)
P53_PATHWAY	-0.10306	-1.78773	0.0784098	0.384734	[0,11)
ANDROGEN_RESPONSE	-0.112434	-1.74888	0.0849614	0.384734	[0,11)
WNT_BETA_CATENIN_SIGNALING	-0.154779	-1.708	0.0923361	0.384734	[0,11)
ESTROGEN_RESPONSE_EARLY	-0.104121	-1.5787	0.119187	0.458412	[0,11)
TNFA_SIGNALING_VIA_NFKB	-0.0840842	-1.48803	0.141505	0.477745	[0,11)
G2M_CHECKPOINT	-0.103208	-1.48116	0.143323	0.477745	[0,11)
KRAS_SIGNALING_DN	0.0808237	1.37771	0.172947	0.54046	[11,Inf]
UNFOLDED_PROTEIN_RESPONSE	0.0926307	1.27583	0.206488	0.597722	[11,Inf]
APICAL_JUNCTION	-0.0683365	-1.22911	0.223396	0.597722	[0,11)
PI3K_AKT_MTOR_SIGNALING	-0.0942149	-1.21913	0.227134	0.597722	[0,11)
IL2_STAT5_SIGNALING	-0.063071	-1.12523	0.264566	0.613503	[0,11)
EPITHELIAL_MESENCHYMAL_TRANSITION	-0.0635219	-1.10257	0.274218	0.613503	[0,11)
ADIPOGENESIS	-0.069402	-1.06848	0.289195	0.613503	[0,11)
COAGULATION	-0.0619972	-1.05936	0.293296	0.613503	[0,11)
COMPLEMENT	-0.0514088	-1.05674	0.294482	0.613503	[0,11)
MYOGENESIS	0.0663189	1.02455	0.309318	0.618636	[11,Inf]
REACTIVE_OXIGEN_SPECIES_PATHWAY	-0.0860848	-0.916865	0.362552	0.697215	[0,11)
KRAS_SIGNALING_UP	-0.0464817	-0.878576	0.382819	0.70024	[0,11)
INTERFERON_GAMMA_RESPONSE	-0.0450831	-0.842508	0.402547	0.70024	[0,11)
APICAL_SURFACE	-0.0633967	-0.836058	0.406139	0.70024	[0,11)
BILE_ACID_METABOLISM	0.0548647	0.728956	0.468608	0.770727	[11,Inf]
GLYCOLYSIS	-0.0384707	-0.6975	0.48794	0.770727	[0,11)
OXIDATIVE_PHOSPHORYLATION	0.0479297	0.688957	0.493265	0.770727	[11,Inf]
HEDGEHOG_SIGNALING	-0.0632949	-0.642216	0.522958	0.777985	[0,11)
HYPOXIA	-0.0388102	-0.632832	0.52903	0.777985	[0,11)
PANCREAS_BETA_CELLS	-0.0467963	-0.562962	0.575368	0.784874	[0,11)
UV_RESPONSE_UP	-0.0343537	-0.562066	0.575975	0.784874	[0,11)
MYC_TARGETS_V1	-0.0451946	-0.554947	0.580807	0.784874	[0,11)
NOTCH_SIGNALING	-0.0449303	-0.521161	0.603999	0.794735	[0,11)
MITOTIC_SPINDLE	0.0291748	0.454432	0.651009	0.824739	[11,Inf]
HEME_METABOLISM	0.0289241	0.434832	0.665103	0.824739	[11,Inf]
PEROXISOME	0.0254322	0.4194	0.676286	0.824739	[11,Inf]
PROTEIN_SECRETION	0.0266827	0.395375	0.693842	0.826002	[11,Inf]
XENOBIOTIC_METABOLISM	-0.0214802	-0.341299	0.733963	0.853445	[0,11)
CHOLESTEROL_HOMEOSTASIS	0.0200779	0.311428	0.756457	0.85961	[11,Inf]
MYC_TARGETS_V2	-0.0240041	-0.260679	0.795152	0.883502	[0,11)
FATTY_ACID_METABOLISM	0.0128102	0.18794	0.8515	0.922333	[11,Inf]
INTERFERON_ALPHA_RESPONSE	-0.0130702	-0.168132	0.866993	0.922333	[0,11)
E2F_TARGETS	-0.00621778	-0.0874603	0.93057	0.952597	[0,11)
APOPTOSIS	0.00464083	0.0837037	0.933545	0.952597	[11,Inf]
SPERMATOGENESIS	0.00010697	0.00172028	0.998633	0.998633	[11,Inf]
