# Supplementary material for: Protein signatures of centenarians and their offspring suggest centenarians age slower than other humans
Source: Aging Cell. 2021 Jan 29;20(2):e13290. doi: 10.1111/acel.13290 (PMC7884029; doi:10.1111/acel.13290)
Supplement: Supplementary file 1 — Appendix S1 [file ACEL-20-e13290-s001.zip › acel13290-sup-0016-TableS8.xlsx]

## Sheet: AgingSASP
analytes.list	uniprot	geneID	FC.gender.male	FC.year	FC.cont2cent	FC.off2cent	F.test	Pval.Ftest	Adj.Pvalue
9756-6_3	Q01995	TAGLN	1.04205	0.992699	0.455853	0.407945	94.3865	2.74e-30	4.3703e-27
4374-45_2	Q99988	GDF15	1.06958	0.999996	0.523834	0.510753	73.0344	5.28e-25	3.60926e-22
8819-3_3	P18065	IGFBP2	1.00281	1.01456	0.368903	0.352614	72.3524	7.53e-25	4.50388e-22
3485-28_2	P61769	B2M	0.987063	0.996872	0.529434	0.506534	63.7768	1.56e-22	6.786e-20
2609-59_2	P01034	CST3	1.0217	0.994025	0.618404	0.592278	56.1241	2.18e-20	6.51956e-18
3024-18_2	P08697	SERPINF2	0.966958	0.988876	1.42915	1.4281	55.6902	2.8e-20	7.88118e-18
14088-38_3	P24592	IGFBP6	1.1698	1.00447	0.699025	0.656034	50.3592	1.02e-18	1.95228e-16
11196-31_3	P12111	COL6A3	1.01563	1.00255	0.744106	0.716483	48.9463	3.03e-18	5.17805e-16
3605-77_4	P48740	MASP1	1.0092	1.00228	1.24378	1.23828	47.7333	6.23e-18	9.61631e-16
9468-8_3	Q12907	LMAN2	1.00424	1.00161	0.693466	0.67633	45.1815	3.84e-17	4.96605e-15
11212-7_3	Q8NBS9	TXNDC5	0.973055	0.99758	0.667956	0.693778	42.9638	1.91e-16	1.98682e-14
8007-19_3	P07858	CTSB	1.02736	1.00827	0.569007	0.584349	36.5702	1.98e-14	1.31588e-12
3066-12_1	P17931	LGALS3	0.966853	0.99752	0.815329	0.795606	35.235	5.51e-14	3.10181e-12
13991-47_3	O43432	EIF4G3	0.988666	0.997933	1.12828	1.15902	34.5196	9.8e-14	5.26888e-12
7915-31_3	Q06481	APLP2	1.00741	1.00071	0.806449	0.787118	34.4533	1.05e-13	5.51315e-12
4786-58_3	P30085	CMPK1	1.0185	1.00186	1.23118	1.21481	31.2724	1.13e-12	4.66125e-11
4719-58_2	P30101	PDIA3	1.01473	1.00509	1.18447	1.16495	30.826	1.6e-12	6.43361e-11
8480-29_3	Q12805	EFEMP1	0.961279	0.988116	0.764241	0.769739	30.5755	1.97e-12	7.48131e-11
8463-2_3	P08294	SOD3	0.921895	0.989894	0.784932	0.781423	30.2377	2.72e-12	9.78586e-11
5644-60_3	P34096	RNASE4	0.995958	1.00572	0.756714	0.728801	29.2182	5.65e-12	1.87745e-10
3581-53_3	P02765	AHSG	0.998385	0.992582	1.22818	1.25425	28.3806	1.11e-11	3.5409e-10
4971-1_1	Q9UBR2	CTSZ	1.04268	1.0019	0.750203	0.721465	27.885	1.65e-11	5.16029e-10
12351-25_3	P42224	STAT1	1.05256	1.00563	0.633172	0.720127	26.4865	5.1e-11	1.37098e-09
2201-17_6	P39060	COL18A1	1.00137	1.00852	0.735097	0.691781	26.3627	5.51e-11	1.45665e-09
13133-73_3	Q8N2S1	LTBP4	0.987686	1.00492	0.779266	0.779166	24.1222	3.47e-10	7.75886e-09
13463-1_3	Q92626	PXDN	1.0416	1.01317	0.612302	0.529454	23.5905	5.27e-10	1.1308e-08
5701-81_3	P05452	CLEC3B	0.963891	0.991582	1.25528	1.25091	23.5186	5.74e-10	1.19938e-08
6119-14_3	Q7Z304	MAMDC2	1.00967	0.991498	1.13465	1.13872	22.5551	1.24e-09	2.38289e-08
4930-21_1	P52823	STC1	1.07571	1.00794	0.692624	0.732103	21.222	3.91e-09	6.85324e-08
2750-3_2	P02647	APOA1	1.05087	0.988833	1.19638	1.20007	20.13	9.5e-09	1.49041e-07
13672-3_3	P17066	HSPA6	0.981336	0.993597	1.12506	1.15233	20.011	1.05e-08	1.63656e-07
8974-172_3	P39059	COL15A1	1.06258	1.00374	0.792987	0.728811	19.9838	1.08e-08	1.67786e-07
9580-5_3	Q13753	LAMC2	1.02176	0.985889	0.717197	0.72939	19.2541	2.01e-08	2.98691e-07
11424-4_3	P16930	FAH	0.990554	1.00581	1.1833	1.1646	19.2465	2.01e-08	2.98691e-07
3457-57_1	Q15063	POSTN	1.05233	0.997653	0.775089	0.690728	18.6764	3.24e-08	4.53316e-07
13484-69_3	P02452	COL1A1	0.987213	1.00107	1.10084	1.09622	18.3546	4.42e-08	5.97449e-07
5024-67_1	P06400	RB1	1.0099	0.998169	1.15018	1.13373	18.2939	4.6e-08	6.16555e-07
5661-15_3	Q14116	IL18	1.01089	0.992568	0.560526	0.631421	17.8796	6.45e-08	8.38675e-07
11514-196_3	P13987	CD59	1.05194	0.998428	0.889173	0.888017	17.8671	6.52e-08	8.43195e-07
9876-20_3	P09972	ALDOC	0.93076	1.00259	1.29459	1.28265	17.7787	7.04e-08	9.00706e-07
11450-110_3	P07237	P4HB	1.0521	0.998263	0.818482	0.793144	17.6722	7.75e-08	9.81052e-07
5467-15_3	P08238	HSP90AB1	1.03074	1.0097	0.783082	0.806462	17.0305	1.34e-07	1.60298e-06
5019-16_2	P09936	UCHL1	1.01436	0.998816	0.877614	0.905687	17.015	1.38e-07	1.64261e-06
13114-50_3	P51884	LUM	0.974701	0.993167	0.822205	0.82441	16.932	1.45e-07	1.71315e-06
14110-200_3	P09486	SPARC	0.983601	0.995563	1.10528	1.11636	16.8741	1.54e-07	1.80169e-06
11105-171_3	P06733	ENO1	1.05422	1.00187	0.701977	0.771848	16.8522	1.57e-07	1.82785e-06
10699-52_3	Q07954	LRP1	1.02228	0.997297	0.849531	0.828502	16.5547	2.05e-07	2.30264e-06
4878-3_1	P00742	F10	0.986071	0.988854	1.21919	1.24001	16.4768	2.18e-07	2.41465e-06
4983-6_1	P30040	ERP29	1.0355	0.978969	0.804223	0.784967	16.4259	2.29e-07	2.519e-06
14156-33_3	P31946	YWHAB	1.05934	1.0034	0.689395	0.795718	16.2998	2.53e-07	2.75138e-06
7145-1_3	Q06033	ITIH3	0.971544	1.013	0.787873	0.761456	16.0424	3.16e-07	3.36762e-06
10606-34_3	Q5JTV8	TOR1AIP1	0.98927	1.00157	0.802596	0.816119	15.6313	4.59e-07	4.66335e-06
3590-8_3	P09871	C1S	1.00747	0.998067	1.08751	1.11293	15.4242	5.48e-07	5.44021e-06
4775-34_3	P06396	GSN	0.978644	0.98633	0.831055	0.847621	15.2612	6.27e-07	6.12285e-06
12501-10_3	O75347	TBCA	0.938072	1.0019	0.861243	0.866913	15.2469	6.4e-07	6.23707e-06
6264-9_3	O00622	CYR61	0.977635	0.983068	0.575669	0.666803	15.2069	6.54e-07	6.30925e-06
6259-60_3	P61916	NPC2	1.00539	1.00671	0.857125	0.808901	15.1268	7.08e-07	6.73515e-06
3708-62_1	P01023	A2M	0.994805	1.00124	0.823685	0.792918	14.4812	1.24e-06	1.12163e-05
13381-49_3	P15291	B4GALT1	1.03427	1.01429	0.844686	0.761631	14.2454	1.53e-06	1.36587e-05
8868-4_3	O00154	ACOT7	1.01307	0.999366	1.13007	1.14068	14.1902	1.62e-06	1.4355e-05
10819-108_3	P23142	FBLN1	0.961134	0.995768	0.815402	0.847583	14.172	1.63e-06	1.43903e-05
4718-5_2	P23284	PPIB	0.980218	0.999619	1.17766	1.17246	14.1664	1.65e-06	1.44602e-05
5675-6_3	P51888	PRELP	0.967781	1.01351	0.690841	0.679452	14.0658	1.79e-06	1.52949e-05
12517-52_3	O14737	PDCD5	0.992188	0.999155	0.835168	0.88449	13.9583	2e-06	1.69081e-05
11368-32_3	P54819	AK2	0.962447	0.993382	0.729348	0.773982	13.8949	2.1e-06	1.75981e-05
13967-14_3	Q16881	TXNRD1	1.0901	0.994198	0.763262	0.779353	13.8291	2.22e-06	1.84102e-05
13994-1_3	P22087	FBL	0.991625	0.997341	1.12611	1.15325	13.5217	2.93e-06	2.34842e-05
4965-27_1	P06576	ATP5B	0.992547	0.994948	1.2433	1.19186	13.4488	3.13e-06	2.48788e-05
4968-50_1	P40121	CAPG	1.09329	1.02638	0.694741	0.70182	13.1955	3.94e-06	3.05558e-05
13655-34_3	P19338	NCL	1.02757	0.987577	0.730811	0.812738	13.0769	4.33e-06	3.30447e-05
12612-37_3	P20618	PSMB1	1.01666	0.98531	0.817204	0.766226	12.9614	4.81e-06	3.63026e-05
2642-4_1	P68402	PAFAH1B2	0.965896	0.996456	0.719262	0.776239	12.9257	4.99e-06	3.75427e-05
3859-50_2	P25786	PSMA1	1.01	1.00175	1.10174	1.08083	12.9007	5.11e-06	3.8265e-05
5351-52_3	P22626	HNRNPA2B1	1.06335	1.00432	0.647758	0.764583	12.8186	5.45e-06	4.05572e-05
6075-61_3	P07686	HEXB	1.04124	1.00518	1.11007	1.08115	12.7641	5.76e-06	4.25333e-05
5798-3_3	P55957	BID	1.03439	1.02814	0.798533	0.773491	12.7265	5.94e-06	4.35266e-05
8925-25_3	Q7LG56	RRM2B	1.0542	0.986245	0.80059	0.840317	12.5561	6.94e-06	4.99367e-05
14309-8_3	P31943	HNRNPH1	1.06321	1.01084	1.14243	1.16204	12.3557	8.24e-06	5.82399e-05
5007-1_1	Q16539	MAPK14	1.04183	1.00995	0.79227	0.858227	12.3442	8.34e-06	5.8773e-05
9234-8_3	Q9GZX9	TWSG1	0.972814	1.00562	0.880937	0.899304	12.2667	9e-06	6.2777e-05
4192-10_2	P14550	AKR1A1	1.04153	1.00097	0.728207	0.779713	12.235	9.23e-06	6.41704e-05
8086-49_3	Q9Y287	ITM2B	1.0741	1.00897	0.871982	0.790412	12.1979	9.54e-06	6.59666e-05
5858-6_5	P63104	YWHAZ	1.02412	1.00589	0.805751	0.857167	12.1456	1e-05	6.89481e-05
4994-178_1	P61978	HNRNPK	1.01491	0.997457	0.883507	0.935043	12.0881	1.06e-05	7.25622e-05
9269-7_3	P43251	BTD	1.01709	0.989034	1.20422	1.25464	11.9938	1.15e-05	7.79426e-05
14072-9_3	P13693	TPT1	1.02778	1.00041	1.11608	1.08971	11.9354	1.21e-05	8.14325e-05
4479-14_2	P05155	SERPING1	0.930753	0.997347	0.81584	0.862602	11.7016	1.48e-05	9.768e-05
12747-89_3	P98179	RBM3	1.03512	0.995255	0.830786	0.862337	11.5368	1.73e-05	0.000112169
10852-114_3	O14979	HNRNPDL	1.00937	0.997438	0.798326	0.842364	11.5122	1.78e-05	0.000114788
5879-51_3	Q13561	DCTN2	1.03551	1.00949	0.908461	0.872231	11.2645	2.21e-05	0.00013896
4151-6_2	P00747	PLG	0.99927	0.989131	1.12622	1.1725	11.2121	2.33e-05	0.00014593
11108-16_3	P21333	FLNA	0.999261	0.99997	1.10234	1.0987	11.1885	2.38e-05	0.000148672
4272-46_2	P06744	GPI	1.07135	1.00774	0.673582	0.758305	11.1251	2.51e-05	0.000155979
9275-2_3	P07711	CTSL	1.01197	1.00407	0.698953	0.690666	11.1175	2.54e-05	0.00015723
9525-1_3	Q13308	PTK7	0.981901	0.998413	0.846566	0.853173	11.1064	2.55e-05	0.000157645
9855-10_3	P61586	RHOA	1.06489	1.01365	0.791782	0.854582	10.9579	2.93e-05	0.000177245
8369-102_3	Q14118	DAG1	1.02864	1.00276	0.892523	0.881636	10.9465	2.96e-05	0.000178383
2925-9_1	P05121	SERPINE1	1.05319	1.01148	1.22647	1.29037	10.818	3.34e-05	0.000199027
4992-49_1	P28799	GRN	0.962149	1.00769	0.861264	0.851002	10.7768	3.44e-05	0.000204477
5264-65_3	P27797	CALR	1.01612	0.9989	1.09505	1.11432	10.7742	3.46e-05	0.000205156
6545-58_3	P04156	PRNP	0.979951	0.99499	1.10859	1.13163	10.6792	3.78e-05	0.000222203
12478-15_3	P62888	RPL30	1.09388	0.999612	0.688864	0.775915	10.6721	3.8e-05	0.000222831
8870-38_3	P06748	NPM1	0.999604	0.992535	1.08723	1.11327	10.648	3.88e-05	0.000226966
2685-21_2	P24593	IGFBP5	1.00079	0.997856	1.16733	1.1219	10.4157	4.77e-05	0.000274003
3339-33_1	P35442	THBS2	0.932241	1.01567	0.687297	0.658001	10.2653	5.48e-05	0.000309584
11407-57_3	Q9NRY6	PLSCR3	0.990945	0.997998	1.11425	1.13373	10.1585	6.09e-05	0.000340428
5011-11_1	P43490	NAMPT	1.08703	0.994997	0.706092	0.833221	10.15	6.11e-05	0.00034075
13576-15_3	P09211	GSTP1	1.01604	1.01567	1.2603	1.13922	10.0951	6.4e-05	0.000355679
11602-12_3	Q99829	CPNE1	1.01276	0.989368	1.13118	1.11624	10.0749	6.56e-05	0.000363306
4905-63_1	Q14019	COTL1	1.00838	1.00208	1.06026	1.06836	10.0312	6.79e-05	0.00037431
12466-7_3	P09651	HNRNPA1	1.03041	1.01128	0.741368	0.815946	9.81754	8.3e-05	0.000446242
5903-91_2	P11142	HSPA8	1.00858	1.00658	0.789448	0.867978	9.32431	0.000131016	0.000674824
9843-5_3	P12814	ACTN1	1.01918	0.995497	0.850479	0.930634	9.25877	0.00013847	0.000705622
5451-1_3	Q13740	ALCAM	0.930891	1.00448	0.876219	0.854738	9.17594	0.000148981	0.000750394
9065-28_3	P40222	TXLNA	0.995471	0.996465	0.859816	0.883927	9.17092	0.000150636	0.000757932
13939-14_3	Q16851	UGP2	1.03996	1.00347	0.872268	0.894031	9.0926	0.000161912	0.000805909
9913-4_3	Q9P2E9	RRBP1	1.00291	1.00797	0.890756	0.900529	9.07359	0.000165307	0.000819683
5008-51_1	P04179	SOD2	1.01262	1.01561	1.17005	1.13986	8.9463	0.000184739	0.000902938
13567-1_3	Q16555	DPYSL2	1.02828	1.00151	0.781045	0.816515	8.92145	0.000189906	0.000925357
4240-31_2	P14618	PKM2	1.09518	1.00868	0.761004	0.855068	8.90459	0.00019229	0.000935069
3890-8_2	P07195	LDHB	1.06509	1.00668	0.774831	0.83971	8.74737	0.000221401	0.00106473
2888-49_2	P10643	C7	0.985853	0.999601	1.13895	1.14597	8.74559	0.000222086	0.00106603
14108-15_3	P01137	TGFB1	0.998855	1.00224	0.89201	0.892708	8.7486	0.000222118	0.00106603
12759-47_3	Q12906	ILF3	1.04793	1.01373	0.813654	0.836203	8.67219	0.000238046	0.00113001
8795-48_3	P02786	TFRC	1.07406	0.995728	0.922511	0.834955	8.6195	0.000250309	0.00118119
12532-28_3	P49427	CDC34	1.00616	1.00137	1.10349	1.09398	8.6055	0.000253576	0.00119425
14146-92_3	P68431	HIST1H3A	1.22863	1.03081	0.712083	0.714903	8.58746	0.000257121	0.0012086
8358-30_3	P30048	PRDX3	1.02875	1.00765	0.778877	0.768194	8.55544	0.000265239	0.00124063
9201-13_3	P37802	TAGLN2	0.946693	0.997923	0.765881	0.949072	8.34194	0.000323341	0.00148625
4712-28_2	P05090	APOD	1.01819	1.00658	1.17434	1.10626	8.34168	0.000323854	0.00148718
5364-7_3	Q01105	SET	1.03702	1.00797	1.14369	1.04739	8.32947	0.000326674	0.00149869
3887-90_2	Q14974	KPNB1	1.0759	0.999476	0.733123	0.789211	8.27512	0.000343593	0.00156431
10723-41_3	O75083	WDR1	0.981523	0.992036	1.10806	1.12682	8.23334	0.000359089	0.00162712
12381-26_3	P16152	CBR1	0.963881	0.99798	0.669204	0.708322	8.17041	0.000379217	0.00171184
2876-74_2	P11387	TOP1	1.01111	0.987341	0.763679	0.802325	8.14183	0.000388446	0.00174037
8046-9_3	P09382	LGALS1	0.995593	1.0008	0.913969	0.934021	8.12526	0.000395989	0.00177085
12644-63_3	P30520	ADSS	1.03592	1.00491	0.744345	0.695503	8.10263	0.000404932	0.0017974
6273-58_3	Q32P28	LEPRE1	0.983596	0.997014	1.10599	1.13409	7.97177	0.00045623	0.00197741
12689-56_3	O15143	ARPC1B	1.13386	0.996808	0.700825	0.727901	7.80643	0.00053289	0.00225453
6973-111_4	P01344	IGF2	0.969207	1.00087	1.08005	1.10045	7.78145	0.000544807	0.00229481
12395-86_3	Q6PI48	DARS2	1.06824	1.01011	0.734981	0.772485	7.63315	0.000625716	0.00260579
4450-26_2	Q99729	HNRNPAB	1.0245	1.00495	0.784747	0.864928	7.50451	0.000704902	0.00289855
9845-33_3	Q99497	PARK7	1.0377	1.00233	1.21699	1.24068	7.44764	0.000746679	0.00303814
9283-8_3	P16070	CD44	1.01525	1.00013	0.922919	0.900916	7.35647	0.000814024	0.00327785
5017-19_1	P30044	PRDX5	0.994089	1.0041	1.06191	1.05713	7.35144	0.00081523	0.00327805
7903-18_3	Q15836	VAMP3	0.989942	0.994752	1.06467	1.06909	7.29044	0.000864066	0.0034541
5033-27_1	P09493	TPM1	1.04145	0.995539	1.10469	1.11671	7.28768	0.000866296	0.00345871
9751-72_3	P67809	YBX1	0.998392	0.979053	0.713127	0.760225	7.22685	0.000917099	0.00364781
10047-12_3	P19878	NCF2	1.00019	0.995152	0.810035	0.833945	7.18166	0.000956768	0.00379299
5509-7_3	P01133	EGF	1.0214	1.00627	1.1042	1.14737	7.06279	0.00106647	0.004176
5586-66_3	Q9UNW1	MINPP1	1.02598	0.998776	1.08603	1.07781	6.99467	0.00113804	0.00442366
13730-18_3	P53634	CTSC	0.979191	0.994531	0.873989	0.894113	6.98504	0.00114838	0.00445301
3283-21_1	Q15582	TGFBI	1.09302	1.0035	0.903705	0.839011	6.97929	0.00115242	0.00446506
4960-72_1	P04083	ANXA1	1.07065	0.981083	0.660776	0.809989	6.93427	0.00120337	0.0046399
11449-22_3	P52907	CAPZA1	1.0873	1.01045	0.795818	0.86212	6.91629	0.00122733	0.00471332
6580-29_3	P20742	PZP	0.508121	0.962994	0.706742	0.726614	6.78402	0.00138608	0.00525547
12775-6_3	O15347	HMGB3	0.999021	0.99868	1.08711	1.08998	6.74377	0.00143962	0.00541485
13526-5_3	P05455	SSB	0.927521	0.999257	0.745323	0.815424	6.71128	0.00148306	0.00554844
5021-13_1	Q15181	PPA1	1.03258	1.01081	1.18268	1.09749	6.58896	0.00166857	0.00617488
10039-32_3	P00491	PNP	1.10562	0.998795	0.72897	0.837736	6.5605	0.00171395	0.00627486
2647-66_2	P50395	GDI2	1.05636	0.994857	0.797692	0.823315	6.52025	0.00177875	0.00649223
12649-80_3	P40926	MDH2	0.967434	0.996003	0.724396	0.791726	6.51457	0.00178831	0.00651718
2915-6_2	P12004	PCNA	0.970605	1.00738	1.07135	1.09024	6.42239	0.00195085	0.00700285
3847-56_2	O95571	ETHE1	0.993803	0.991238	1.06628	1.0839	6.40291	0.00198867	0.00710174
4194-26_3	Q92688	ANP32B	0.996706	0.995218	0.878715	0.871571	6.40107	0.00199052	0.00710174
4160-49_1	P08253	MMP2	1.04967	1.02198	0.895799	0.826565	6.33844	0.00210851	0.00744041
5636-10_3	P55083	MFAP4	0.99449	0.998171	1.07121	1.06025	6.30297	0.0021838	0.0076778
14116-129_3	P26447	S100A4	1.02957	1.00433	0.80708	0.82267	6.28079	0.0022318	0.00781213
11348-132_3	O15460	P4HA2	1.01193	1.00326	1.07426	1.09003	6.27322	0.00224959	0.00786289
13112-179_3	Q12841	FSTL1	1.0498	1.01247	0.923321	0.869626	6.21856	0.00236342	0.00820083
5356-2_3	P14174	MIF	0.995447	0.999072	0.914971	0.947457	6.11843	0.00260219	0.00888136
10451-11_3	Q02818	NUCB1	1.01158	1.00254	1.13906	1.10286	6.02684	0.00283587	0.00958307
11383-41_3	P08729	KRT7	1.01326	0.998547	1.1365	1.11036	5.99711	0.0029169	0.00982914
13959-7_3	P28838	LAP3	0.991945	0.998706	0.875102	0.910837	5.99729	0.00292486	0.00983516

## Sheet: 32SASP
Sequence	SomaId	Uniprot	Gene	beta	se	p	beta.age	beta.age.se	Pval.Ftest
2211-9_6	SL000591	P01033	TIMP1	0.00573166	0.000544255	1.88917e-21	-0.000109744	0.0014091	0.95474
3707-12_2	SL000254	P02768	ALB	0.00516997	0.000676957	5.78305e-13	-5.69242e-05	0.000987968	0.802897
2212-69_1	SL000053	P00750	PLAT	0.00888124	0.00126022	2.06411e-11	-0.000924513	0.00139079	0.776365
4280-47_2	SL008865	P25787	PSMA2	0.00280328	0.000538214	4.19756e-07	0.000810469	0.00109743	0.704761
4158-54_2	SL000613	P00749	PLAU	0.00390003	0.000774603	9.62602e-07	0.00094206	0.000798284	0.254676
3320-49_2	SL005087	Q16270	IGFBP7	0.00335313	0.000697297	2.73229e-06	0.00161507	0.00122057	0.330988
5542-22_2	SL006397	O14786	NRP1	0.00270854	0.0005773	4.62937e-06	0.00100161	0.00123217	0.704818

## Sheet: 50SASP
Sequence	SomaId	Uniprot	Gene	beta	se	p	beta.age	beta.age.se	Pval.Ftest
4719-58_2	SL003524	P30101	PDIA3	0.000426006	0.0013182	0.746857	-0.00436219	0.000676334	1.60042e-12
3605-77_4	SL011049	P48740	MASP1	3.8934e-05	0.000529479	0.941446	-0.00610643	0.000717773	6.22634e-18
4786-58_3	SL007871	P30085	CMPK1	-0.000556273	0.000732725	0.448523	-0.0055596	0.000832918	1.1303e-12
5019-16_2	SL002803	P09936	UCHL1	0.00144579	0.00119789	0.22868	0.00283033	0.000688618	1.38068e-07
10370-21_3	SL004396	P42224	STAT1	0.00234467	0.00222747	0.29361	0.00814758	0.00209218	1.67099e-07
5467-15_3	SL000454	P08238	HSP90AB1	-0.000730599	0.00148218	0.622534	0.00614565	0.00130785	1.34165e-07
14156-33_3	SL004815	P31946	YWHAB	-0.000572852	0.00229568	0.803168	0.00652887	0.00202926	2.5287e-07
4965-27_1	SL005675	P06576	ATP5B	0.000738871	0.000925693	0.425585	-0.00501476	0.00129521	3.12836e-06

## Sheet: metaSASP
Sequence	SomaId	Uniprot	Gene	beta	se	p	beta.age	beta.age.se	Pval.Ftest	mu	se	lo	up	z	p-meta	sign.necs	sign.blsa	sign.meta
4374-45_2	SL003869	Q99988	GDF15	0.017696	0.000839091	7.49335e-56	0.0191963	0.00175884	5.28148e-25	0.0179741	0.000757323	0.0164898	0.0194585	23.7338	1.61578e-124	1	1	1
3485-28_2	SL000283	P61769	B2M	0.00768428	0.000693329	3.4591e-23	0.0194332	0.00187963	1.56166e-22	0.0090914	0.000650487	0.00781647	0.0103663	13.9763	2.17517e-44	1	1	1
8480-29_3	SL006527	Q12805	EFEMP1	0.00705138	0.000584312	2.52225e-26	0.00747726	0.0011013	1.9737e-12	0.00714493	0.000516162	0.00613327	0.00815659	13.8424	1.41345e-43	1	1	1
8469-41_3	SL000466	P18065	IGFBP2	0.0135828	0.00137066	1.6159e-19	0.01975	0.00216388	1.40818e-19	0.0153487	0.00115791	0.0130793	0.0176182	13.2555	4.19151e-40	1	1	1
2609-59_2	SL001777	P01034	CST3	0.00597698	0.000591872	4.14496e-20	0.0149651	0.00152881	2.17844e-20	0.00714854	0.000551952	0.00606673	0.00823034	12.9514	2.30805e-38	1	1	1
4968-50_1	SL008099	P40121	CAPG	0.0117449	0.00107167	8.86149e-23	0.0101165	0.00227364	3.94472e-06	0.0114489	0.000969382	0.00954896	0.0133489	11.8105	3.44373e-32	1	1	1
2686-67_2	SL005172	P24592	IGFBP6	0.0057079	0.00061341	1.04464e-17	0.0165769	0.00198196	7.88505e-15	0.00665802	0.000585986	0.00550951	0.00780653	11.3621	6.45928e-30	1	1	1
13133-73_3	SL007033	Q8N2S1	LTBP4	0.00620885	0.000665118	8.72159e-18	0.00712945	0.0011634	3.46957e-10	0.00643562	0.000577417	0.00530391	0.00756734	11.1455	7.52831e-29	1	1	1
13114-50_3	SL006230	P51884	LUM	0.00576964	0.000592134	5.15971e-19	0.0055168	0.00108413	1.45379e-07	0.00571154	0.000519672	0.004693	0.00673008	10.9907	4.23849e-28	1	1	1
5879-51_3	SL009207	Q13561	DCTN2	0.00690445	0.000756209	3.44477e-17	0.00390575	0.000826298	2.21067e-05	0.00553765	0.000557856	0.00444427	0.00663103	9.92666	3.18759e-23	0	1	1
8463-2_3	SL003672	P08294	SOD3	0.00557853	0.000805448	4.44771e-11	0.0070468	0.0010132	2.71901e-12	0.0061471	0.000630498	0.00491134	0.00738285	9.74959	1.85209e-22	1	1	1
3066-12_1	SL003744	P17931	LGALS3	0.00359332	0.000563708	9.8054e-10	0.00653289	0.000832019	5.5055e-14	0.00451815	0.000466683	0.00360347	0.00543283	9.68141	3.61693e-22	1	1	1
3283-21_1	SL006544	Q15582	TGFBI	0.00545656	0.000640902	2.12532e-15	0.0050152	0.00134747	0.00115242	0.00537513	0.00057877	0.00424076	0.0065095	9.28716	1.58457e-20	0	1	1
3024-18_2	SL000250	P08697	SERPINF2	-0.00264584	0.000489297	1.58692e-07	-0.0101813	0.0010952	2.79628e-20	-0.00389965	0.00044674	-0.00477525	-0.00302406	-8.72913	2.56637e-18	1	1	1
2201-17_6	SL000403	P39060	COL18A1	0.00406329	0.000625741	5.07638e-10	0.0105282	0.00151055	5.51276e-11	0.00501018	0.000578103	0.00387712	0.00614324	8.66658	4.45276e-18	1	1	1
4911-49_2	SL003643	P09211	GSTP1	0.00666081	0.000852602	1.96195e-13	0.00608278	0.00287169	0.000546157	0.00661398	0.000817339	0.00501203	0.00821594	8.09209	5.86473e-16	0	1	1
11514-196_3	SL004557	P13987	CD59	0.00292453	0.000512865	3.59341e-08	0.00339327	0.000639303	6.52274e-08	0.00310807	0.000400046	0.002324	0.00389215	7.7693	7.89236e-15	1	1	1
4983-6_1	SL003522	P30040	ERP29	0.00513631	0.000931127	9.25571e-08	0.00691752	0.0012887	2.28777e-07	0.00574725	0.000754735	0.004268	0.00722651	7.61493	2.63829e-14	1	1	1
4971-1_1	SL008380	Q9UBR2	CTSZ	0.00372528	0.000868637	2.63853e-05	0.00932777	0.0013265	1.64697e-11	0.00540667	0.000726693	0.00398238	0.00683097	7.4401	1.00607e-13	1	0	1
3457-57_1	SL005084	Q15063	POSTN	0.00392199	0.000713352	1.01438e-07	0.0105717	0.00173484	3.2424e-08	0.0048837	0.000659754	0.00359061	0.00617679	7.40231	1.33839e-13	1	1	1
2652-15_1	SL002506	Q03405	PLAUR	0.00532377	0.000740724	9.06853e-12	0.00260668	0.000928229	0.00409294	0.00426668	0.000578974	0.00313191	0.00540145	7.36938	1.71418e-13	0	1	1
3581-53_3	SL000251	P02765	AHSG	-0.00220898	0.000512281	2.39658e-05	-0.0064726	0.000923103	1.11074e-11	-0.00321289	0.000447928	-0.00409082	-0.00233497	-7.17278	7.34877e-13	1	0	1
4930-21_1	SL005789	P52823	STC1	0.00470134	0.000860507	1.201e-07	0.00890955	0.00174064	3.90912e-09	0.00552781	0.000771393	0.00401591	0.00703972	7.16602	7.72095e-13	1	1	1
5451-1_3	SL003166	Q13740	ALCAM	0.00279834	0.000526653	2.52092e-07	0.00448459	0.00109355	0.000148981	0.00311581	0.000474493	0.00218582	0.0040458	6.5666	5.14765e-11	0	1	1
9182-3_3	SL004733	Q07954	LRP1	0.00454013	0.00086819	3.81862e-07	0.00400861	0.00120836	0.00456364	0.00435917	0.000705071	0.00297725	0.00574108	6.18259	6.30583e-10	0	1	1
4479-14_2	SL000308	P05155	SERPING1	0.0045872	0.000887803	5.12676e-07	0.0042229	0.00129024	1.48491e-05	0.00447014	0.000731385	0.00303665	0.00590363	6.11188	9.84649e-10	0	1	1
5509-7_3	SL000084	P01133	EGF	-0.00614572	0.00124834	1.62132e-06	-0.0039278	0.00105298	0.00106647	-0.00484983	0.000804883	-0.00642737	-0.00327228	-6.0255	1.68586e-09	0	1	1
13112-179_3	SL009349	Q12841	FSTL1	0.00253513	0.000504293	9.95631e-07	0.00399119	0.00113668	0.00236342	0.00277459	0.000460964	0.00187112	0.00367807	6.01911	1.75381e-09	0	1	1
4878-3_1	SL000360	P00742	F10	-0.00240325	0.000638938	0.000214257	-0.00614634	0.00115882	2.17835e-07	-0.00327589	0.000559523	-0.00437254	-0.00217925	-5.85479	4.77612e-09	1	0	1
13104-32_3	SL008614	P98172	EFNB1	0.00403735	0.00063994	1.42659e-09	0.00111825	0.000558944	0.0192196	0.00238149	0.000420975	0.00155639	0.00320658	5.65707	1.53979e-08	0	1	1
14116-129_3	SL004821	P26447	S100A4	0.00425263	0.000873197	2.06374e-06	0.00557713	0.00190214	0.0022318	0.00448317	0.000793574	0.00292779	0.00603854	5.64934	1.61069e-08	0	1	1
3708-62_1	SL000252	P01023	A2M	0.00342469	0.00141828	0.0165241	0.0066296	0.00128187	1.24449e-06	0.00518864	0.000950997	0.00332472	0.00705256	5.456	4.86967e-08	1	0	1
2278-61_4	SL000592	P16035	TIMP2	0.00279653	0.000533386	3.5531e-07	0.00165966	0.00143075	0.192891	0.00265781	0.000499785	0.00167824	0.00363737	5.31789	1.04976e-07	0	1	1
4775-34_3	SL005572	P06396	GSN	0.00209487	0.000591532	0.000480916	0.00472348	0.00104791	6.26507e-07	0.00273006	0.000515127	0.00172043	0.00373969	5.29977	1.15949e-07	1	0	1
4151-6_2	SL000541	P00747	PLG	-0.00198917	0.000607564	0.00122223	-0.00454689	0.000972052	2.32906e-05	-0.00270769	0.000515206	-0.00371747	-0.0016979	-5.25555	1.47585e-07	0	0	1
4194-26_3	SL011769	Q92688	ANP32B	0.00439304	0.00106831	5.45885e-05	0.00392738	0.00120144	0.00199052	0.00418743	0.000798345	0.0026227	0.00575216	5.24513	1.56168e-07	0	0	1
4187-49_2	SL000247	P52209	PGD	-0.0144607	0.00312537	6.17415e-06	-0.0105574	0.0042939	0.023057	-0.013109	0.00252689	-0.0180616	-0.00815634	-5.18778	2.12813e-07	0	1	1
4931-59_1	SL000024	P13726	F3	0.00432069	0.00113665	0.000184427	0.00331166	0.00102242	0.0053493	0.00376294	0.000760149	0.00227308	0.0052528	4.95027	7.4111e-07	0	0	1
3054-3_2	SL000437	P00738	HP	0.00905021	0.00193632	5.02251e-06	0.00667721	0.0039542	0.0331092	0.00859124	0.00173901	0.00518284	0.0119996	4.94031	7.80001e-07	0	1	1
4961-17_1	SL004209	P07355	ANXA2	0.00394301	0.000909555	2.17934e-05	0.00460609	0.00203381	0.0229734	0.00405353	0.000830305	0.00242616	0.0056809	4.88198	1.05029e-06	0	0	1
4992-49_1	SL007173	P28799	GRN	0.00180027	0.000569002	0.00176481	0.00460975	0.00107808	3.44246e-05	0.00241238	0.000503214	0.0014261	0.00339866	4.79395	1.63532e-06	0	0	1
4924-32_1	SL000521	P03956	MMP1	0.00826747	0.00207828	9.29048e-05	0.0100124	0.00392077	0.0302549	0.00865022	0.00183626	0.00505122	0.0122492	4.71079	2.46759e-06	0	0	1
4160-49_1	SL000124	P08253	MMP2	0.00205881	0.000568133	0.00035669	0.00544218	0.00153416	0.00210851	0.00246684	0.000532774	0.00142262	0.00351106	4.63018	3.65346e-06	0	0	1
14146-92_3	SL008158	P68431	HIST1H3A	0.0037516	0.00106288	0.000502067	0.00958883	0.00264309	0.000257121	0.00456415	0.000986131	0.00263137	0.00649693	4.62834	3.68607e-06	0	0	1
4960-72_1	SL004208	P04083	ANXA1	0.00400796	0.000953414	3.75378e-05	0.00602098	0.00353133	0.00120337	0.00414473	0.000920457	0.00234067	0.00594879	4.50291	6.70308e-06	0	0	1
3284-75_1	SL007804	P21810	BGN	0.00464783	0.00097492	3.3111e-06	0.00110896	0.00163788	0.14273	0.00372202	0.000837744	0.00208007	0.00536397	4.4429	8.87525e-06	0	1	1
2750-3_2	SL000019	P02647	APOA1	-0.000938135	0.000653332	0.152371	-0.00521075	0.000921332	9.49602e-09	-0.00236774	0.000532938	-0.00341228	-0.0013232	-4.4428	8.87967e-06	1	0	1
3339-33_1	SL007206	P35442	THBS2	0.00311914	0.00100536	0.00215688	0.0119585	0.00282473	5.47752e-05	0.00411297	0.000947158	0.00225657	0.00596937	4.34243	1.40915e-05	0	0	1

## Sheet: 502SASP
SomaID	uniprot	geneID
3708-62_1	P01023	A2M
12644-63_3	P30520	ADSS
3581-53_3	P02765	AHSG
5451-1_3	Q13740	ALCAM
4194-26_3	Q92688	ANP32B
4960-72_1	P04083	ANXA1
4961-17_1	P07355	ANXA2
7915-31_3	Q06481	APLP2
2750-3_2	P02647	APOA1
4712-28_2	P05090	APOD
4965-27_1	P06576	ATP5B
3485-28_2	P61769	B2M
3284-75_1	P21810	BGN
5798-3_3	P55957	BID
4968-50_1	P40121	CAPG
14684-17_3	P17655	CAPN2
12381-26_3	P16152	CBR1
11514-196_3	P13987	CD59
4786-58_3	P30085	CMPK1
2201-17_6	P39060	COL18A1
5346-24_3	Q99829	CPNE1
2609-59_2	P01034	CST3
4971-1_1	Q9UBR2	CTSZ
5879-51_3	Q13561	DCTN2
8480-29_3	Q12805	EFEMP1
13104-32_3	P98172	EFNB1
5509-7_3	P01133	EGF
4983-6_1	P30040	ERP29
4878-3_1	P00742	F10
4931-59_1	P13726	F3
11424-4_3	P16930	FAH
13112-179_3	Q12841	FSTL1
4374-45_2	Q99988	GDF15
4992-49_1	P28799	GRN
4775-34_3	P06396	GSN
4911-49_2	P09211	GSTP1
14146-92_3	P68431	HIST1H3A
5351-52_3	P22626	HNRNPA2B1
10852-114_3	O14979	HNRNPDL
3054-3_2	P00738	HP
13672-3_3	P17066	HSPA6
8469-41_3	P18065	IGFBP2
2685-21_2	P24593	IGFBP5
2686-67_2	P24592	IGFBP6
7145-1_3	Q06033	ITIH3
13959-7_3	P28838	LAP3
3066-12_1	P17931	LGALS3
7638-30_3	Q12907	LMAN2
9182-3_3	Q07954	LRP1
13133-73_3	Q8N2S1	LTBP4
13114-50_3	P51884	LUM
5007-1_1	Q16539	MAPK14
3605-77_4	P48740	MASP1
4924-32_1	P03956	MMP1
4160-49_1	P08253	MMP2
2642-4_1	P68402	PAFAH1B2
9845-33_3	Q99497	PARK7
4187-49_2	P52209	PGD
2652-15_1	Q03405	PLAUR
4151-6_2	P00747	PLG
6650-20_3	Q15063	POSTN
7880-9_3	P25786	PSMA1
5024-67_1	P06400	RB1
12747-89_3	P98179	RBM3
9855-10_3	P61586	RHOA
8925-25_3	Q7LG56	RRM2B
14116-129_3	P26447	S100A4
3024-18_2	P08697	SERPINF2
4479-14_2	P05155	SERPING1
8463-2_3	P08294	SOD3
12351-25_3	P42224	STAT1
4930-21_1	P52823	STC1
9756-6_3	Q01995	TAGLN
9201-13_3	P37802	TAGLN2
12501-10_3	O75347	TBCA
3283-21_1	Q15582	TGFBI
3339-33_1	P35442	THBS2
2278-61_4	P16035	TIMP2
14072-9_3	P13693	TPT1
9065-28_3	P40222	TXLNA
11212-7_3	Q8NBS9	TXNDC5
13967-14_3	Q16881	TXNRD1
13939-14_3	Q16851	UGP2
5858-6_5	P63104	YWHAZ

## Sheet: longsign.centSASP
Sequence	Uniprot	Gene	log(FC.comparing.long.to.short.survival)	t	p.value	FDR	FC.cont2cent	FC.off2cent	F.test	Pval.Ftest	Adj.Pvalue	age.trend	surv.trend
10800-15_3	P50454	SERPINH1	-0.392368	-3.61816	0.00057044	0.502592	0.926675	0.878714	1.81272	0.165673	0.272848	Up_with_Age	Low_with_long_S
5009-11_1	P26038	MSN	-0.36059	-3.61084	0.000584075	0.502592	0.938362	0.899752	1.27426	0.281721	0.404209	Up_with_Age	Low_with_long_S
8697-38_3	P35052	GPC1	-0.303608	-3.59482	0.000609845	0.502592	1.02644	1.13282	3.21808	0.041941	0.0926109	Down_with_Age	Low_with_long_S
13959-7_3	P28838	LAP3	-0.200778	-3.02909	0.00349908	0.56008	0.875102	0.910837	5.99729	0.00292486	0.00983516	Up_with_Age	Low_with_long_S
9753-17_3	P15311	EZR	-0.267316	-2.97287	0.00409632	0.56008	0.874326	0.866606	4.66559	0.0103826	0.0291042	Up_with_Age	Low_with_long_S
12372-50_3	P06753	TPM3	-0.151953	-2.93557	0.0045986	0.56008	0.964842	0.971981	0.861076	0.42418	0.541254	Up_with_Age	Low_with_long_S

## Sheet: longsign.offsSASP
Sequence	Uniprot	Gene	log(FC.comparing.long.to.short.survival)	t	p.value	FDR	FC.cont2cent	FC.off2cent	F.test	Pval.Ftest	Adj.Pvalue	age.trend	surv.trend
3485-28_2	P61769	B2M	-0.28397	-3.62034	0.000571457	0.107127	0.529434	0.506534	63.7768	1.56e-22	6.79e-20	Up_with_Age	Low_with_long_S
9468-8_3	Q12907	LMAN2	-0.21103	-3.57045	0.000670648	0.107127	0.693466	0.67633	45.1815	3.84e-17	4.97e-15	Up_with_Age	Low_with_long_S
11450-110_3	P07237	P4HB	-0.212527	-3.44491	0.000997573	0.107127	0.818482	0.793144	17.6722	7.75e-08	9.81e-07	Up_with_Age	Low_with_long_S
8870-38_3	P06748	NPM1	0.128423	3.35634	0.00131362	0.112198	1.08723	1.11327	10.648	3.88e-05	0.000226966	Down_with_Age	High_with_long_S
3581-53_3	P02765	AHSG	0.145024	3.28352	0.00164206	0.117901	1.22818	1.25425	28.3806	1.11e-11	3.54e-10	Down_with_Age	High_with_long_S
6119-14_3	Q7Z304	MAMDC2	0.106673	3.25352	0.00179864	0.117901	1.13465	1.13872	22.5551	1.24e-09	2.38e-08	Down_with_Age	High_with_long_S
4971-1_1	Q9UBR2	CTSZ	-0.235621	-3.15428	0.00242253	0.127064	0.750203	0.721465	27.885	1.65e-11	5.16e-10	Up_with_Age	Low_with_long_S
14088-38_3	P24592	IGFBP6	-0.198128	-3.15158	0.0024421	0.127064	0.699025	0.656034	50.3592	1.02e-18	1.95e-16	Up_with_Age	Low_with_long_S
8043-153_3	P49747	COMP	0.249065	3.12677	0.00264317	0.128903	0.870228	0.865285	4.64736	0.0105611	0.0295007	Up_with_Age	High_with_long_S
4374-45_2	Q99988	GDF15	-0.273685	-3.09351	0.0028992	0.128903	0.523834	0.510753	73.0344	5.28e-25	3.61e-22	Up_with_Age	Low_with_long_S
4786-58_3	P30085	CMPK1	0.122988	3.07158	0.00309174	0.133469	1.23118	1.21481	31.2724	1.13e-12	4.66e-11	Down_with_Age	High_with_long_S
9394-19_3	Q9Y646	CPQ	-0.202719	-3.04668	0.00332474	0.137741	1.01272	1.02672	0.200563	0.818423	0.866435	Down_with_Age	Low_with_long_S
2609-59_2	P01034	CST3	-0.221042	-3.02652	0.00352532	0.139352	0.618404	0.592278	56.1241	2.18e-20	6.52e-18	Up_with_Age	Low_with_long_S
9525-1_3	Q13308	PTK7	-0.170774	-2.91947	0.00481334	0.166828	0.846566	0.853173	11.1064	2.55e-05	0.000157645	Up_with_Age	Low_with_long_S
