# Supplementary material for: Protein signatures of centenarians and their offspring suggest centenarians age slower than other humans
Source: Aging Cell. 2021 Jan 29;20(2):e13290. doi: 10.1111/acel.13290 (PMC7884029; doi:10.1111/acel.13290)
Supplement: Supplementary file 1 — Appendix S1 [file ACEL-20-e13290-s001.zip › acel13290-sup-0018-TableS10.csv]

analytes.list	uniprot	geneID	FC.gender.male	FC.year	FC.cont2cent	FC.off2cent	F.test	Pval.Ftest	Adj.Pvalue	in.aging	in.Immune.Senescence	in.Extr.Old.Age	in.Meta	in.validate.Int	in.extr.longevity	in.longevity	in.SASP	CENT.Module	CTRL.Module
14042-11_3	Q8N474	SFRP1	0.975213917	0.990093922	0.299922613	0.271780824	115.2331521	7.91E-35	3.78E-31	Yes	No	No	No	No	No	No	No	M0	M0
3045-72_2	P21246	PTN	0.952700777	0.998072558	0.424080025	0.412717112	112.1825112	3.88E-34	9.28E-31	Yes	No	No	Yes	Yes	No	No	No	M0	M0
9756-6_3	Q01995	TAGLN	1.042045187	0.992698504	0.455852635	0.407945028	94.38654445	2.74E-30	4.37E-27	Yes	No	No	No	Yes	No	No	Yes	M5	M8
3362-61_2	Q9BU40	CHRDL1	0.927022277	1.002718331	0.533674025	0.500435448	91.46991838	1.43E-29	1.71E-26	Yes	No	No	Yes	Yes	No	No	No	M0	M0
8304-50_3	O00300	TNFRSF11B	0.969031276	1.004420575	0.527239588	0.525521031	80.41873916	6.50E-27	6.22E-24	Yes	No	No	No	Yes	No	Yes	No	M0	M0
3234-23_2	Q76M96	CCDC80	0.9778736	0.998385021	0.603445646	0.558224457	77.96197426	2.87E-26	2.29E-23	Yes	No	No	Yes	Yes	No	No	No	M0	M0
4374-45_2	Q99988	GDF15	1.069579833	0.999996062	0.523834293	0.510752827	73.03441936	5.28E-25	3.61E-22	Yes	No	No	Yes	Yes	No	Yes	Yes	M5	M0
8819-3_3	P18065	IGFBP2	1.002814456	1.014558023	0.368902526	0.352614085	72.35237547	7.53E-25	4.50E-22	Yes	No	No	No	No	No	No	Yes	M0	M0
11109-56_3	Q4LDE5	SVEP1	0.939267954	1.008071572	0.563661936	0.574091938	65.74086989	4.78E-23	2.39E-20	Yes	No	No	No	Yes	No	No	No	M0	M0
10702-1_3	Q2UY09	COL28A1	1.028591689	1.000425741	0.562928802	0.529294075	65.59134346	5.00E-23	2.39E-20	Yes	No	No	No	No	No	No	No	M5	M0
3485-28_2	P61769	B2M	0.987063278	0.996871738	0.529434455	0.506534318	63.77676909	1.56E-22	6.79E-20	Yes	No	No	Yes	No	No	Yes	Yes	M5	M0
11178-21_3	Q4LDE5	SVEP1	0.8896906	1.012055413	0.469702372	0.484129903	59.27556019	2.66E-21	1.06E-18	Yes	No	No	No	Yes	No	No	No	M0	M0
6605-17_3	P35858	IGFALS	1.023697899	1.009517797	1.671373235	1.559984067	57.51236891	9.10E-21	3.35E-18	Yes	No	No	No	No	No	No	No	M0	M0
2944-66_2	P41271	NBL1	1.007123845	0.993972099	0.532322002	0.510452191	56.64765469	1.67E-20	5.71E-18	Yes	No	No	Yes	No	No	No	No	M5	M8
8464-31_3	Q2I0M5	RSPO4	1.014337556	1.003598078	0.686433435	0.671935559	56.22472161	2.04E-20	6.51E-18	Yes	No	No	Yes	Yes	No	No	No	M0	M17
2609-59_2	P01034	CST3	1.021699575	0.994025259	0.618404475	0.592277507	56.12411073	2.18E-20	6.52E-18	Yes	No	No	Yes	No	No	Yes	Yes	M5	M0
3024-18_2	P08697	SERPINF2	0.966957597	0.988876331	1.429150131	1.428102064	55.69015166	2.80E-20	7.88E-18	Yes	No	No	Yes	Yes	No	No	Yes	M0	M0
7211-2_3	P07998	RNASE1	0.97141703	0.9766398	0.359417437	0.325163509	55.3159767	3.58E-20	9.52E-18	Yes	No	No	No	Yes	No	No	No	M5	M0
11388-75_3	Q14508	WFDC2	1.031190307	1.006467194	0.56071315	0.519143628	54.81282505	5.01E-20	1.26E-17	Yes	No	No	No	Yes	No	Yes	No	M5	M8
8368-102_3	P20333	TNFRSF1B	1.017908468	1.007253131	0.59445678	0.570664519	54.23275138	7.65E-20	1.83E-17	Yes	No	No	No	No	No	Yes	No	M5	M0
8469-41_3	P18065	IGFBP2	0.964652011	0.998892902	0.502429465	0.500949643	53.26929395	1.41E-19	3.21E-17	Yes	No	No	Yes	Yes	No	No	No	M0	M0
13118-5_3	Q9H4F8	SMOC1	1.019785423	0.996247869	0.716932781	0.721870823	52.81467656	2.05E-19	4.46E-17	Yes	No	No	Yes	No	No	No	No	M0	M0
13392-13_3	P05026	ATP1B1	1.016410816	0.995736061	1.209047797	1.212375791	51.8315385	3.72E-19	7.74E-17	Yes	No	No	No	Yes	No	Yes	No	M1	M15
6392-7_3	O76076	WISP2	1.061263921	1.011150234	0.594083555	0.557738074	50.72577652	7.90E-19	1.58E-16	Yes	No	No	No	No	No	No	No	M5	M0
14088-38_3	P24592	IGFBP6	1.169801639	1.004465683	0.699024577	0.656033716	50.35918052	1.02E-18	1.95E-16	Yes	No	No	No	No	No	Yes	Yes	M5	M8
5496-49_3	Q9HCB6	SPON1	0.953880323	0.999859868	0.638772717	0.60081118	49.42037507	2.06E-18	3.79E-16	Yes	No	No	No	No	No	No	Yes	M8	M8
6546-41_3	Q9UBU2	DKK2	0.880101025	1.007705475	0.58115598	0.548156358	48.97278023	2.64E-18	4.68E-16	Yes	No	No	No	No	No	No	No	M0	M0
11196-31_3	P12111	COL6A3	1.01562533	1.00255385	0.744105557	0.716483163	48.94634937	3.03E-18	5.18E-16	Yes	No	No	No	No	No	No	Yes	M5	M0
3438-10_2	O95633	FSTL3	1.006578642	1.007706232	0.614755653	0.566883472	48.26501854	4.30E-18	7.10E-16	Yes	No	No	Yes	Yes	No	No	No	M5	M8
2654-19_1	P19438	TNFRSF1A	0.987602269	0.999151356	0.641038048	0.62414754	48.01599285	5.43E-18	8.66E-16	Yes	No	No	Yes	No	No	No	No	M5	M0
3605-77_4	P48740	MASP1	1.009202378	1.002276332	1.243775728	1.23828235	47.73325723	6.23E-18	9.62E-16	Yes	No	Yes	No	Yes	No	No	Yes	M9	M5
4297-62_3	Q9HCB6	SPON1	0.957885032	1.001281873	0.629062574	0.598258699	47.61585656	6.76E-18	1.01E-15	Yes	No	No	Yes	Yes	No	No	No	M8	M8
4496-60_2	P39900	MMP12	0.989215323	0.999243922	0.475223527	0.428741614	47.06721302	1.02E-17	1.48E-15	Yes	No	No	Yes	Yes	No	No	No	M0	M0
4834-61_2	P29317	EPHA2	1.03759019	1.004003849	0.647795984	0.587968566	46.83966088	1.20E-17	1.69E-15	Yes	No	No	Yes	No	No	Yes	No	M20	M8
7776-20_3	Q8IZJ1	UNC5B	0.988386206	0.997386972	0.752827833	0.749559802	46.7018324	1.43E-17	1.96E-15	Yes	No	No	No	No	No	No	No	M0	M0
4979-34_2	Q07507	DPT	0.973295523	0.999476087	0.636519871	0.621930576	46.40442966	1.58E-17	2.10E-15	Yes	No	No	Yes	Yes	No	No	No	M5	M7
9468-8_3	Q12907	LMAN2	1.004240838	1.00161381	0.693465718	0.676330417	45.18152642	3.84E-17	4.97E-15	Yes	No	No	No	No	No	Yes	Yes	M5	M8
6321-65_3	Q9Y5H3	PCDHGA10	1.049146561	0.993943305	0.633168384	0.629415267	44.83578123	5.17E-17	6.51E-15	Yes	No	No	No	No	No	No	No	M0	M0
9003-99_3	Q9UEW3	MARCO	0.984276574	0.987457656	1.294026256	1.359578621	44.66394631	5.39E-17	6.61E-15	Yes	No	No	No	No	No	Yes	No	M9	M15
8427-118_3	Q9BXY4	RSPO3	1.007800179	0.993510006	0.727477745	0.696703572	43.96307547	9.35E-17	1.12E-14	Yes	No	No	No	No	No	No	No	M0	M0
7695-106_3	Q13501	SQSTM1	1.000887437	0.99436613	1.231147219	1.243270327	43.77366251	1.02E-16	1.19E-14	Yes	No	No	No	No	No	Yes	No	M9	M15
2570-72_5	P18065	IGFBP2	1.027440415	1.022073177	0.472975044	0.451661238	43.44073936	1.29E-16	1.47E-14	Yes	No	No	No	Yes	No	No	No	M0	M0
11545-9_3	Q92956	TNFRSF14	1.012156175	0.995148542	1.226391449	1.229341951	43.3203756	1.48E-16	1.65E-14	Yes	No	No	No	No	No	No	No	M9	M15
11425-31_3	Q96T51	RUFY1	0.998859977	0.991217262	1.486673702	1.510409264	43.15901502	1.62E-16	1.76E-14	Yes	No	No	No	Yes	No	Yes	No	M9	M11
11563-51_3	Q96C24	SYTL4	0.988889566	0.990059055	1.258819734	1.294659627	42.94775557	1.88E-16	1.99E-14	Yes	No	No	No	No	No	Yes	No	M9	M15
11212-7_3	Q8NBS9	TXNDC5	0.973055036	0.997580001	0.667955984	0.693777985	42.96376148	1.91E-16	1.99E-14	Yes	No	No	No	Yes	No	No	Yes	M5	M0
11457-53_3	Q14376	GALE	1.01370092	0.998138261	1.259088902	1.262245042	42.73434198	2.19E-16	2.23E-14	Yes	No	No	No	No	No	No	Yes	M9	M16
11539-4_3	P56134	ATP5J2	1.005379034	0.995399528	1.201959228	1.21932761	42.60364777	2.47E-16	2.46E-14	Yes	No	No	No	No	No	Yes	No	M9	M15
3591-51_3	P55285	CDH6	1.012415791	0.996992062	1.285879713	1.297654255	41.78908388	4.34E-16	4.17E-14	Yes	No	Yes	No	Yes	No	No	Yes	M16	M11
4721-54_2	Q07654	TFF3	0.859105229	1.000121498	0.491359556	0.452719806	41.78252814	4.36E-16	4.17E-14	Yes	No	No	Yes	No	No	No	No	M5	M0
5646-20_3	Q93091	RNASE6	1.080949844	1.007384028	0.57424257	0.561128316	41.36981311	6.01E-16	5.64E-14	Yes	No	No	No	No	No	No	No	M5	M0
5078-82_3	O15197	EPHB6	0.97705715	1.00190382	0.756301791	0.735081745	41.18594581	6.87E-16	6.32E-14	Yes	No	No	Yes	No	No	No	No	M5	M8
5383-14_3	Q96RJ3	TNFRSF13C	1.019940039	0.988659328	1.421726494	1.451901945	40.81223066	8.61E-16	7.77E-14	Yes	No	No	Yes	No	No	Yes	No	M9	M11
5456-59_2	Q96KN2	CNDP1	1.013393853	0.983147777	1.771689155	1.793357406	40.78298815	8.79E-16	7.79E-14	Yes	No	No	Yes	No	No	No	No	M0	M0
13496-19_3	Q01581	HMGCS1	1.020717254	0.998876498	1.268775049	1.272630717	40.63996907	9.76E-16	8.37E-14	Yes	No	No	No	Yes	No	No	No	M1	M0
12427-8_3	P30305	CDC25B	0.988883339	0.997940886	1.175435589	1.194063747	40.72993135	9.79E-16	8.37E-14	Yes	No	No	No	No	No	Yes	No	M1	M10
8942-2_3	Q7Z2W9	MRPL21	1.031167179	0.9971861	1.400200008	1.369095758	40.25390817	1.29E-15	1.08E-13	Yes	No	No	No	No	No	No	No	M9	M11
12668-7_3	O75351	VPS4B	0.995253724	0.997446115	1.181206989	1.192913109	39.84713896	1.78E-15	1.47E-13	Yes	No	No	No	No	No	Yes	No	M1	M10
5654-70_3	Q96JJ7	TMX3	0.969635705	1.003358583	0.698756809	0.713563518	39.63138062	2.04E-15	1.65E-13	Yes	No	No	No	Yes	No	No	No	M0	M2
13126-52_3	Q02487	DSC2	1.033332973	1.013696453	0.716895244	0.668151326	39.59684737	2.14E-15	1.69E-13	Yes	No	No	Yes	No	No	No	No	M5	M7
2590-69_4	Q01973	ROR1	0.975285034	0.997455004	0.791747654	0.757311599	39.61783432	2.15E-15	1.69E-13	Yes	No	No	No	No	No	No	No	M0	M0
8235-48_3	P05060	CHGB	1.01426279	1.002681673	0.636228333	0.614445021	39.40053858	2.42E-15	1.87E-13	Yes	No	No	No	Yes	No	No	No	M5	M0
8348-4_3	P29323	EPHB2	0.918093334	1.009128816	0.676998639	0.631181672	39.26860259	2.72E-15	2.07E-13	Yes	No	No	No	No	No	No	Yes	M5	M8
13236-25_3	P56704	WNT3A	0.999070166	0.991464452	1.423118293	1.436757402	39.17677357	2.91E-15	2.18E-13	Yes	No	No	No	No	No	No	No	M9	M11
14583-49_3	O14793	MSTN	1.011731415	1.000531336	1.18780852	1.191846904	38.96618069	3.48E-15	2.56E-13	Yes	No	No	Yes	Yes	No	No	No	M16	M11
13042-7_3	Q16322	KCNA10	0.998973888	0.997439591	1.199114726	1.21943075	38.66250794	4.35E-15	3.15E-13	Yes	No	No	No	No	No	Yes	No	M1	M10
2614-28_2	P52798	EFNA4	1.00695913	0.994478008	0.780576635	0.751614589	37.90456494	7.61E-15	5.43E-13	Yes	No	No	Yes	No	No	No	No	M5	M0
2686-67_2	P24592	IGFBP6	1.142058976	0.992942029	0.617919232	0.55979092	37.80260385	7.89E-15	5.55E-13	Yes	No	No	Yes	No	No	No	No	M5	M8
12934-1_3	Q9UII4	HERC5	1.005839925	1.002846108	1.265720228	1.23527166	37.36181044	1.16E-14	8.04E-13	Yes	No	No	No	Yes	No	No	No	M1	M0
6079-59_3	Q8TE99	ACPL2	1.004384316	0.991767138	1.213559184	1.244215347	37.26708348	1.20E-14	8.20E-13	Yes	No	No	No	Yes	No	Yes	No	M9	M15
9294-45_3	P55001	MFAP2	1.002954531	0.976438135	0.652928765	0.609233472	36.70195063	1.83E-14	1.23E-12	Yes	No	No	No	Yes	No	No	No	M0	M0
8007-19_3	P07858	CTSB	1.027360744	1.008273681	0.569007419	0.58434897	36.57017484	1.98E-14	1.32E-12	Yes	No	No	No	No	No	No	Yes	M0	M0
6234-74_3	Q6UXI7	VIT	1.111512605	0.995931248	0.668114663	0.630257783	36.49615332	2.09E-14	1.36E-12	Yes	No	No	No	No	No	No	No	M5	M8
13053-6_3	Q9UN76	SLC6A14	0.982113114	0.984275318	1.3211561	1.387057915	36.50955328	2.11E-14	1.36E-12	Yes	No	No	No	Yes	No	Yes	No	M9	M15
9188-119_3	Q07325	CXCL9	0.908979639	1.032581592	0.578665165	0.522871952	36.31711335	2.58E-14	1.65E-12	Yes	No	No	Yes	Yes	No	No	No	M0	M0
5249-31_3	O94768	STK17B	1.018727078	1.002568614	1.231319662	1.211944919	36.10983826	2.80E-14	1.76E-12	Yes	No	No	Yes	No	No	Yes	No	M9	M5
8755-202_3	P04440 P13763 P01916 P04232	HLA-DPB1	0.990445703	0.992575138	1.238890736	1.273652202	36.07871139	2.86E-14	1.78E-12	Yes	No	No	No	Yes	No	Yes	No	M9	M15
6462-12_3	Q99727	TIMP4	0.953241532	0.998569219	0.741339705	0.716807062	35.92344533	3.34E-14	2.05E-12	Yes	No	No	No	Yes	No	No	No	M0	M0
5262-57_3	O75815	BCAR3	1.018906476	1.002689482	1.176868967	1.196630425	35.82814877	3.59E-14	2.17E-12	Yes	No	Yes	No	No	No	No	No	M16	M11
14050-61_3	P52798	EFNA4	1.011368198	0.99641914	0.848020009	0.83181195	35.75952472	3.92E-14	2.34E-12	Yes	No	No	No	No	No	No	No	M5	M0
5463-22_3	P54826	GAS1	0.977245397	0.997257531	0.83961827	0.834487357	35.69401447	4.19E-14	2.48E-12	Yes	No	No	Yes	No	No	No	No	M0	M0
2602-2_2	O15123	ANGPT2	1.005511286	0.999051333	0.662432909	0.638945066	35.51654091	4.53E-14	2.64E-12	Yes	No	No	Yes	No	No	No	No	M8	M0
5066-134_3	Q08708	CD300C	1.016688218	1.005619245	0.708224812	0.69605447	35.25576091	5.32E-14	3.07E-12	Yes	No	No	Yes	No	No	No	No	M5	M0
5988-49_3	O43557	TNFSF14	1.000588022	0.996425804	1.251806975	1.286987012	35.23545117	5.50E-14	3.10E-12	Yes	No	No	No	No	No	Yes	No	M1	M10
3066-12_1	P17931	LGALS3	0.96685281	0.997519753	0.815329269	0.795606134	35.23496936	5.51E-14	3.10E-12	Yes	No	No	Yes	Yes	No	No	Yes	M0	M0
3737-6_3	P09668	CTSH	1.040288555	0.998056227	0.835857748	0.808225195	35.12599275	5.98E-14	3.33E-12	Yes	No	No	No	No	No	No	No	M5	M0
3627-71_4	Q495T6	MMEL1	0.997324861	0.999049636	1.200627323	1.227460217	35.06943081	6.35E-14	3.49E-12	Yes	No	Yes	No	No	No	No	No	M16	M11
7870-8_3	Q96KN2	CNDP1	1.050985551	0.993346727	1.78854913	1.697221309	34.82433177	7.92E-14	4.31E-12	Yes	No	No	No	No	No	No	No	M0	M0
13991-47_3	O43432	EIF4G3	0.988665739	0.997932597	1.128282776	1.15901814	34.51962573	9.80E-14	5.27E-12	Yes	No	No	No	No	No	No	Yes	M1	M0
7860-9_3	Q5GLZ8	HERC4	0.97904706	0.985374389	1.281563666	1.314415359	34.40634463	1.01E-13	5.37E-12	Yes	No	No	No	No	No	Yes	No	M9	M15
7915-31_3	Q06481	APLP2	1.007412344	1.000706317	0.806449224	0.787117738	34.45326106	1.05E-13	5.51E-12	Yes	No	No	No	Yes	No	No	Yes	M0	M0
6649-51_3	O95631	NTN1	1.007315264	1.000068694	0.742989141	0.729960532	34.37643866	1.06E-13	5.51E-12	Yes	No	No	Yes	Yes	No	No	No	M0	M0
7244-16_3	Q9H665	IGFLR1	0.969588427	0.997372589	0.576143962	0.528503712	34.37412095	1.08E-13	5.56E-12	Yes	No	No	No	No	No	No	No	M5	M0
2948-58_2	P10912	GHR	0.971728354	0.9995123	1.353997754	1.371458853	34.18117178	1.22E-13	6.21E-12	Yes	No	No	Yes	Yes	No	No	No	M0	M0
5139-32_3	O95185	UNC5C	0.998129624	1.003969189	0.712205291	0.668802606	33.94594368	1.46E-13	7.35E-12	Yes	No	No	Yes	No	No	Yes	No	M5	M8
11102-22_3	Q9BYZ8	REG4	1.042818815	0.991039205	0.700596068	0.664636662	33.9842024	1.50E-13	7.48E-12	Yes	No	No	Yes	Yes	No	No	No	M0	M0
4763-31_3	P43652	AFM	1.009873421	0.996994131	1.238480216	1.208941763	33.89986826	1.54E-13	7.60E-12	Yes	No	Yes	No	No	No	No	No	M0	M0
12355-223_3	Q96E11	MRRF	0.999669484	0.99402808	1.205957698	1.246671062	33.79957837	1.64E-13	8.01E-12	Yes	No	No	No	No	No	No	No	M9	M15
3418-12_2	Q8IU85	CAMK1D	0.985833766	0.996327069	1.24089915	1.243080712	33.51744144	2.07E-13	1.00E-11	Yes	No	Yes	No	Yes	No	Yes	No	M1	M0
2789-26_2	P09237	MMP7	0.964663624	0.992580572	0.653863253	0.575996297	33.47896555	2.13E-13	1.02E-11	Yes	No	No	Yes	Yes	No	Yes	No	M5	M0
8005-1_3	P84157	MXRA7	1.040454673	1.00396114	0.725143455	0.67523559	33.41203683	2.17E-13	1.03E-11	Yes	No	No	No	No	No	No	No	M5	M8
4920-10_1	P61626	LYZ	1.000034482	0.991430506	0.636778557	0.633559832	32.69897599	3.93E-13	1.84E-11	Yes	No	No	Yes	No	No	No	No	M0	M2
14124-6_3	O43921	EFNA2	0.98561215	0.994595296	0.830201243	0.802885483	32.58483338	4.22E-13	1.96E-11	Yes	No	No	Yes	No	No	No	No	M5	M0
3611-70_4	P42892	ECE1	1.008228412	0.999132947	1.242613675	1.232870597	32.39528335	4.81E-13	2.20E-11	Yes	No	Yes	No	Yes	No	No	Yes	M9	M11
12457-10_3	Q9BV57	ADI1	1.007295075	0.994933829	1.160800785	1.194346823	32.43153798	4.83E-13	2.20E-11	Yes	No	No	No	No	No	No	No	M9	M11
7779-86_3	Q9NPF2	CHST11	1.014620823	0.992464189	1.253154454	1.255357639	32.06652762	6.20E-13	2.80E-11	Yes	No	No	No	No	No	No	No	M9	M11
13095-51_3	P05451	REG1A	0.969484279	0.994480556	0.608041371	0.601100889	32.12791335	6.29E-13	2.81E-11	Yes	No	No	Yes	No	No	No	No	M0	M0
2615-60_2	P52803	EFNA5	1.014813055	1.003680772	0.741802973	0.671144963	32.00193263	6.52E-13	2.89E-11	Yes	No	No	Yes	No	No	No	No	M5	M7
12370-30_3	Q13790	APOF	1.050881043	1.010791346	0.590746252	0.539433055	31.86902736	7.11E-13	3.12E-11	Yes	No	No	No	No	No	No	No	M5	M0
12530-14_3	P61024	CKS1B	0.986876477	0.995017727	1.207726866	1.207799304	31.87128987	7.32E-13	3.18E-11	Yes	No	No	No	No	No	No	No	M6	M4
3741-4_3	P05113	IL5	1.006778762	1.000722366	1.223590539	1.226963045	31.79566257	7.64E-13	3.29E-11	Yes	No	No	No	Yes	No	No	No	M16	M11
3437-80_3	P36888	FLT3	1.001441657	1.004135246	1.233133691	1.214311311	31.72240242	8.09E-13	3.44E-11	Yes	No	Yes	No	Yes	No	No	No	M1	M1
12732-13_3	Q5T2T1	MPP7	1.014963906	0.997679334	1.09400392	1.119788738	31.71699353	8.12E-13	3.44E-11	Yes	No	No	No	No	No	No	No	M0	M0
13430-50_3	Q13336	SLC14A1	0.994746744	0.985435628	1.238769479	1.298040345	31.67530363	8.27E-13	3.47E-11	Yes	No	No	No	No	No	No	No	M9	M15
5459-33_3	P01037	CST1	1.067561341	1.000535736	0.528769972	0.523294174	31.64613406	8.84E-13	3.68E-11	Yes	No	No	Yes	No	No	No	No	M0	M0
4786-58_3	P30085	CMPK1	1.018500233	1.001858797	1.23117926	1.214807874	31.27235528	1.13E-12	4.66E-11	Yes	No	Yes	No	Yes	No	Yes	Yes	M9	M5
5261-13_3	P42684	ABL2	1.017604519	0.998591955	1.200115852	1.206194094	31.12292685	1.29E-12	5.28E-11	Yes	No	Yes	No	Yes	No	Yes	No	M16	M11
11536-9_3	Q5VVJ2	MYSM1	0.999851131	0.995087146	1.166402667	1.213111928	30.8911359	1.57E-12	6.37E-11	Yes	No	No	No	No	No	No	No	M9	M11
4719-58_2	P30101	PDIA3	1.014728772	1.005092479	1.184467296	1.1649482	30.8259594	1.60E-12	6.43E-11	Yes	No	Yes	No	No	No	No	Yes	M16	M5
7195-119_3	Q15375	EPHA7	0.992456352	0.998354837	0.88537048	0.86869225	30.75492751	1.77E-12	7.00E-11	Yes	No	No	No	No	No	No	No	M0	M0
8950-4_3	Q9UQC9	CLCA2	0.980195548	0.996466154	1.149712466	1.153900282	30.75191956	1.77E-12	7.00E-11	Yes	No	No	No	No	No	No	No	M9	M0
5412-53_3	P26842	CD27	1.012058439	0.996841126	1.246617776	1.240092155	30.62995032	1.89E-12	7.41E-11	Yes	No	No	No	No	No	No	No	M0	M0
5635-66_3	Q9NZC2	TREM2	0.936965877	1.001606677	0.591858785	0.588589986	30.59987565	1.91E-12	7.43E-11	Yes	No	No	No	No	No	No	No	M0	M0
8864-59_3	Q5EE01	CENPW	0.979051911	0.992916895	1.209644056	1.238690548	30.60509731	1.93E-12	7.45E-11	Yes	No	No	No	No	No	No	No	M1	M15
13085-18_3	P43220	GLP1R	0.980608431	0.995703136	1.144837995	1.159591036	30.60643062	1.95E-12	7.46E-11	Yes	No	No	No	No	No	Yes	No	M16	M20
8480-29_3	Q12805	EFEMP1	0.96127917	0.988116242	0.764240836	0.769738641	30.5755136	1.97E-12	7.48E-11	Yes	No	No	Yes	Yes	No	No	Yes	M13	M5
4907-56_1	P02671 P02675 P02679	FGA FGB FGG	0.971677383	1.021418937	0.689520735	0.65792191	30.35466164	2.35E-12	8.85E-11	Yes	No	No	Yes	Yes	No	No	No	M0	M0
13422-66_3	Q16206	ENOX2	0.990486055	0.998308607	1.133697152	1.140521512	30.34241657	2.37E-12	8.86E-11	Yes	No	No	No	No	No	Yes	No	M1	M0
5410-53_3	P55291	CDH15	1.023603687	1.004118451	1.184372907	1.168636063	30.31381552	2.39E-12	8.87E-11	Yes	No	Yes	No	Yes	No	No	No	M9	M5
12446-49_3	P08263	GSTA1	1.022474831	0.999528948	1.239418284	1.245226202	30.32164153	2.41E-12	8.87E-11	Yes	No	No	No	No	No	No	No	M16	M0
5134-52_2	Q8TDQ0	HAVCR2	1.039699368	1.006644519	0.693972679	0.640170697	30.31076653	2.43E-12	8.88E-11	Yes	No	No	Yes	No	No	No	No	M5	M8
8474-6_3	Q01973	ROR1	0.963667871	0.997363903	0.713737716	0.657222419	30.21223153	2.59E-12	9.39E-11	Yes	No	No	Yes	No	No	No	No	M5	M8
8463-2_3	P08294	SOD3	0.92189517	0.989893962	0.784932008	0.781423416	30.23768996	2.72E-12	9.79E-11	Yes	No	No	Yes	Yes	No	No	Yes	M0	M0
8099-42_3	Q9BUD6	SPON2	0.938166169	1.004607889	0.673316865	0.646572834	30.11626132	2.83E-12	1.01E-10	Yes	No	No	No	No	No	Yes	No	M5	M8
14054-17_3	Q13261	IL15RA	0.991176041	1.006940749	0.732656812	0.718712814	30.08693449	2.93E-12	1.04E-10	Yes	No	No	No	Yes	No	No	No	M5	M0
9276-7_3	P48052	CPA2	1.010998343	0.987892985	1.263714013	1.329167046	29.9718815	3.17E-12	1.12E-10	Yes	No	No	No	Yes	No	No	No	M9	M15
8409-3_3	Q6UXX9	RSPO2	1.009142811	1.00008893	0.771203298	0.775602662	29.94637453	3.32E-12	1.16E-10	Yes	No	No	No	No	No	No	No	M0	M0
3651-50_5	P35968	KDR	1.026778153	1.003103045	1.165095867	1.147364184	29.89751201	3.36E-12	1.17E-10	Yes	No	No	Yes	Yes	No	No	No	M0	M0
10616-67_3	Q9NZ53	PODXL2	1.002539677	0.985708727	0.789998619	0.787797595	29.56618077	4.53E-12	1.56E-10	Yes	No	No	No	No	No	No	No	M0	M0
4989-7_1	P02679	FGG	1.001098219	1.026016726	0.677344678	0.653288663	29.4978787	4.59E-12	1.57E-10	Yes	No	No	Yes	No	No	No	No	M0	M0
4959-2_1	O95994	AGR2	1.008806865	0.994801774	1.157379426	1.185159672	29.39251851	5.06E-12	1.72E-10	Yes	No	Yes	No	No	No	No	No	M0	M11
13516-46_3	Q5J8M3	EMC4	1.014961217	0.995683004	1.323824664	1.307920202	29.32791162	5.32E-12	1.79E-10	Yes	No	No	No	Yes	No	No	No	M9	M11
3630-27_4	Q8N126	CADM3	1.006126332	0.995450506	1.181217889	1.211117186	29.31339115	5.38E-12	1.80E-10	Yes	No	No	No	No	No	No	No	M16	M11
5644-60_3	P34096	RNASE4	0.995957697	1.005715034	0.756714025	0.728800585	29.21820075	5.65E-12	1.88E-10	Yes	No	No	No	No	No	No	Yes	M5	M8
5115-31_3	Q969Z4	RELT	1.076014369	1.002221465	0.719066881	0.68286993	29.13240013	6.21E-12	2.05E-10	Yes	No	No	Yes	No	No	No	No	M5	M7
2796-62_2	P02671 P02675 P02679	FGA FGB FGG	0.952501575	1.013170512	0.579046465	0.522939308	29.04643007	6.47E-12	2.12E-10	Yes	No	No	Yes	No	No	No	No	M18	M0
8908-14_3	Q9UJ90	KCNE5	0.990129793	0.999634127	0.795991869	0.788894308	28.83550211	7.85E-12	2.56E-10	Yes	No	No	No	Yes	No	No	No	M0	M0
3331-8_1	Q6NW40	RGMB	1.038649205	1.001807591	0.767908801	0.740619789	28.69670672	8.65E-12	2.80E-10	Yes	No	No	Yes	No	No	No	No	M0	M8
4359-87_1	O43781	DYRK3	1.01612409	1.002026959	1.1537796	1.146927756	28.66427344	8.98E-12	2.88E-10	Yes	No	No	No	Yes	No	No	No	M16	M11
3581-53_3	P02765	AHSG	0.998384704	0.992581608	1.228177583	1.254253981	28.38061818	1.11E-11	3.54E-10	Yes	No	No	Yes	Yes	No	Yes	Yes	M16	M15
9969-8_3	Q86VW1	SLC22A16	1.023926	1.005707055	1.284172049	1.250040595	28.31799248	1.20E-11	3.80E-10	Yes	No	No	No	No	No	No	No	M9	M11
6472-40_3	P40967	PMEL	1.020477971	0.995389195	1.155293224	1.192199162	28.29298793	1.21E-11	3.81E-10	Yes	No	No	No	Yes	No	No	No	M16	M11
4971-1_1	Q9UBR2	CTSZ	1.042678952	1.001900647	0.750203014	0.721464688	27.88503875	1.65E-11	5.16E-10	Yes	No	No	Yes	No	No	Yes	Yes	M0	M0
3622-33_4	Q99538	LGMN	1.017213696	1.00614518	1.164761921	1.161653697	27.84212526	1.70E-11	5.28E-10	Yes	No	Yes	No	No	No	No	No	M16	M5
3803-10_2	P28325	CST5	1.064636426	0.998767134	0.434992083	0.424979682	27.6220224	2.06E-11	6.28E-10	Yes	No	No	Yes	Yes	No	No	No	M0	M0
8918-64_3	Q14289	PTK2B	0.992592339	0.995308661	1.198800019	1.199140565	27.5882669	2.06E-11	6.28E-10	Yes	No	No	No	No	No	No	No	M9	M4
4708-3_2	P14061	HSD17B1	1.008278698	1.000058845	1.159043281	1.17491068	27.60150989	2.06E-11	6.28E-10	Yes	No	Yes	No	No	No	No	No	M16	M11
6506-54_3	P49755	TMED10	1.002460889	0.999620645	0.755796693	0.760908476	27.55823321	2.16E-11	6.54E-10	Yes	No	No	No	No	No	No	Yes	M0	M0
5739-75_3	P60985	KRTDAP	0.993700333	1.00186657	1.192473207	1.213197629	27.4778807	2.31E-11	6.95E-10	Yes	No	No	No	Yes	No	No	No	M9	M4
8264-43_3	O00548	DLL1	1.034412917	0.994559847	0.774646849	0.730101756	27.44587109	2.34E-11	7.00E-10	Yes	No	No	No	No	No	No	No	M0	M0
10363-13_3	P84022	SMAD3	1.007058048	0.991362157	1.26601425	1.302967535	27.41598774	2.37E-11	7.04E-10	Yes	No	Yes	No	No	No	Yes	No	M9	M11
11121-56_3	Q2TAL6	VWC2	0.997718721	0.997178824	0.811118913	0.79795068	27.28200976	2.66E-11	7.86E-10	Yes	No	No	No	No	No	No	No	M0	M8
11682-7_3	Q9H3M7	TXNIP	1.006034244	0.997670396	1.175731358	1.190477826	27.28153965	2.70E-11	7.93E-10	Yes	No	No	No	Yes	No	Yes	No	M1	M10
13561-5_3	P50406	HTR6	1.008524056	0.995331775	1.305310849	1.321366416	27.11721687	3.01E-11	8.78E-10	Yes	No	No	No	No	No	No	No	M9	M15
6634-4_3	O95631	NTN1	1.009508843	0.992086668	0.847829113	0.876119057	27.08832368	3.18E-11	9.22E-10	Yes	No	No	No	No	No	No	No	M0	M0
8890-9_3	Q14DG7	TMEM132B	0.986399006	0.994396745	1.165448818	1.202247101	26.94856297	3.48E-11	1.00E-09	Yes	No	No	No	Yes	No	Yes	No	M1	M10
13094-75_3	Q9BXY4	RSPO3	0.993835954	1.003151448	0.759549814	0.768217506	26.93646454	3.51E-11	1.01E-09	Yes	No	No	Yes	Yes	No	No	No	M11	M2
10643-16_3	Q96PB7	OLFM3	1.004711307	0.998279182	1.223045791	1.229676305	26.91152686	3.59E-11	1.02E-09	Yes	No	No	No	No	No	Yes	No	M1	M0
8985-13_3	Q96JX3	SERAC1	1.001746255	0.995009951	1.20826366	1.18460968	26.9197144	3.60E-11	1.02E-09	Yes	No	No	No	Yes	No	Yes	No	M29	M0
11825-27_3	Q9UBK2	PPARGC1A	1.019750165	0.99481434	1.153639513	1.16285312	26.88433727	3.75E-11	1.06E-09	Yes	No	No	No	No	No	No	No	M9	M0
13378-80_3	A6NC05	C5orf63	1.006229185	0.994494644	1.171612559	1.193245406	26.78376324	3.93E-11	1.10E-09	Yes	No	No	No	Yes	No	No	No	M1	M10
14057-68_3	O95150	TNFSF15	0.988757243	0.986122548	1.280748956	1.329503774	26.79154758	3.95E-11	1.10E-09	Yes	No	No	No	No	No	Yes	No	M20	M15
9971-5_3	Q7Z408	CSMD2	0.962755888	0.996368438	0.818647179	0.834110943	26.69624046	4.21E-11	1.16E-09	Yes	No	No	No	Yes	No	No	No	M1	M0
9557-5_3	Q9H8J5	MANSC1	1.004056382	1.001251479	0.714484294	0.66533233	26.69185407	4.23E-11	1.16E-09	Yes	No	No	No	No	No	No	No	M5	M8
6491-59_3	Q9H2R5	KLK15	1.020263747	0.993085996	1.242497231	1.275299766	26.73212836	4.24E-11	1.16E-09	Yes	No	No	No	Yes	No	No	No	M16	M11
6570-1_3	Q5TAT6	COL13A1	1.085338233	1.002510121	1.341529469	1.238773642	26.6005272	4.65E-11	1.26E-09	Yes	No	No	No	No	No	No	No	M0	M0
5660-51_3	P08294	SOD3	0.879573482	0.998205303	0.681368426	0.66444129	26.58306849	4.88E-11	1.32E-09	Yes	No	No	No	No	No	No	No	M8	M0
12351-25_3	P42224	STAT1	1.052563561	1.005634322	0.63317217	0.720127445	26.48650423	5.10E-11	1.37E-09	Yes	No	No	No	Yes	No	No	Yes	M2	M0
13488-3_3	P53367	ARFIP1	0.981046817	0.999552849	1.165257114	1.169704935	26.44915947	5.26E-11	1.41E-09	Yes	No	No	No	No	No	No	No	M0	M11
7785-1_3	Q15768	EFNB3	1.030136251	0.988885891	1.319585103	1.364299155	26.43240861	5.33E-11	1.42E-09	Yes	No	No	No	No	No	No	No	M9	M11
2201-17_6	P39060	COL18A1	1.001366453	1.008515494	0.735096861	0.691780952	26.3627017	5.51E-11	1.46E-09	Yes	No	No	Yes	No	No	No	Yes	M5	M8
13545-97_3	Q8N9N8	EIF1AD	1.04129788	0.985086455	0.732437834	0.775479694	26.25287232	6.22E-11	1.64E-09	Yes	No	No	No	No	No	No	No	M3	M0
7882-31_3	Q9NQ25	SLAMF7	0.995870822	1.001980917	1.208878559	1.226650968	26.21477721	6.35E-11	1.66E-09	Yes	No	No	No	Yes	No	Yes	No	M1	M12
8956-96_3	Q96GP6	SCARF2	0.964085421	0.993249516	0.864741918	0.850182881	26.05177058	7.24E-11	1.88E-09	Yes	No	No	No	Yes	No	No	No	M0	M0
7934-11_3	Q9ULP0	NDRG4	1.010804179	0.996646984	1.132324113	1.13488888	25.85798008	8.46E-11	2.19E-09	Yes	No	No	No	No	No	No	No	M1	M10
3634-5_4	Q14982	OPCML	1.014717539	1.007644952	1.185476333	1.156570472	25.78568548	8.88E-11	2.28E-09	Yes	No	Yes	No	Yes	No	No	No	M13	M5
14294-61_3	Q9UIS9	MBD1	1.021046957	0.991137077	1.430392506	1.416162432	25.75318852	9.11E-11	2.33E-09	Yes	No	No	No	No	No	No	No	M9	M11
12426-19_3	Q9H8S9	MOB1A	1.016102297	1.002587746	1.148925233	1.134896238	25.76730196	9.20E-11	2.34E-09	Yes	No	No	No	Yes	No	No	No	M9	M0
8330-1_3	Q86VZ4	LRP11	1.028467096	1.006392483	0.734317944	0.687841767	25.6957562	9.55E-11	2.42E-09	Yes	No	No	No	No	No	No	No	M5	M8
13501-10_3	Q8TBE7	SLC35G2	1.030275984	0.996048922	1.251071782	1.269514166	25.63492	1.00E-10	2.52E-09	Yes	No	No	No	Yes	No	No	No	M0	M19
5073-30_2	Q93038	TNFRSF25	1.092704403	1.005760749	0.750796863	0.70617045	25.41766558	1.20E-10	3.01E-09	Yes	No	No	No	No	No	No	No	M22	M0
13021-12_3	Q96A84	EMID1	1.003051766	0.996832026	1.204107724	1.19023733	25.33618559	1.29E-10	3.21E-09	Yes	No	No	No	Yes	No	Yes	No	M1	M10
6252-62_3	Q96QR1	SCGB3A1	0.90354363	1.002496836	0.54791346	0.603221487	25.24466435	1.36E-10	3.37E-09	Yes	No	No	No	No	No	No	No	M0	M0
13525-17_3	Q8TDN1	KCNG4	1.008422258	0.994914649	1.173899277	1.183526408	25.22863602	1.39E-10	3.43E-09	Yes	No	No	No	Yes	No	No	No	M1	M10
10701-30_3	P55289	CDH12	0.991508717	0.992023683	1.249485259	1.301131622	25.17364258	1.46E-10	3.58E-09	Yes	No	No	No	Yes	No	No	No	M16	M11
5111-15_3	Q9HDB5	NRXN3	0.965018393	0.991943753	0.779286272	0.740580956	25.05357687	1.62E-10	3.95E-09	Yes	No	No	Yes	No	No	No	No	M0	M8
7655-11_3	P16860	NPPB	0.995468261	1.014960412	0.588291209	0.538384909	25.01074451	1.68E-10	4.08E-09	Yes	No	No	Yes	Yes	No	No	No	M0	M0
3292-75_1	P09326	CD48	0.983388724	0.999065255	0.785239833	0.787772893	25.01043764	1.72E-10	4.16E-09	Yes	No	No	Yes	No	No	Yes	No	M0	M0
11104-13_3	P36222	CHI3L1	0.906800366	1.004051921	0.460488024	0.4939732	24.95306165	1.73E-10	4.16E-09	Yes	No	No	Yes	Yes	No	No	No	M0	M0
9190-7_3	P08962	CD63	0.993618664	0.995748668	1.1366649	1.148303297	24.80739085	1.98E-10	4.74E-09	Yes	No	No	Yes	Yes	No	No	No	M0	M0
11160-56_3	Q9H9V4	RNF122	0.993115441	0.996846767	1.136415943	1.126076225	24.7564506	2.05E-10	4.88E-09	Yes	No	No	No	No	No	No	No	M1	M0
4413-3_2	P03973	SLPI	1.033784183	0.996363445	0.63404702	0.58650686	24.71815857	2.09E-10	4.95E-09	Yes	No	No	Yes	No	No	No	No	M5	M0
2999-6_2	Q13449	LSAMP	0.925542201	0.993164717	0.808847255	0.777622033	24.49916506	2.50E-10	5.89E-09	Yes	No	No	Yes	No	No	No	No	M5	M8
12458-79_3	Q99653	CHP1	1.008019008	0.989809317	1.21125759	1.226777293	24.49265902	2.56E-10	6.00E-09	Yes	No	No	No	No	No	Yes	No	M9	M15
8887-21_3	Q9Y266	NUDC	0.996448606	0.997124993	1.156351379	1.178927375	24.38903985	2.79E-10	6.51E-09	Yes	No	No	No	No	No	Yes	No	M1	M0
2637-77_2	P22897	MRC1	1.01387011	1.007606053	0.752483257	0.701198304	24.32222143	2.89E-10	6.71E-09	Yes	No	No	Yes	Yes	No	No	No	M0	M8
3325-2_2	O00339	MATN2	0.957688343	0.998849631	0.748753994	0.720066079	24.30240336	2.94E-10	6.80E-09	Yes	No	No	Yes	No	No	No	No	M5	M8
10741-22_3	P09603	CSF1	0.971807549	0.985481076	0.713981301	0.707099084	24.28175826	3.05E-10	7.02E-09	Yes	No	No	No	No	No	No	No	M0	M0
12077-32_3	O14793	MSTN	1.009073374	0.993021217	1.206160756	1.231918122	24.25205665	3.12E-10	7.14E-09	Yes	No	No	No	Yes	No	Yes	No	M16	M15
8802-24_3	Q8N2K1	UBE2J2	1.133440904	0.985891044	0.631373752	0.604278772	24.19246845	3.24E-10	7.38E-09	Yes	No	No	No	No	No	No	No	M22	M0
5349-69_3	O00548	DLL1	1.058931118	1.004226494	0.800279515	0.805960686	24.20246537	3.31E-10	7.51E-09	Yes	No	No	Yes	No	No	No	No	M0	M0
4324-33_2	P09228	CST2	1.10238288	1.016329214	0.535890695	0.477132771	24.12647166	3.39E-10	7.65E-09	Yes	No	No	Yes	No	No	No	No	M0	M0
3313-21_2	Q15485	FCN2	0.997060917	1.004690046	1.173800987	1.178778088	24.12244925	3.47E-10	7.76E-09	Yes	No	Yes	No	Yes	No	No	No	M1	M1
13133-73_3	Q8N2S1	LTBP4	0.987686233	1.004920971	0.779265665	0.779166214	24.12217136	3.47E-10	7.76E-09	Yes	No	No	Yes	Yes	No	No	Yes	M8	M8
9627-15_3	Q6UXI7	VIT	1.145105692	1.006041785	0.714251924	0.668475375	24.02906805	3.68E-10	8.19E-09	Yes	No	No	No	No	No	No	No	M5	M8
8323-163_3	Q07654	TFF3	0.935403062	0.997676661	0.757213175	0.77225508	23.91372983	4.12E-10	9.11E-09	Yes	No	No	No	No	No	No	No	M0	M0
2831-29_1	Q9UBX7	KLK11	1.066170284	1.018900777	0.756458512	0.714293692	23.92039575	4.13E-10	9.11E-09	Yes	No	No	Yes	No	No	No	No	M0	M0
3766-51_4	Q16623	STX1A	0.990285275	0.992300758	1.193389201	1.234467101	23.89297582	4.15E-10	9.11E-09	Yes	No	Yes	No	Yes	No	No	No	M9	M11
6022-57_3	Q99435	NELL2	0.955753831	0.998842368	0.810035121	0.797631052	23.88077783	4.23E-10	9.24E-09	Yes	No	No	No	No	No	No	No	M5	M8
3644-5_4	Q9UK85	DKKL1	1.022052303	1.007766246	1.231545727	1.180662306	23.85198044	4.25E-10	9.24E-09	Yes	No	No	Yes	Yes	No	No	No	M13	M5
9398-30_3	Q9UBC7	GALP	0.989596492	0.997541496	1.150145472	1.165074536	23.87707011	4.36E-10	9.44E-09	Yes	No	No	No	No	No	No	No	M0	M0
13943-38_3	Q9C005	DPY30	1.037334708	1.023722313	0.784726063	0.744504889	23.75954245	4.63E-10	9.98E-09	Yes	No	No	No	No	No	No	Yes	M3	M0
13463-1_3	Q92626	PXDN	1.041603268	1.01316501	0.612301792	0.529453847	23.59048828	5.27E-10	1.13E-08	Yes	No	No	No	No	No	No	Yes	M5	M8
5229-90_3	P20839	IMPDH1	1.143566667	0.993417193	0.562165448	0.68530215	23.57416058	5.44E-10	1.16E-08	Yes	No	No	No	No	No	No	No	M2	M2
8843-34_3	Q9Y2G1	MYRF	1.001435855	0.995270686	1.178978197	1.164643847	23.54236434	5.53E-10	1.18E-08	Yes	No	No	No	Yes	No	No	No	M1	M16
8845-2_3	O15072	ADAMTS3	0.965610728	1.003664544	1.207378998	1.164786723	23.55461539	5.58E-10	1.18E-08	Yes	No	No	No	Yes	No	No	No	M0	M0
13540-1_3	Q8NDV2	GPR26	0.988884304	0.997587377	1.158910661	1.189978957	23.53233428	5.63E-10	1.19E-08	Yes	No	No	No	Yes	No	No	No	M1	M10
13098-93_3	O43915	FIGF	0.939813433	1.006382589	0.73619012	0.729929885	23.51122684	5.67E-10	1.19E-08	Yes	No	No	Yes	Yes	No	No	No	M0	M0
5701-81_3	P05452	CLEC3B	0.963891131	0.991582215	1.255280663	1.250905836	23.51856779	5.74E-10	1.20E-08	Yes	No	No	No	No	No	No	Yes	M0	M0
3799-11_2	P07451	CA3	1.166132889	0.992884259	0.557112864	0.475434376	23.47132741	5.92E-10	1.23E-08	Yes	No	No	Yes	Yes	No	No	No	M0	M0
3624-3_4	Q9BQR3	PRSS27	1.021198406	1.0075118	1.199951366	1.186467572	23.42776127	6.08E-10	1.26E-08	Yes	No	No	Yes	Yes	No	No	No	M13	M5
9942-2_3	Q9UKK6	NXT1	0.982211946	0.984514587	0.778070888	0.760747748	23.38161421	6.37E-10	1.31E-08	Yes	No	No	No	No	No	Yes	No	M0	M0
8929-7_3	A6H8Y1	BDP1	1.013729583	0.995374147	1.1690592	1.146540957	23.28487642	6.84E-10	1.40E-08	Yes	No	No	No	Yes	No	Yes	No	M1	M16
13468-5_3	Q96JN8	NEURL4	0.986930977	0.996070237	1.253704994	1.25667021	23.23877955	7.04E-10	1.44E-08	Yes	No	No	No	No	No	No	No	M6	M4
5725-1_3	Q99983	OMD	0.912455108	0.999013751	0.735780974	0.696731515	23.16277892	7.70E-10	1.57E-08	Yes	No	No	No	No	No	No	No	M0	M0
6390-18_3	P0C0P6	NPS	1.057096216	1.003800971	1.189798691	1.146363439	23.15194309	7.76E-10	1.57E-08	Yes	No	No	No	No	No	No	No	M0	M0
9831-12_3	Q9UN86	G3BP2	1.019190999	0.99289948	0.714049968	0.780875739	23.03133553	8.43E-10	1.70E-08	Yes	No	No	No	No	No	No	No	M2	M2
4152-58_2	P03952	KLKB1	0.939529784	0.991214251	1.232237206	1.246078821	23.02139614	8.50E-10	1.71E-08	Yes	No	Yes	No	No	No	Yes	No	M0	M0
10620-21_3	P08118	MSMB	1.249666682	0.983296219	0.586272044	0.544562675	23.01069635	8.65E-10	1.73E-08	Yes	No	No	No	No	No	No	No	M0	M0
3073-51_2	O95998	IL18BP	1.000452802	1.001865565	0.761446104	0.70673566	22.9948696	8.68E-10	1.73E-08	Yes	No	No	Yes	No	No	No	No	M5	M0
6439-59_3	Q9H972	C14orf93	1.007743334	1.002803239	1.185167293	1.176830122	22.9345534	9.05E-10	1.80E-08	Yes	No	No	No	No	No	No	No	M0	M5
3647-49_4	O00206 Q9Y6Y9	TLR4 LY96	0.995196472	0.997853442	1.198578261	1.235958788	22.87616885	9.58E-10	1.89E-08	Yes	No	Yes	No	Yes	No	No	No	M16	M11
10892-8_3	Q99650	OSMR	0.968420533	0.989527335	1.207309022	1.241406684	22.86036432	9.62E-10	1.89E-08	Yes	No	No	No	No	No	No	No	M9	M15
6417-55_3	Q8N387	MUC15	1.077853901	0.99560989	0.725779067	0.737156427	22.8304663	1.01E-09	1.98E-08	Yes	No	No	No	No	No	No	No	M22	M0
12661-44_3	Q9H0R8	GABARAPL1	1.002232766	1.001346092	0.662463286	0.714239617	22.70977694	1.10E-09	2.15E-08	Yes	No	No	No	Yes	No	No	No	M2	M2
13089-6_3	Q16665	HIF1A	0.97271015	0.997711528	1.165998544	1.20625793	22.67114728	1.14E-09	2.22E-08	Yes	No	No	Yes	No	No	No	No	M0	M0
9991-112_3	Q9NT22	EMILIN3	1.007257951	0.992426179	1.238954125	1.219175091	22.65746692	1.17E-09	2.26E-08	Yes	No	No	No	Yes	No	Yes	No	M9	M0
13464-8_3	Q8N912	NRAC	0.996652733	0.989853823	1.181409252	1.231908291	22.63556463	1.17E-09	2.26E-08	Yes	No	No	No	Yes	No	No	No	M16	M11
6119-14_3	Q7Z304	MAMDC2	1.009668355	0.991497918	1.134645051	1.138723385	22.55509741	1.24E-09	2.38E-08	Yes	No	No	No	No	No	Yes	Yes	M9	M15
13722-105_3	P02748	C9	1.012221473	0.996230792	0.726702413	0.759690327	22.55182882	1.26E-09	2.41E-08	Yes	No	No	No	No	No	No	No	M0	M0
11587-5_3	Q8IWI9	MGA	1.006558599	0.984014738	1.228609921	1.243916672	22.53158798	1.27E-09	2.42E-08	Yes	No	No	No	No	No	Yes	No	M9	M15
14708-59_3	P07360	C8G	0.969262207	0.992310445	1.164211694	1.215085115	22.52219769	1.28E-09	2.43E-08	Yes	No	No	No	No	No	No	No	M0	M11
10882-12_3	Q08554	DSC1	0.996373809	0.998372444	1.212144508	1.194760604	22.52155542	1.30E-09	2.45E-08	Yes	No	No	No	No	No	No	Yes	M1	M10
4982-54_1	P19957	PI3	1.209851542	1.024158303	0.609978403	0.554217575	22.52544561	1.30E-09	2.45E-08	Yes	No	No	Yes	No	No	Yes	No	M5	M0
8225-86_3	P29323	EPHB2	0.91669196	0.99869134	0.823814537	0.804961367	22.40433474	1.45E-09	2.72E-08	Yes	No	No	No	No	No	No	No	M0	M0
13131-5_3	P19367	HK1	0.988677392	1.003120713	1.169975389	1.184607189	22.37633658	1.49E-09	2.79E-08	Yes	No	No	No	Yes	No	No	Yes	M1	M12
14029-42_3	P61201	COPS2	1.004868295	0.995810544	1.209753854	1.214340316	22.28230775	1.57E-09	2.92E-08	Yes	No	No	No	No	No	No	No	M0	M19
13473-55_3	P23677	ITPKA	1.012044661	0.995311906	1.127521715	1.118127926	22.22742464	1.67E-09	3.10E-08	Yes	No	No	No	No	No	No	No	M23	M0
7096-30_3	Q96DB5	RMDN1	0.94518626	0.982078753	0.671564103	0.712065126	22.16630079	1.74E-09	3.21E-08	Yes	No	No	No	Yes	No	No	No	M2	M0
14614-41_3	Q5T1S8	NCMAP	1.002520422	0.996107492	1.194101089	1.200817733	22.08156001	1.88E-09	3.46E-08	Yes	No	No	No	No	No	Yes	No	M1	M10
9359-9_3	Q6UY11	DLK2	1.053412982	1.023476854	0.714335031	0.639331234	21.97215834	2.04E-09	3.74E-08	Yes	No	No	No	No	No	No	No	M5	M0
3449-58_2	P29622	SERPINA4	1.022161353	1.001641072	1.151981039	1.122445462	21.88962731	2.22E-09	4.05E-08	Yes	No	Yes	No	Yes	No	No	No	M0	M5
5590-11_3	Q8TCW7	ZPLD1	0.988847166	0.991661328	1.227229036	1.249733355	21.84174186	2.30E-09	4.18E-08	Yes	No	No	No	No	No	No	No	M0	M15
9092-33_3	O95841	ANGPTL1	1.012293248	0.994217467	1.178183212	1.188069293	21.77583919	2.41E-09	4.37E-08	Yes	No	No	No	Yes	No	Yes	No	M1	M15
12904-180_3	O60494	CUBN	0.985483962	0.996547162	1.149442133	1.159801047	21.66742	2.68E-09	4.84E-08	Yes	No	No	No	No	No	No	No	M0	M0
10823-19_3	Q6UW56	ATRAID	1.026954725	0.996879606	0.745012407	0.728204004	21.65350363	2.71E-09	4.87E-08	Yes	No	No	No	No	No	No	No	M22	M0
9114-84_3	Q5DID0	UMODL1	0.992667986	0.992483121	1.125978402	1.119616831	21.50527779	3.06E-09	5.48E-08	Yes	No	No	No	No	No	No	No	M0	M0
3607-71_1	Q9UBP4	DKK3	0.965251012	1.003318786	0.748590737	0.719229053	21.47483316	3.12E-09	5.57E-08	Yes	No	No	Yes	No	No	No	No	M0	M8
12528-40_3	Q96S55	WRNIP1	0.998848905	0.996138599	1.128361881	1.138143521	21.40503459	3.28E-09	5.83E-08	Yes	No	No	No	No	No	No	No	M17	M0
2900-53_3	Q16627	CCL14	0.972726651	0.996535506	0.708860362	0.678128745	21.33267288	3.43E-09	6.08E-08	Yes	No	No	Yes	No	No	No	No	M5	M0
9037-1_3	Q9P2W9	STX18	0.994092398	0.994500073	1.142884799	1.148005687	21.27254438	3.66E-09	6.46E-08	Yes	No	No	No	No	No	Yes	No	M1	M0
6991-24_3	Q9Y231	FUT9	0.990279307	0.991865863	1.178777312	1.195972692	21.21524532	3.79E-09	6.67E-08	Yes	No	No	No	No	No	No	No	M9	M11
4930-21_1	P52823	STC1	1.07571124	1.007943267	0.692623842	0.732102912	21.22197911	3.91E-09	6.85E-08	Yes	No	No	Yes	No	No	No	Yes	M0	M0
9266-1_3	Q9NP99	TREM1	1.017439366	0.996390271	0.594861629	0.615449287	21.1466832	4.07E-09	7.08E-08	Yes	No	No	No	Yes	No	No	No	M13	M4
3172-28_2	P15848	ARSB	1.006230907	1.004315239	1.277766983	1.257020093	21.13724909	4.07E-09	7.08E-08	Yes	No	Yes	No	No	No	No	No	M1	M4
9999-1_3	O14896	IRF6	0.988709294	1.001900927	0.801353074	0.823092411	21.12612735	4.14E-09	7.18E-08	Yes	No	No	No	No	No	No	No	M1	M0
12484-67_3	P48739	PITPNB	0.991425824	0.999053004	1.156314394	1.163865732	21.07977907	4.34E-09	7.50E-08	Yes	No	No	No	Yes	No	No	No	M1	M12
12527-50_3	P10827	THRA	0.999077506	0.999227424	1.124960818	1.123909035	21.04277677	4.47E-09	7.69E-08	Yes	No	No	No	No	No	No	No	M1	M0
6225-3_3	Q16651	PRSS8	1.043158661	1.001946966	1.14872638	1.127257256	21.02517694	4.57E-09	7.84E-08	Yes	No	No	No	No	No	No	No	M0	M0
3629-60_4	Q9Y5S2	CDC42BPB	1.01432321	0.998755772	1.155393836	1.169907229	20.99794387	4.61E-09	7.88E-08	Yes	No	Yes	No	No	No	No	No	M16	M11
13660-76_3	O15123	ANGPT2	1.007046455	0.998000298	0.689684898	0.658144635	20.96816143	4.69E-09	7.99E-08	Yes	No	No	No	No	No	No	No	M8	M0
13486-9_3	Q13563	PKD2	0.991376519	1.005674894	1.354904984	1.271067385	20.96741475	4.73E-09	8.03E-08	Yes	No	No	No	Yes	No	No	No	M6	M4
2436-49_4	Q9H2A7	CXCL16	0.971124658	0.998915419	0.858678581	0.833783708	20.95700041	4.77E-09	8.07E-08	Yes	No	No	Yes	No	No	No	No	M0	M0
3736-60_3	P22004	BMP6	1.02230994	0.996145722	1.187407118	1.203880425	20.93413976	4.86E-09	8.19E-08	Yes	No	No	No	No	No	No	No	M7	M11
10471-25_3	Q9H3W5	LRRN3	0.988867936	0.991455369	1.179531272	1.189084531	20.88268622	5.04E-09	8.46E-08	Yes	No	No	No	No	No	No	No	M9	M0
3894-15_2	Q9UJ70	NAGK	1.052074889	1.005001625	0.659474566	0.735956894	20.71747976	5.79E-09	9.69E-08	Yes	No	No	Yes	No	No	No	No	M2	M2
9459-7_3	P25445	FAS	1.009387349	0.99957863	0.804621547	0.748980354	20.68253979	5.96E-09	9.94E-08	Yes	No	No	No	Yes	No	No	No	M5	M8
3060-43_2	P02748	C9	1.031593252	0.999492133	0.73603535	0.759063525	20.66566434	6.05E-09	1.01E-07	Yes	No	No	Yes	No	No	No	No	M0	M0
9261-14_3	O15197	EPHB6	0.983021017	1.008498884	0.752160126	0.700549677	20.60246259	6.38E-09	1.06E-07	Yes	No	No	No	No	No	No	No	M5	M7
13941-82_3	O95363	FARS2	0.990115219	0.992203507	1.143598428	1.166009528	20.57136384	6.50E-09	1.07E-07	Yes	No	No	No	No	No	No	No	M19	M15
9599-6_3	Q8IYJ0	PIANP	0.98507567	1.003101637	0.833389686	0.834771758	20.58105915	6.59E-09	1.08E-07	Yes	No	No	No	No	No	No	No	M0	M0
11370-20_3	Q9NRR6	INPP5E	0.99729957	1.005761175	1.123458666	1.092966297	20.55111283	6.71E-09	1.10E-07	Yes	No	No	No	No	No	No	No	M13	M0
2292-17_4	P02748	C9	1.009917884	0.995227708	0.706973353	0.746106811	20.53491526	6.75E-09	1.10E-07	Yes	No	No	No	No	No	No	No	M0	M0
14227-21_3	P14649	MYL6B	1.083075339	0.996822307	0.789024997	0.752661788	20.46136869	7.23E-09	1.18E-07	Yes	No	No	No	No	No	No	No	M0	M0
11089-7_3	P01876 P01877	IGHA1 IGHA2	1.103572347	0.983681708	0.612825007	0.618072767	20.43052797	7.32E-09	1.19E-07	Yes	No	No	Yes	No	No	No	No	M0	M0
11573-3_3	Q13247	SRSF6	1.06724431	0.997114443	0.706962208	0.770653656	20.42669439	7.39E-09	1.19E-07	Yes	No	No	No	Yes	No	No	No	M2	M2
5392-73_2	P25445	FAS	1.011599556	1.002812513	0.795614239	0.752225198	20.32386942	8.01E-09	1.29E-07	Yes	No	No	Yes	Yes	No	No	No	M5	M8
9983-97_3	Q8N3Z0	PRSS35	0.989976896	0.995078133	1.140019559	1.140409007	20.26579268	8.53E-09	1.37E-07	Yes	No	No	No	No	No	No	No	M1	M0
5069-9_3	P08174	CD55	1.060687691	1.004577639	0.799288576	0.752303484	20.23476976	8.63E-09	1.38E-07	Yes	No	No	Yes	No	No	No	No	M5	M8
13479-8_3	A8MVW0	FAM171A2	0.985027573	0.991331256	1.198683878	1.222260653	20.20780128	8.83E-09	1.41E-07	Yes	No	No	No	Yes	No	Yes	No	M9	M19
8907-11_3	Q9Y4X1	UGT2A1	1.0117737	0.997449629	1.170082223	1.166147378	20.19782197	9.03E-09	1.44E-07	Yes	No	No	No	No	No	No	No	M6	M4
8037-53_3	Q8TBM8	DNAJB14	0.987152629	0.998470666	1.129932681	1.120545013	20.19960458	9.14E-09	1.45E-07	Yes	No	No	No	No	No	No	No	M1	M1
7881-244_3	Q8N5Y8	PARP16	1.003867278	1.007717313	1.30269077	1.237634235	20.14024995	9.35E-09	1.47E-07	Yes	No	No	No	No	No	No	No	M6	M4
13942-140_3	Q96BD6	SPSB1	1.004318537	0.994257175	1.167987078	1.167513204	20.14729521	9.36E-09	1.47E-07	Yes	No	No	No	No	No	Yes	No	M9	M11
2750-3_2	P02647	APOA1	1.050868736	0.988832873	1.196382387	1.200065684	20.12996534	9.50E-09	1.49E-07	Yes	No	No	Yes	No	No	No	Yes	M0	M0
5581-28_3	Q08830	FGL1	0.72882362	1.017067392	0.510142087	0.539346774	20.02118234	1.04E-08	1.63E-07	Yes	No	No	No	No	No	No	No	M0	M0
13672-3_3	P17066	HSPA6	0.981335933	0.99359664	1.125061721	1.152329195	20.01100461	1.05E-08	1.64E-07	Yes	No	No	No	Yes	No	No	Yes	M1	M10
8974-172_3	P39059	COL15A1	1.062579611	1.003735999	0.792986883	0.728810994	19.98380792	1.08E-08	1.68E-07	Yes	No	No	No	No	No	No	Yes	M5	M8
7050-5_3	Q7Z3B1	NEGR1	0.993375201	0.997879781	0.840385541	0.862829939	19.96314492	1.09E-08	1.69E-07	Yes	No	No	No	No	No	No	No	M0	M0
7638-30_3	Q12907	LMAN2	1.012684757	1.008697888	1.198371946	1.177508852	19.93047047	1.12E-08	1.73E-07	Yes	No	No	No	Yes	No	No	No	M13	M5
13013-41_3	O60260	PARK2	0.994340687	0.996714982	1.177589515	1.169810052	19.84775411	1.21E-08	1.86E-07	Yes	No	No	No	Yes	No	Yes	No	M1	M10
6291-55_3	Q9BQT9	CLSTN3	1.035447704	0.992160764	0.611018963	0.71587683	19.79816112	1.26E-08	1.93E-07	Yes	No	No	No	No	No	No	No	M2	M2
13741-36_3	P08833	IGFBP1	0.778666609	1.009853503	0.589211032	0.677222535	19.78847383	1.27E-08	1.94E-07	Yes	No	No	No	Yes	No	No	No	M0	M0
8487-62_3	P01876 P01877	IGHA1 IGHA2	1.087954393	0.983542092	0.634926931	0.657574558	19.7707225	1.28E-08	1.95E-07	Yes	No	No	No	No	No	No	No	M0	M0
2670-67_4	P06732	CKM	1.066528328	0.99312075	1.240919194	1.209875126	19.78063644	1.29E-08	1.96E-07	Yes	No	No	Yes	Yes	No	Yes	Yes	M0	M0
5717-2_3	O75339	CILP	0.956700022	0.988059155	0.64197581	0.712934991	19.66719746	1.43E-08	2.17E-07	Yes	No	No	No	No	No	No	No	M2	M2
3635-76_4	Q9NX40	OCIAD1	1.010264529	0.997784944	1.150631702	1.183622829	19.52512804	1.57E-08	2.37E-07	Yes	No	Yes	No	No	No	No	No	M16	M11
9221-6_3	Q6GPH6	ITPRIPL1	1.082403015	1.008246687	0.744459509	0.817154846	19.49347347	1.64E-08	2.47E-07	Yes	No	No	No	No	No	No	No	M2	M2
8479-4_3	P09238	MMP10	1.026388621	0.992353644	0.68776953	0.712663934	19.30924843	1.90E-08	2.85E-07	Yes	No	No	Yes	No	No	No	No	M0	M0
3364-76_2	O60911	CTSV	0.996568605	0.993034638	1.429081691	1.378544067	19.29801809	1.95E-08	2.92E-07	Yes	No	No	Yes	Yes	No	No	No	M0	M0
9580-5_3	Q13753	LAMC2	1.021758633	0.985889253	0.717196713	0.729390481	19.25406885	2.01E-08	2.99E-07	Yes	No	No	No	No	No	No	Yes	M0	M0
11424-4_3	P16930	FAH	0.990554019	1.005813793	1.183297579	1.164600686	19.24649581	2.01E-08	2.99E-07	Yes	No	No	No	Yes	No	No	Yes	M0	M0
11142-11_3	O95841	ANGPTL1	0.984745442	0.996960365	0.839122748	0.847036545	19.24184007	2.03E-08	3.01E-07	Yes	No	No	No	No	No	No	No	M8	M0
9945-8_3	Q96C12	ARMC5	0.982854536	1.000735505	1.131028607	1.140448157	19.22065748	2.08E-08	3.06E-07	Yes	No	No	No	No	No	No	No	M1	M10
8811-24_3	Q13145	BAMBI	1.003336677	1.002579616	0.854860088	0.854232012	19.21896285	2.08E-08	3.06E-07	Yes	No	No	No	No	No	No	No	M0	M0
6557-50_3	Q8TF66	LRRC15	0.922210654	0.993513236	0.677179905	0.631751308	19.20441303	2.09E-08	3.07E-07	Yes	No	No	No	No	No	No	No	M0	M0
7054-87_3	Q9UHP7	CLEC2D	0.977350672	0.992458589	1.113982453	1.153959981	19.1312056	2.23E-08	3.26E-07	Yes	No	No	No	No	No	No	No	M1	M10
13946-8_3	Q9BUQ8	DDX23	0.986965437	0.996339786	1.146754249	1.156223089	19.11014674	2.27E-08	3.31E-07	Yes	No	No	No	No	No	No	No	M1	M10
8780-2_3	Q9P2E7	PCDH10	1.021505596	0.982877368	1.240121662	1.192732735	19.08403579	2.32E-08	3.37E-07	Yes	No	No	No	No	No	No	No	M0	M0
10900-272_3	Q93045	STMN2	1.082428531	1.010256794	0.704952345	0.750272031	19.05520907	2.36E-08	3.42E-07	Yes	No	No	No	No	No	No	No	M2	M2
12554-10_3	O75771	RAD51L3	1.011978494	1.002788491	1.191628104	1.178909643	19.05067804	2.39E-08	3.44E-07	Yes	No	No	No	Yes	No	No	No	M6	M0
6296-36_3	Q8WWZ8	OIT3	1.038693801	0.99686171	0.599468496	0.701181933	19.03933456	2.39E-08	3.44E-07	Yes	No	No	No	No	No	No	No	M2	M2
13389-8_3	P22466	GAL	1.01438883	0.995784632	1.18460641	1.16014933	19.04520781	2.40E-08	3.45E-07	Yes	No	No	No	No	No	No	No	M6	M5
11277-23_3	P18850	ATF6	1.076839239	1.005865086	1.227270154	1.22758559	19.00237505	2.46E-08	3.52E-07	Yes	No	No	No	Yes	No	No	No	M0	M0
10724-45_3	Q9H078	CLPB	0.978286176	0.995309808	1.086568915	1.128448037	18.87097222	2.80E-08	4.00E-07	Yes	No	No	No	No	No	No	No	M0	M0
5118-74_2	Q9NQC3	RTN4	1.119316794	0.995841286	0.781547046	0.796619553	18.80827002	2.93E-08	4.17E-07	Yes	No	No	No	No	No	No	Yes	M22	M0
8792-17_3	O00592	PODXL	0.980031666	0.99941106	1.116771615	1.14409208	18.74790639	3.09E-08	4.39E-07	Yes	No	No	No	No	No	No	No	M17	M0
10056-5_3	Q08050	FOXM1	1.064303449	0.98763302	0.712485518	0.768379278	18.73153864	3.11E-08	4.40E-07	Yes	No	No	No	No	No	No	No	M2	M2
10452-24_3	Q9BQG1	SYT3	0.998108624	1.002564093	1.205288984	1.196317577	18.73544502	3.12E-08	4.40E-07	Yes	No	No	No	No	No	No	No	M1	M0
11436-6_3	Q16352	INA	1.034752872	0.998137412	0.77741215	0.752625039	18.7389699	3.15E-08	4.43E-07	Yes	No	No	No	No	No	No	No	M0	M0
5131-15_3	Q9NS68	TNFRSF19	1.012708116	1.000885294	0.821918754	0.808424197	18.72188998	3.19E-08	4.48E-07	Yes	No	No	Yes	No	No	No	No	M5	M0
3457-57_1	Q15063	POSTN	1.052329513	0.997652833	0.775088978	0.690728407	18.67638823	3.24E-08	4.53E-07	Yes	No	No	Yes	No	No	No	Yes	M8	M0
14337-1_3	O43617	TRAPPC3	0.977021637	0.997774211	0.741098479	0.706525755	18.701525	3.27E-08	4.56E-07	Yes	No	No	No	No	No	No	No	M0	M0
11315-148_3	O15297	PPM1D	1.006998052	0.993468783	1.14816552	1.132913522	18.67541984	3.30E-08	4.59E-07	Yes	No	No	No	No	No	No	No	M0	M0
13439-6_3	P0C7M6	IQCF3	0.99607274	0.991209349	1.128396837	1.136853068	18.65415394	3.32E-08	4.60E-07	Yes	No	No	No	No	No	Yes	No	M19	M15
10647-18_3	Q8N9N2	ASCC1	1.021126773	1.00392295	0.869869058	0.857150935	18.62564924	3.45E-08	4.77E-07	Yes	No	No	No	Yes	No	No	No	M1	M0
13932-45_3	Q14155	ARHGEF7	0.999584582	1.000681423	1.136926805	1.134802962	18.61726181	3.47E-08	4.79E-07	Yes	No	No	No	No	No	No	No	M1	M1
12341-8_3	Q16828	DUSP6	0.991523868	0.992275736	1.10388269	1.120004908	18.58478858	3.57E-08	4.91E-07	Yes	No	No	No	No	No	Yes	No	M20	M0
7767-1_3	Q6UWE3	CLPSL2	1.030055466	0.996964858	1.198726128	1.163134699	18.53444288	3.66E-08	5.02E-07	Yes	No	No	No	Yes	No	Yes	No	M9	M16
5404-53_3	O75509	TNFRSF21	0.989994682	1.004134346	0.781845818	0.72398605	18.48925414	3.80E-08	5.20E-07	Yes	No	No	Yes	No	No	No	No	M5	M8
8289-8_3	Q14956	GPNMB	1.01532762	0.992269102	0.842536674	0.889523326	18.41364991	4.08E-08	5.56E-07	Yes	No	No	No	No	No	No	No	M0	M0
7910-41_3	Q9P244	LRFN1	0.987433538	0.994002176	1.176066557	1.188781711	18.34502724	4.35E-08	5.91E-07	Yes	No	No	No	No	No	No	No	M1	M10
8305-18_3	Q8IWU5	SULF2	1.016140241	0.997091578	0.878639513	0.868147008	18.3326576	4.40E-08	5.96E-07	Yes	No	No	No	Yes	No	No	No	M0	M0
13484-69_3	P02452	COL1A1	0.987213115	1.001066484	1.100844962	1.096217699	18.35458872	4.42E-08	5.97E-07	Yes	No	No	No	No	No	No	Yes	M0	M0
3806-55_1	P54756	EPHA5	0.999577873	1.001182048	0.838627777	0.808821611	18.33574294	4.44E-08	5.98E-07	Yes	No	No	Yes	No	No	No	No	M0	M17
14085-28_3	P35225	IL13	0.989668731	0.988395065	1.122468692	1.165361193	18.32109321	4.50E-08	6.05E-07	Yes	No	No	No	No	No	No	No	M0	M11
5024-67_1	P06400	RB1	1.009897587	0.998168627	1.150183174	1.133732424	18.29386876	4.60E-08	6.17E-07	Yes	No	No	No	Yes	No	No	Yes	M9	M16
12713-365_3	P49795	RGS19	0.991028452	0.992567059	1.119762259	1.136635692	18.25245919	4.69E-08	6.27E-07	Yes	No	No	No	Yes	No	No	No	M1	M10
12750-9_3	P05107	ITGB2	1.017424207	0.995308309	1.134011018	1.138630124	18.22183999	4.81E-08	6.41E-07	Yes	No	No	No	No	No	No	No	M1	M16
5745-64_3	O43692	PI15	1.013815373	0.99512441	1.150444032	1.1461793	18.19590055	4.95E-08	6.58E-07	Yes	No	No	No	Yes	No	Yes	No	M0	M16
9886-28_3	Q13426	XRCC4	1.032960235	0.996700336	0.723388604	0.797152655	18.19159995	4.99E-08	6.61E-07	Yes	No	No	No	No	No	No	No	M2	M0
3498-53_2	Q16552	IL17A	0.99222069	0.999976059	1.105612961	1.10175349	18.16980929	5.12E-08	6.77E-07	Yes	No	No	No	No	No	No	No	M0	M0
11184-51_3	P10645	CHGA	1.183471378	1.037370812	0.489898436	0.445795466	18.0958895	5.33E-08	7.03E-07	Yes	No	No	No	No	No	Yes	No	M0	M0
8232-90_3	Q86YT9	AMICA1	0.984181308	1.00167965	0.806182221	0.778228995	18.09414924	5.43E-08	7.14E-07	Yes	No	No	No	No	No	No	No	M5	M0
6622-90_3	Q9ULZ1	APLN	1.007765434	0.991478623	1.123074574	1.136999048	18.04948624	5.67E-08	7.43E-07	Yes	No	No	No	No	No	No	No	M0	M0
5690-49_3	Q9NNX1	TUFT1	1.004544639	0.998285975	1.201398398	1.19464839	18.00550676	5.86E-08	7.66E-07	Yes	No	No	No	No	No	No	No	M6	M0
4553-65_3	Q7Z4V5	HDGFRP2	0.988486757	0.994875753	0.819480068	0.831146023	17.99404944	5.92E-08	7.72E-07	Yes	No	No	Yes	Yes	No	No	No	M2	M2
5661-15_3	Q14116	IL18	1.010893573	0.992567593	0.560526265	0.63142113	17.8795709	6.45E-08	8.39E-07	Yes	No	No	No	No	No	No	Yes	M2	M2
9089-77_3	Q8WXH2	JPH3	0.981200433	0.996164386	1.150717684	1.154336351	17.88661429	6.49E-08	8.42E-07	Yes	No	No	No	No	No	No	No	M29	M0
11514-196_3	P13987	CD59	1.051939433	0.99842805	0.889173005	0.888016883	17.86714282	6.52E-08	8.43E-07	Yes	No	No	Yes	No	No	No	Yes	M0	M0
7787-25_3	A6NI73	LILRA5	0.987217146	0.997817081	0.823799584	0.807963278	17.85362999	6.56E-08	8.46E-07	Yes	No	No	No	No	No	No	No	M0	M0
8800-14_3	Q96AE7	TTC17	0.997929901	1.001686734	1.124515906	1.109660565	17.84060814	6.71E-08	8.63E-07	Yes	No	No	No	No	No	No	No	M0	M0
9482-110_3	Q9BW91	NUDT9	1.001520152	1.003259659	0.811458106	0.824806054	17.80835541	6.86E-08	8.80E-07	Yes	No	No	No	Yes	Yes	Yes	No	M0	M0
9876-20_3	P09972	ALDOC	0.930760272	1.002594412	1.294591726	1.282652888	17.77868594	7.04E-08	9.01E-07	Yes	No	No	No	No	No	No	Yes	M0	M0
3509-1_1	Q16663	CCL15	0.949032064	1.005149022	0.763632151	0.765376899	17.76316088	7.29E-08	9.30E-07	Yes	No	No	Yes	No	No	No	No	M5	M0
4717-55_2	P08700	IL3	0.994882551	0.999648711	1.101182612	1.096713242	17.75376501	7.31E-08	9.30E-07	Yes	No	Yes	No	No	No	No	No	M0	M5
9995-6_3	P33316	DUT	0.977735659	1.0045728	0.792077206	0.804437896	17.6991894	7.66E-08	9.72E-07	Yes	No	No	No	No	No	No	No	M6	M4
11450-110_3	P07237	P4HB	1.052097164	0.998262941	0.818481701	0.793144425	17.67218426	7.75E-08	9.81E-07	Yes	No	No	No	No	No	Yes	Yes	M0	M0
5384-67_3	Q92994	BRF1	0.99367219	1.000344817	1.137294125	1.165888123	17.67514392	7.78E-08	9.82E-07	Yes	No	No	No	No	No	No	No	M1	M10
7991-54_3	Q8N6M8	IQCF1	0.996354753	0.993064306	1.152858091	1.154560655	17.65422384	7.83E-08	9.86E-07	Yes	No	No	No	Yes	No	Yes	No	M1	M16
7850-1_3	Q96KJ9	COX4I2	1.009185436	1.003831748	1.19008199	1.183788317	17.63806159	8.03E-08	1.01E-06	Yes	No	No	No	Yes	No	No	No	M1	M12
7780-34_3	Q8WU39	PACAP	1.005853489	0.993343546	0.855652991	0.855260218	17.6062807	8.25E-08	1.03E-06	Yes	No	No	No	No	No	No	No	M0	M0
3472-40_2	O15392	BIRC5	0.987789844	0.998938692	1.162404259	1.15016598	17.59528265	8.29E-08	1.04E-06	Yes	No	No	No	Yes	No	No	No	M1	M0
5110-84_3	P58400	NRXN1	0.931259225	1.002422291	0.845060305	0.822399177	17.58384886	8.32E-08	1.04E-06	Yes	No	No	Yes	No	No	No	No	M5	M0
12730-3_3	O14777	NDC80	0.999883715	0.999334959	1.106479369	1.09828111	17.54109815	8.63E-08	1.07E-06	Yes	No	No	No	No	No	No	No	M1	M5
11244-63_3	Q8N2S1	LTBP4	0.992038679	0.997113831	1.08648578	1.091500542	17.5361159	8.91E-08	1.10E-06	Yes	No	No	No	No	No	No	No	M9	M0
11094-104_3	Q05315	CLC	0.993326065	0.991349242	1.123852368	1.141087221	17.35635551	1.02E-07	1.26E-06	Yes	No	Yes	No	No	No	No	No	M0	M0
11285-8_3	P28906	CD34	0.986644623	1.001108718	1.118763511	1.121311112	17.28412368	1.08E-07	1.33E-06	Yes	No	No	No	No	No	No	No	M1	M12
5532-53_3	P11362	FGFR1	0.986025741	0.990373068	0.840268716	0.836583245	17.26485851	1.10E-07	1.35E-06	Yes	No	No	Yes	No	No	No	No	M0	M0
5252-33_3	Q9HCR9	PDE11A	1.027083896	1.000642039	1.117343919	1.115574931	17.25580649	1.10E-07	1.35E-06	Yes	No	No	Yes	No	No	No	No	M16	M11
10639-1_3	P28067	HLA-DMA	1.094842868	0.996210115	0.770242803	0.768737474	17.24431462	1.13E-07	1.38E-06	Yes	No	No	No	No	No	No	No	M22	M0
3612-6_4	P54760	EPHB4	1.014469343	1.007438069	1.146725665	1.13167774	17.20596377	1.15E-07	1.40E-06	Yes	No	No	No	Yes	No	No	No	M16	M5
9808-41_3	Q9UPQ9	TNRC6B	1.020193913	1.001684227	0.831925745	0.834717752	17.21597341	1.15E-07	1.40E-06	Yes	No	No	No	No	No	No	No	M15	M0
4355-13_1	Q9UIK4	DAPK2	1.006569142	0.998657743	1.09831887	1.129435012	17.20158342	1.16E-07	1.41E-06	Yes	No	Yes	No	No	No	Yes	No	M9	M11
5080-131_3	Q14956	GPNMB	1.057630229	0.995302693	0.782682227	0.786398367	17.19723339	1.16E-07	1.41E-06	Yes	No	No	Yes	No	No	No	No	M8	M0
5059-8_3	P01857	IGHG1 IGHG2 IGHG3 IGHG4 IGK@ IGL@	1.057089993	1.006979005	0.844455635	0.817254247	17.16905506	1.20E-07	1.45E-06	Yes	No	No	No	No	No	No	No	M22	M0
13697-51_3	P21695	GPD1	1.001641472	1.002812434	1.724989182	1.632423157	17.13715592	1.22E-07	1.47E-06	Yes	No	No	No	No	No	No	No	M0	M0
9177-6_3	P58499	FAM3B	1.030139713	0.995688103	0.85440051	0.829664498	17.1467395	1.23E-07	1.48E-06	Yes	No	No	Yes	No	No	No	No	M5	M0
12632-14_3	P18440	NAT1	1.038324551	1.00609245	1.242625354	1.207794061	17.11637025	1.25E-07	1.50E-06	Yes	No	No	No	No	No	No	No	M6	M4
5467-15_3	P08238	HSP90AB1	1.030742653	1.009701428	0.783081522	0.806462471	17.03050518	1.34E-07	1.60E-06	Yes	No	Yes	No	No	No	No	Yes	M3	M2
13497-34_3	O75822	EIF3J	0.986164462	1.013998081	1.373361933	1.382745163	16.99646348	1.37E-07	1.63E-06	Yes	No	No	No	No	No	No	No	M28	M0
5019-16_2	P09936	UCHL1	1.01436116	0.998815549	0.877614144	0.90568684	17.01496497	1.38E-07	1.64E-06	Yes	No	Yes	No	No	No	No	Yes	M1	M0
10554-23_3	P16278	GLB1	1.045243701	0.988807656	1.285478635	1.315316143	16.96905756	1.41E-07	1.67E-06	Yes	No	No	No	No	No	No	No	M14	M14
5677-15_3	Q6UXQ4	C2orf66	1.004163952	0.995256894	1.169920484	1.18207346	16.9488756	1.44E-07	1.71E-06	Yes	No	No	No	Yes	No	No	No	M0	M15
13114-50_3	P51884	LUM	0.974701093	0.993167009	0.822205197	0.824409512	16.93200522	1.45E-07	1.71E-06	Yes	No	No	Yes	Yes	No	No	Yes	M0	M0
6938-21_3	O60330	PCDHGA12	0.993246343	0.991234071	0.742418532	0.777763599	16.92952244	1.47E-07	1.73E-06	Yes	No	No	No	No	No	No	No	M13	M0
12827-37_3	P49796	RGS3	0.987849215	0.99616354	1.152982893	1.127493003	16.92798005	1.47E-07	1.73E-06	Yes	No	No	No	No	No	No	No	M1	M0
11486-26_3	Q15697	ZNF174	1.003710339	0.988905232	1.15317869	1.168302119	16.88303404	1.54E-07	1.80E-06	Yes	No	No	No	No	No	No	No	M0	M15
14110-200_3	P09486	SPARC	0.983601429	0.995563444	1.10528257	1.116363449	16.87407565	1.54E-07	1.80E-06	Yes	No	No	No	No	No	No	Yes	M1	M0
11105-171_3	P06733	ENO1	1.054220559	1.001870556	0.701977321	0.771848041	16.85224035	1.57E-07	1.83E-06	Yes	No	No	No	No	No	No	Yes	M2	M2
13423-94_3	Q9BRX8	FAM213A	1.010123853	0.996946661	1.161822379	1.153005481	16.86337832	1.57E-07	1.83E-06	Yes	No	No	No	Yes	No	No	No	M1	M0
7747-47_3	Q9NX14	NDUFB11	1.00707818	0.994675245	1.129717969	1.203137209	16.8485967	1.58E-07	1.84E-06	Yes	No	No	No	Yes	No	No	No	M1	M10
5676-54_3	P42127	ASIP	0.977315845	1.005876703	1.135055582	1.121009671	16.81382653	1.63E-07	1.89E-06	Yes	No	No	No	No	No	No	No	M0	M0
12845-18_3	Q15036	SNX17	0.999383078	0.995090549	1.137523127	1.16993853	16.81749512	1.64E-07	1.90E-06	Yes	No	No	No	No	No	No	No	M1	M10
10370-21_3	P42224	STAT1	1.054372328	1.002585321	0.67418602	0.751890079	16.78261548	1.67E-07	1.93E-06	Yes	No	Yes	No	Yes	No	No	Yes	M2	M2
5623-11_3	Q8TDQ1	CD300LF	0.986217935	0.99392804	1.106830201	1.10112236	16.78966382	1.68E-07	1.93E-06	Yes	No	No	No	No	No	Yes	No	M0	M0
4534-10_2	Q9GZN4	PRSS22	1.064890897	1.000124729	0.798981348	0.756085575	16.78164147	1.68E-07	1.93E-06	Yes	No	Yes	No	No	No	No	No	M5	M0
13628-58_3	Q14449	GRB14	0.989849618	0.997583366	1.121787335	1.121300547	16.73994429	1.73E-07	1.98E-06	Yes	No	No	No	No	No	No	No	M6	M4
7953-20_3	Q13291	SLAMF1	1.000904993	0.986543486	0.826609137	0.763755669	16.7228291	1.78E-07	2.03E-06	Yes	No	No	No	No	No	No	No	M0	M0
10548-35_3	Q96E93	KLRG1	1.032117694	0.990555251	0.689888533	0.644811881	16.69169178	1.82E-07	2.07E-06	Yes	No	No	No	No	No	No	No	M22	M0
5140-56_3	Q6UXZ4	UNC5D	0.904255193	0.989161099	0.697628034	0.664473033	16.6630949	1.84E-07	2.09E-06	Yes	No	No	No	No	No	No	No	M5	M0
12655-30_3	Q9H115	NAPB	0.977753973	0.99404862	1.102076063	1.112182995	16.66521333	1.86E-07	2.11E-06	Yes	No	No	No	No	No	No	No	M0	M0
8967-6_3	Q9BV47	DUSP26	0.97862816	0.997752797	1.124081858	1.130149911	16.60052019	1.96E-07	2.21E-06	Yes	No	No	No	No	No	No	No	M1	M0
5970-61_3	O14960	LECT2	0.992909028	0.996051783	1.111843685	1.120648984	16.61163303	1.96E-07	2.21E-06	Yes	No	No	No	No	No	No	No	M1	M10
2855-49_2	P27361	MAPK3	1.026976209	1.004366876	0.73547642	0.814083361	16.55322056	2.03E-07	2.29E-06	Yes	No	Yes	No	Yes	No	No	No	M2	M2
10699-52_3	Q07954	LRP1	1.022279168	0.997297048	0.849531301	0.828501794	16.55467849	2.05E-07	2.30E-06	Yes	No	No	No	No	No	No	Yes	M5	M0
3700-15_4	P01857	IGHG1 IGHG2 IGHG3 IGHG4 IGK@ IGL@	1.077264988	1.002874393	0.818713677	0.805332953	16.53523007	2.06E-07	2.31E-06	Yes	No	No	No	No	No	No	No	M22	M0
2765-4_3	O95390 O14793	GDF11 MSTN	1.104962259	0.996352897	1.263856067	1.221819899	16.49860544	2.12E-07	2.37E-06	Yes	No	No	Yes	Yes	No	No	No	M0	M0
9016-12_3	P55055	NR1H2	1.014271559	0.998457753	1.181294387	1.149801335	16.50426555	2.13E-07	2.38E-06	Yes	No	No	No	Yes	No	No	No	M6	M5
6366-38_3	Q96J42	TXNDC15	1.037435605	1.00002765	0.755422369	0.75333395	16.49863813	2.14E-07	2.38E-06	Yes	No	No	No	No	No	No	No	M0	M0
5424-55_3	Q9Y6Q6	TNFRSF11A	0.997107093	1.000587764	1.165577529	1.179638506	16.48389063	2.15E-07	2.39E-06	Yes	No	Yes	No	No	No	No	No	M16	M18
4878-3_1	P00742	F10	0.986071468	0.988853892	1.219191356	1.240012925	16.47682179	2.18E-07	2.41E-06	Yes	No	No	Yes	Yes	No	No	Yes	M0	M0
3825-18_2	P45983	MAPK8	1.048054528	0.997035029	0.803977486	0.826868252	16.471723	2.23E-07	2.46E-06	Yes	No	Yes	No	No	No	No	No	M0	M0
4983-6_1	P30040	ERP29	1.035501455	0.978968592	0.804223067	0.784967217	16.42587007	2.29E-07	2.52E-06	Yes	No	No	Yes	No	No	No	Yes	M0	M0
3132-1_1	P49767	VEGFC	0.98171071	1.004166758	0.870653728	0.882156774	16.42551625	2.29E-07	2.52E-06	Yes	No	No	Yes	Yes	No	No	No	M0	M0
8916-32_3	Q13586	STIM1	1.04379862	0.981443581	1.185899662	1.281649169	16.40578273	2.30E-07	2.52E-06	Yes	No	No	No	No	No	No	No	M0	M15
2625-53_4	P07900 P08238	HSP90AA1 HSP90AB1	1.003623889	0.996220448	0.743497204	0.799971802	16.37897064	2.36E-07	2.58E-06	Yes	No	Yes	No	No	No	No	No	M2	M2
9366-54_3	Q9HBE5	IL21R	1.053912077	0.996488172	0.629391912	0.711215201	16.34276416	2.44E-07	2.67E-06	Yes	No	No	No	No	No	No	No	M2	M2
10382-1_3	Q9Y5C1	ANGPTL3	0.93595271	1.008913314	0.787105132	0.752075105	16.32762126	2.48E-07	2.70E-06	Yes	No	No	No	No	No	No	No	M12	M0
14156-33_3	P31946	YWHAB	1.059339357	1.003403049	0.689395388	0.795718001	16.29979982	2.53E-07	2.75E-06	Yes	No	Yes	No	No	No	No	Yes	M2	M2
11353-143_3	Q15796	SMAD2	1.012099303	0.996559555	1.131120744	1.113813399	16.27904119	2.61E-07	2.83E-06	Yes	No	No	No	No	No	No	No	M1	M0
7823-22_3	Q9UJ37	ST6GALNAC2	0.993489223	1.00134766	1.159869054	1.159400736	16.2365648	2.70E-07	2.92E-06	Yes	No	No	No	No	No	No	No	M1	M12
4148-49_2	Q13219	PAPPA	1.123177777	1.020954295	0.611638187	0.573862746	16.18577228	2.81E-07	3.04E-06	Yes	No	No	Yes	No	No	No	No	M0	M0
3221-54_1	Q8N474	SFRP1	0.961553499	0.965939837	0.600535423	0.608505427	16.17907416	2.82E-07	3.04E-06	Yes	No	No	Yes	Yes	No	No	No	M0	M0
3077-66_2	P00742	F10	0.97919186	0.989340946	1.228747412	1.256114005	16.1539127	2.88E-07	3.10E-06	Yes	No	No	Yes	Yes	No	No	No	M0	M0
5360-9_2	P31751	AKT2	0.992507561	1.000577735	0.746383848	0.788249189	16.09423305	3.04E-07	3.26E-06	Yes	No	Yes	No	Yes	No	No	No	M0	M2
8352-26_3	Q96PQ1	SIGLEC12	0.993838503	1.002186671	1.22154984	1.202808574	16.08390142	3.05E-07	3.26E-06	Yes	No	No	No	No	No	No	No	M6	M4
9805-51_3	Q9NPR2	SEMA4B	1.019030183	1.011019322	0.844793453	0.80931825	16.08578399	3.09E-07	3.30E-06	Yes	No	No	No	No	No	No	No	M0	M0
7145-1_3	Q06033	ITIH3	0.971544394	1.012995651	0.787872642	0.761456268	16.04238039	3.16E-07	3.37E-06	Yes	No	No	No	Yes	No	No	Yes	M12	M0
7853-19_3	O75880	SCO1	1.000730235	0.996639903	1.101527469	1.125373361	16.0401215	3.20E-07	3.40E-06	Yes	No	No	No	Yes	No	Yes	No	M0	M11
3343-1_4	Q03154	ACY1	1.119311184	1.00884254	1.492875543	1.432789603	16.02569457	3.21E-07	3.41E-06	Yes	No	Yes	No	No	No	No	Yes	M0	M0
3714-49_2	P12277 P06732	CKB CKM	1.310968771	0.988291528	1.756878238	1.589702371	15.99739651	3.31E-07	3.50E-06	Yes	No	No	Yes	Yes	No	No	No	M0	M0
6304-8_3	Q9BXJ1	C1QTNF1	0.979032567	0.993541112	0.843555262	0.859136592	15.9945807	3.31E-07	3.50E-06	Yes	No	No	No	No	No	No	No	M0	M2
11286-78_3	Q9BQE4	VIMP	0.997698147	0.9975003	1.150273501	1.170489814	15.97612951	3.38E-07	3.56E-06	Yes	No	No	No	No	No	No	No	M0	M0
8484-8_3	P41159	LEP	0.958657386	0.992513107	1.161602952	1.170872408	15.94091713	3.46E-07	3.63E-06	Yes	No	No	No	Yes	No	No	No	M1	M10
13565-2_3	Q08999	RBL2	0.96129155	1.010062089	0.8340035	0.801882266	15.94570182	3.46E-07	3.63E-06	Yes	No	No	No	No	No	No	No	M12	M4
2665-26_2	Q02223	TNFRSF17	1.077147647	1.001879731	0.716698342	0.724910928	15.94019758	3.49E-07	3.65E-06	Yes	No	No	Yes	No	No	No	No	M0	M0
12783-29_3	P52272	HNRNPM	1.050259337	0.99960619	0.791827558	0.862167876	15.90785761	3.56E-07	3.71E-06	Yes	No	No	No	No	No	No	No	M2	M2
10365-132_3	P29460 Q9NPF7	IL12B IL23A	0.960371999	1.00096489	0.829370188	0.804453917	15.91770907	3.56E-07	3.71E-06	Yes	No	No	Yes	No	No	No	No	M0	M0
12727-7_3	Q9P2B2	PTGFRN	0.999659011	0.996763706	1.1052425	1.119964671	15.90991819	3.60E-07	3.74E-06	Yes	No	No	No	No	No	No	Yes	M10	M0
7888-58_3	Q9Y2R0	COA3	0.976790096	0.993806112	1.162704974	1.193226159	15.90447589	3.60E-07	3.74E-06	Yes	No	No	No	No	No	Yes	No	M1	M10
7821-6_3	Q13901	C1D	1.002278057	0.992628086	1.131109409	1.124139604	15.87142475	3.71E-07	3.84E-06	Yes	No	No	No	No	No	No	No	M1	M0
12893-159_3	Q16666	IFI16	0.999748884	0.992005193	0.668021925	0.75685796	15.78065531	3.98E-07	4.11E-06	Yes	No	No	No	No	No	No	No	M2	M2
4468-21_2	Q9NRA0	SPHK2	0.993068604	0.997385273	1.150646855	1.129837096	15.77691649	4.02E-07	4.15E-06	Yes	No	No	No	No	No	No	No	M1	M16
12411-60_3	P61244	MAX	1.140259445	0.99418278	0.690098862	0.794956577	15.76530977	4.05E-07	4.17E-06	Yes	No	No	No	No	No	No	No	M2	M2
6036-78_3	Q5JZY3	EPHA10	1.043728514	0.995074628	0.666176705	0.689417145	15.73619566	4.15E-07	4.26E-06	Yes	No	No	No	No	No	No	No	M2	M0
14084-191_3	Q9Y6W8	ICOS	1.03055023	0.988383593	0.763941478	0.722490001	15.66145109	4.45E-07	4.56E-06	Yes	No	No	No	No	No	No	No	M22	M0
10866-60_3	Q6IN85	SMEK1	1.069443248	0.99335982	0.717008531	0.757019876	15.64860518	4.48E-07	4.58E-06	Yes	No	No	No	No	No	No	No	M2	M2
13499-30_3	P00451	F8	1.007758298	1.008333306	0.759760044	0.733004483	15.62771717	4.54E-07	4.63E-06	Yes	No	No	No	Yes	No	No	No	M5	M0
10606-34_3	Q5JTV8	TOR1AIP1	0.989269819	1.001568045	0.802596163	0.816119053	15.63129239	4.59E-07	4.66E-06	Yes	No	No	No	No	No	No	Yes	M0	M0
12476-50_3	Q9NQ88	TIGAR	1.00347588	0.992180614	1.161929244	1.160229432	15.62478852	4.60E-07	4.66E-06	Yes	No	No	No	No	No	No	No	M0	M11
8378-3_4	O95751	LDOC1	0.991416192	0.995349444	1.15870381	1.16632539	15.61274839	4.60E-07	4.66E-06	Yes	No	No	No	No	No	No	No	M6	M4
4594-22_2	P18509	ADCYAP1	1.008864753	1.002343816	1.1057765	1.117094868	15.58792391	4.71E-07	4.76E-06	Yes	No	No	No	No	No	No	No	M0	M11
2443-10_4	P55075	FGF8	0.987626636	0.999241033	1.121730169	1.118770944	15.57407351	4.80E-07	4.85E-06	Yes	No	No	No	No	No	No	No	M1	M0
3643-90_2	Q96PX8	SLITRK1	0.995777418	1.000097476	1.125000525	1.151014881	15.55175496	4.88E-07	4.92E-06	Yes	No	Yes	No	No	No	No	No	M9	M0
14076-74_3	P01036	CST4	1.028212949	0.990580514	0.63590602	0.598128739	15.54379317	4.91E-07	4.94E-06	Yes	No	No	No	No	No	No	No	M0	M0
3684-78_3	P21757	MSR1	0.996438333	1.002887925	1.108880095	1.112078844	15.53305841	4.98E-07	5.00E-06	Yes	No	Yes	No	No	No	No	No	M0	M0
14102-6_3	P22749	GNLY	0.938474866	0.986508338	0.674350761	0.643439877	15.51713421	5.03E-07	5.04E-06	Yes	No	No	No	No	No	No	No	M0	M0
5679-16_3	P81534	DEFB103A	0.985738963	1.004178007	1.087799809	1.103040976	15.48100002	5.21E-07	5.20E-06	Yes	No	No	No	No	No	No	No	M0	M0
14131-37_3	P52799	EFNB2	1.061280843	1.020078372	0.780792292	0.680164262	15.42231795	5.42E-07	5.40E-06	Yes	No	No	Yes	No	No	No	No	M5	M7
3590-8_3	P09871	C1S	1.007468056	0.998066547	1.087512677	1.112931246	15.42415308	5.48E-07	5.44E-06	Yes	No	No	No	No	No	No	Yes	M0	M0
6425-87_3	Q99542	MMP19	1.041515804	1.00662873	0.81512655	0.747946034	15.4081177	5.48E-07	5.44E-06	Yes	No	No	No	No	No	No	No	M5	M0
10424-31_3	Q9NQX5	NPDC1	0.946551953	1.000686965	0.802696204	0.762565584	15.36969567	5.72E-07	5.67E-06	Yes	No	No	No	No	No	No	No	M5	M0
11462-8_3	O43251	RBFOX2	1.041217347	1.001774443	0.87826815	0.890768857	15.35014741	5.82E-07	5.75E-06	Yes	No	No	No	No	No	Yes	No	M0	M0
6357-83_3	P08861	CELA3B	0.98756818	1.000858952	1.161447381	1.129271741	15.34822187	5.83E-07	5.75E-06	Yes	No	No	No	No	No	No	No	M6	M4
11283-13_3	Q96JK2	DCAF5	0.983994239	0.994913884	1.095781104	1.11052932	15.31534589	6.00E-07	5.91E-06	Yes	No	No	No	No	No	Yes	No	M1	M10
9522-3_3	O95831	AIFM1	0.997381444	0.985668017	1.109614245	1.189931861	15.31745637	6.01E-07	5.91E-06	Yes	No	No	No	No	No	Yes	No	M9	M0
12431-13_3	Q9BRX2	PELO	0.998129478	0.992363073	1.111373437	1.113007418	15.31348038	6.06E-07	5.94E-06	Yes	No	No	No	No	No	Yes	No	M6	M0
3083-71_1	Q9HAV5	EDA2R	1.014339924	1.002374284	0.871473706	0.871337298	15.28426321	6.19E-07	6.06E-06	Yes	No	No	Yes	Yes	No	No	No	M0	M0
4775-34_3	P06396	GSN	0.97864432	0.986329828	0.831055162	0.84762104	15.26116842	6.27E-07	6.12E-06	Yes	No	No	Yes	No	No	No	Yes	M0	M0
12501-10_3	O75347	TBCA	0.938072239	1.001900843	0.861242526	0.866912608	15.24686067	6.40E-07	6.24E-06	Yes	No	No	No	Yes	No	No	Yes	M0	M0
7859-21_3	Q9UN70	PCDHGC3	1.049432031	1.009474576	1.275239639	1.20997765	15.23046528	6.44E-07	6.26E-06	Yes	No	No	No	No	No	No	No	M13	M5
7756-37_3	Q9NZS2	KLRF1	1.001213819	0.994742148	1.111911359	1.12130444	15.23641341	6.48E-07	6.29E-06	Yes	No	No	No	Yes	No	No	No	M0	M0
5748-20_3	Q13510	ASAH1	1.038932177	0.994604184	0.711711351	0.78319016	15.22578768	6.49E-07	6.29E-06	Yes	No	No	No	Yes	No	No	Yes	M2	M2
8019-73_3	Q9NZ72	STMN3	1.032307013	1.00204678	0.847683619	0.861560692	15.22694031	6.51E-07	6.29E-06	Yes	No	No	No	No	No	No	No	M2	M0
6264-9_3	O00622	CYR61	0.977634628	0.983067698	0.57566938	0.666802754	15.20694687	6.54E-07	6.31E-06	Yes	No	No	No	No	No	No	Yes	M2	M2
7773-20_3	P43627	KIR2DL2	0.983811879	0.99841727	1.13505259	1.127359464	15.21335986	6.62E-07	6.37E-06	Yes	No	No	No	No	No	No	No	M1	M0
8002-27_3	Q9H3S3	TMPRSS5	1.020940232	0.996365317	1.137045026	1.121010063	15.19051751	6.72E-07	6.46E-06	Yes	No	No	No	No	No	Yes	No	M19	M0
10576-7_3	Q6UX71	PLXDC2	0.993516927	0.995892869	0.85068262	0.860971161	15.18110441	6.75E-07	6.47E-06	Yes	No	No	No	No	No	No	No	M8	M0
11267-11_3	P15941	MUC1	1.0477856	0.994194316	1.330237557	1.234423484	15.17726567	6.83E-07	6.52E-06	Yes	No	No	No	No	No	No	No	M0	M0
7751-121_3	Q96HF1	SFRP2	1.014047077	0.997392832	1.146973466	1.135331381	15.17246966	6.83E-07	6.52E-06	Yes	No	No	No	Yes	No	No	No	M1	M12
3628-3_4	P36507	MAP2K2	0.963344133	1.006391038	0.751395284	0.77179529	15.14201392	6.96E-07	6.63E-06	Yes	No	No	Yes	No	No	No	No	M0	M0
6259-60_3	P61916	NPC2	1.005389836	1.006710124	0.857125487	0.808900965	15.12681616	7.08E-07	6.74E-06	Yes	No	No	No	No	No	No	Yes	M5	M0
12681-63_3	Q9UK80	USP21	0.998761341	0.990720823	1.164302864	1.167116388	15.1219307	7.11E-07	6.75E-06	Yes	No	No	No	No	No	No	No	M0	M0
3422-4_2	P06493 P14635	CDC2 CCNB1	0.994458054	0.996774527	1.131351021	1.104654992	15.10777708	7.17E-07	6.79E-06	Yes	No	Yes	No	No	No	No	No	M9	M18
6277-55_3	Q6H9L7	ISM2	1.020195398	1.003198282	0.768137691	0.743328448	15.1004025	7.24E-07	6.85E-06	Yes	No	No	No	No	No	No	No	M22	M0
11556-19_3	Q8N6T3	ARFGAP1	0.984419622	0.990885217	1.134883226	1.137386464	15.06621567	7.43E-07	7.01E-06	Yes	No	No	No	No	No	No	No	M1	M0
13609-11_3	P78347	GTF2I	1.00574405	0.992962207	0.765768546	0.80901474	15.07050333	7.44E-07	7.01E-06	Yes	No	No	No	No	No	No	No	M15	M0
12784-10_3	O95704	APBB3	1.002490866	0.992509121	1.148668422	1.173263011	15.03264347	7.69E-07	7.23E-06	Yes	No	No	No	No	No	No	No	M0	M4
7057-18_3	A0PJX4	SHISA3	1.069764831	1.000229674	0.716198553	0.654479148	15.0326014	7.72E-07	7.24E-06	Yes	No	No	No	Yes	No	No	No	M22	M0
5315-22_3	P45379	TNNT2	1.038504406	1.000009404	1.125684789	1.125283231	15.03071125	7.73E-07	7.24E-06	Yes	No	No	No	No	No	No	No	M16	M11
3348-49_2	P13497	BMP1	1.043369708	0.991960319	1.3196682	1.300228806	15.00268997	7.92E-07	7.40E-06	Yes	No	No	Yes	No	No	No	Yes	M24	M0
6517-14_3	P55107	GDF10	0.990473489	0.999981791	1.11415111	1.141619198	14.99931207	7.95E-07	7.42E-06	Yes	No	No	No	No	No	No	No	M1	M10
3220-40_2	P07949	RET	0.994595454	1.003658821	1.223305944	1.286156387	14.97131431	8.11E-07	7.55E-06	Yes	No	No	Yes	Yes	No	No	No	M0	M0
11391-69_3	Q03426	MVK	1.003022361	0.990597339	1.179127192	1.21056168	14.94660311	8.23E-07	7.64E-06	Yes	No	No	No	No	No	No	No	M0	M19
13054-87_3	P35080	PFN2	1.012778064	1.000943218	1.126569549	1.111038601	14.95321982	8.24E-07	7.64E-06	Yes	No	No	No	No	No	No	Yes	M0	M0
2763-66_2	Q9NP95	FGF20	0.963141976	1.004544447	1.148404808	1.14447022	14.94932058	8.31E-07	7.69E-06	Yes	No	No	No	No	No	No	No	M0	M0
14175-78_3	Q9UJQ7	SCP2D1	1.133923545	0.978380409	0.623001802	0.533136395	14.93486545	8.45E-07	7.81E-06	Yes	No	No	No	No	No	No	No	M0	M0
12373-73_3	P62995	TRA2B	1.103911448	1.011878003	0.705738225	0.713281307	14.9148189	8.53E-07	7.86E-06	Yes	No	No	No	No	No	No	No	M2	M2
9839-148_3	P58753	TIRAP	1.029597081	0.997188527	0.857241645	0.897118289	14.90676607	8.59E-07	7.90E-06	Yes	No	No	No	Yes	No	No	No	M3	M0
14103-12_3	Q9NRR2	TPSG1	0.992706461	0.997968541	1.095712492	1.101446849	14.87952983	8.76E-07	8.05E-06	Yes	No	No	No	No	No	No	No	M0	M10
11510-31_3	O14791	APOL1	0.97628002	0.989673208	1.18437199	1.234556178	14.86560701	8.87E-07	8.13E-06	Yes	No	No	Yes	Yes	No	No	No	M0	M0
7765-15_3	O43736	ITM2A	1.01239144	0.992463734	1.142480012	1.121969449	14.79639552	9.50E-07	8.69E-06	Yes	No	No	No	No	No	Yes	No	M1	M16
12604-16_3	Q96GD3	SCMH1	1.016152429	0.991194742	0.898116689	0.905856355	14.74626148	9.93E-07	9.07E-06	Yes	No	No	No	No	No	No	No	M19	M0
10442-1_3	Q8WZ59	TMEM190	0.976563726	0.992467323	0.768896382	0.77932698	14.73733855	9.97E-07	9.09E-06	Yes	No	No	No	No	No	No	No	M0	M0
3195-50_2	P22749	GNLY	0.929784795	0.992550947	0.656345718	0.623487015	14.71890699	1.01E-06	9.19E-06	Yes	No	No	Yes	No	No	No	No	M0	M0
7131-8_3	P11597	CETP	0.991092636	0.991059573	0.790873276	0.811646553	14.65715943	1.07E-06	9.72E-06	Yes	No	No	No	No	No	No	No	M0	M0
8858-21_3	Q9NR55	BATF3	0.989298042	1.000224857	1.070350296	1.100171938	14.50745592	1.23E-06	1.11E-05	Yes	No	No	No	No	No	No	No	M0	M17
3708-62_1	P01023	A2M	0.994804687	1.001240587	0.823685383	0.792917558	14.48120939	1.24E-06	1.12E-05	Yes	No	No	Yes	No	No	No	Yes	M0	M0
6574-11_3	O60667	FAIM3	1.004671815	0.99999636	0.708398254	0.645010035	14.45565473	1.28E-06	1.16E-05	Yes	No	No	No	No	No	No	No	M0	M0
8240-207_3	Q14956	GPNMB	1.028142657	1.001578803	0.829210903	0.84107172	14.44046515	1.29E-06	1.16E-05	Yes	No	No	No	No	No	No	No	M8	M0
3484-60_2	P01019	AGT	0.856324621	1.000341373	1.180014306	1.244500786	14.38703326	1.38E-06	1.24E-05	Yes	No	No	Yes	Yes	No	No	No	M0	M0
6340-10_3	Q86YW7	GPHB5	1.024677994	0.997269096	0.720245473	0.694842442	14.34113371	1.41E-06	1.27E-05	Yes	No	No	No	No	No	No	No	M22	M0
6502-50_3	Q9NZV1	CRIM1	1.031505338	1.003805072	0.812582482	0.868788922	14.2987363	1.47E-06	1.32E-05	Yes	No	No	No	No	No	No	No	M2	M2
5707-55_3	P41970	ELK3	1.04458101	0.993752525	0.692142315	0.775059443	14.26863893	1.50E-06	1.34E-05	Yes	No	No	No	Yes	No	No	No	M2	M2
13381-49_3	P15291	B4GALT1	1.034272765	1.014288955	0.844686365	0.761631023	14.24535961	1.53E-06	1.37E-05	Yes	No	No	No	No	No	No	Yes	M5	M7
7099-33_3	Q8N475	FSTL5	0.983128168	0.99632634	1.084925554	1.083055819	14.20930688	1.59E-06	1.42E-05	Yes	No	No	No	No	No	No	No	M0	M0
12793-4_3	Q96J94	PIWIL1	1.029618277	1.000421432	1.173272244	1.177726731	14.20438917	1.61E-06	1.43E-05	Yes	No	No	No	No	No	No	No	M0	M0
8868-4_3	O00154	ACOT7	1.013069294	0.999366447	1.130069565	1.140683832	14.19019657	1.62E-06	1.44E-05	Yes	No	No	No	No	No	No	Yes	M1	M12
6543-182_3	P81277	PRLH	1.022116746	0.993623438	1.136386131	1.117190609	14.19026158	1.62E-06	1.44E-05	Yes	No	No	No	Yes	No	Yes	No	M9	M0
13491-40_3	O43924	PDE6D	0.983536656	1.001389925	1.15757925	1.186356122	14.17628066	1.63E-06	1.44E-05	Yes	No	No	No	No	No	No	No	M0	M10
10819-108_3	P23142	FBLN1	0.961134121	0.995767961	0.815402178	0.847583447	14.17200452	1.63E-06	1.44E-05	Yes	No	No	No	No	No	No	Yes	M0	M0
10346-5_3	P40763	STAT3	1.059363841	1.006683372	0.755076698	0.840266956	14.17996268	1.64E-06	1.44E-05	Yes	No	Yes	No	Yes	No	No	No	M2	M2
12936-38_3	P12271	RLBP1	1.001337631	0.99530766	1.110943858	1.129940609	14.1695791	1.64E-06	1.44E-05	Yes	No	No	No	No	No	No	No	M0	M19
6113-31_3	P14138	EDN3	1.008487797	0.997731122	1.160650982	1.133011319	14.16053021	1.65E-06	1.45E-05	Yes	No	No	No	No	No	No	No	M1	M16
4718-5_2	P23284	PPIB	0.980218318	0.999618664	1.17765953	1.172463632	14.16644361	1.65E-06	1.45E-05	Yes	No	No	No	No	No	No	Yes	M7	M0
8269-327_3	Q6UWY0	ARSK	0.98981647	0.999355103	1.095098319	1.092731978	14.15624831	1.66E-06	1.45E-05	Yes	No	No	No	No	No	No	No	M1	M0
6442-6_3	Q86Y29	BAGE3	1.044529474	1.001844152	1.150568991	1.120011132	14.15836314	1.67E-06	1.45E-05	Yes	No	No	No	No	No	No	No	M0	M0
13719-19_3	O96013	PAK4	1.030878064	0.992246615	0.832159295	0.823146981	14.16071945	1.67E-06	1.45E-05	Yes	No	No	No	Yes	No	No	No	M20	M0
13940-19_3	Q16666	IFI16	0.986013217	1.00248343	0.618284705	0.728900821	14.15165552	1.67E-06	1.45E-05	Yes	No	No	No	No	No	No	No	M2	M2
8265-225_3	P42167	TMPO	1.027641619	1.005964869	0.695400648	0.738528732	14.12567552	1.70E-06	1.48E-05	Yes	No	No	No	No	No	No	No	M2	M2
8766-29_3	A6NI73	LILRA5	1.014205797	1.014720588	0.822340996	0.750858005	14.11276439	1.72E-06	1.49E-05	Yes	No	No	No	No	No	No	No	M5	M7
11334-7_3	O75022	LILRB3	1.005670261	0.996600338	1.113914054	1.13367455	14.11500515	1.73E-06	1.50E-05	Yes	No	No	No	No	No	No	No	M0	M15
13117-232_3	Q9Y259	CHKB	1.03799677	1.009696079	1.256992062	1.18776512	14.09925311	1.74E-06	1.50E-05	Yes	No	No	Yes	Yes	No	No	No	M13	M5
10798-4_3	Q496F6	CD300E	1.009444219	1.00318279	1.329475084	1.268515729	14.09327651	1.75E-06	1.51E-05	Yes	No	No	No	No	No	No	No	M6	M4
12987-12_3	Q16629	SRSF7	1.076927491	1.001032479	0.775137402	0.80344156	14.09280718	1.76E-06	1.51E-05	Yes	No	No	No	No	No	No	Yes	M2	M2
9021-1_3	Q96D42	HAVCR1	0.99222649	0.991771982	0.791243531	0.713849985	14.10026442	1.77E-06	1.52E-05	Yes	No	No	No	Yes	No	Yes	No	M0	M0
6353-60_3	Q6B9Z1	IGFL4	1.023413495	0.99983116	0.708067529	0.67071993	14.07622939	1.79E-06	1.53E-05	Yes	No	No	No	Yes	No	No	No	M22	M0
5675-6_3	P51888	PRELP	0.967781341	1.013511518	0.690841373	0.679452386	14.06579986	1.79E-06	1.53E-05	Yes	No	No	No	No	No	No	Yes	M0	M0
12448-246_3	P30419	NMT1	1.063035532	1.004385945	0.742290626	0.805577309	14.0724515	1.79E-06	1.53E-05	Yes	No	No	No	No	No	No	No	M2	M2
13678-169_3	P00746	CFD	0.977898737	0.995609761	0.836625455	0.850455857	14.07255262	1.80E-06	1.54E-05	Yes	No	No	No	No	No	No	No	M0	M0
12798-46_3	Q2Y0W8	SLC4A8	1.012431451	0.997668982	1.107638506	1.105965721	13.99024492	1.93E-06	1.64E-05	Yes	No	No	No	Yes	No	No	No	M1	M0
3197-70_2	P14735	IDE	1.011049458	1.000691585	1.12861526	1.119448425	13.98643134	1.94E-06	1.65E-05	Yes	No	Yes	No	No	No	No	No	M0	M0
12415-122_3	O60869	EDF1	0.999666176	0.990945165	1.125628949	1.168894836	13.96673628	1.96E-06	1.66E-05	Yes	No	No	No	No	No	No	No	M1	M10
13451-2_3	Q9H6D8	FNDC4	1.005681783	1.002230637	1.13789014	1.164553047	13.95672755	1.99E-06	1.69E-05	Yes	No	No	No	Yes	No	Yes	No	M0	M0
12517-52_3	O14737	PDCD5	0.992188198	0.999155498	0.835168392	0.884489581	13.95827544	2.00E-06	1.69E-05	Yes	No	No	No	No	No	No	Yes	M15	M0
12580-7_3	P28074	PSMB5	1.011129742	0.99450827	1.111748538	1.111638763	13.93512544	2.02E-06	1.70E-05	Yes	No	No	No	Yes	No	No	Yes	M0	M0
14268-4_3	Q9BYN0	SRXN1	0.994392765	1.007681625	1.154002398	1.143631698	13.9378462	2.03E-06	1.71E-05	Yes	No	No	No	No	No	No	No	M0	M0
2864-2_3	Q02750	MAP2K1	1.003745009	1.007411121	0.832770382	0.838733993	13.92599719	2.03E-06	1.71E-05	Yes	No	No	Yes	Yes	Yes	No	No	M3	M0
11672-17_3	Q96L93	KIF16B	0.999525866	0.995937038	1.129075144	1.157849044	13.91182309	2.08E-06	1.75E-05	Yes	No	No	No	No	No	No	No	M1	M10
11368-32_3	P54819	AK2	0.962446742	0.993381523	0.729348364	0.773982234	13.89494256	2.10E-06	1.76E-05	Yes	No	No	No	No	No	No	Yes	M2	M2
4832-75_2	O00220	TNFRSF10A	1.010203434	0.996516308	1.126782824	1.109701066	13.89896151	2.11E-06	1.77E-05	Yes	No	Yes	No	No	No	No	No	M0	M0
6626-81_3	Q9NRB3	CHST12	0.999218052	0.995812277	1.074692003	1.092509052	13.88174473	2.13E-06	1.78E-05	Yes	No	No	No	No	No	No	No	M0	M0
11510-51_3	O14791	APOL1	0.968594953	0.977318699	1.291224938	1.391598355	13.86281244	2.15E-06	1.79E-05	Yes	No	No	No	Yes	No	No	No	M0	M0
10351-51_3	P10914	IRF1	0.99170159	1.002660695	1.097175458	1.117752734	13.86158783	2.17E-06	1.81E-05	Yes	No	No	Yes	No	No	Yes	No	M0	M0
4588-1_2	P01298	PPY	1.044045393	1.008273744	0.792875264	0.776868951	13.85299823	2.19E-06	1.82E-05	Yes	No	No	Yes	Yes	No	Yes	No	M0	M0
13967-14_3	Q16881	TXNRD1	1.090097408	0.994198226	0.763262128	0.779352721	13.82912498	2.22E-06	1.84E-05	Yes	No	No	No	Yes	No	No	Yes	M2	M2
4414-69_2	P35247	SFTPD	1.070432251	1.005258795	0.6948945	0.821663971	13.83117669	2.24E-06	1.85E-05	Yes	No	Yes	No	No	No	No	No	M2	M2
11149-3_3	Q15399	TLR1	1.006947746	0.993204442	1.138165462	1.123180056	13.81478394	2.28E-06	1.88E-05	Yes	No	No	No	Yes	No	No	No	M0	M0
12869-68_3	P26196	DDX6	1.013959832	0.996478163	0.750323336	0.800858203	13.80661725	2.28E-06	1.88E-05	Yes	No	No	No	No	No	No	No	M3	M3
11164-7_3	Q9NT68	TENM2	1.015835069	0.995110816	1.125171493	1.119464892	13.7723081	2.34E-06	1.93E-05	Yes	No	No	No	No	No	Yes	No	M0	M16
12872-35_3	Q16280	CNGA2	1.014025938	1.002159474	1.113681136	1.123047346	13.76781296	2.36E-06	1.94E-05	Yes	No	No	No	No	No	No	No	M0	M0
14192-31_3	Q8N4E4	PDCL2	0.995128861	1.000133196	1.097483343	1.095413636	13.76227657	2.37E-06	1.95E-05	Yes	No	No	No	No	No	No	No	M0	M0
3340-53_1	P35443	THBS4	1.016145055	1.004189656	0.778082611	0.722562777	13.72975133	2.41E-06	1.97E-05	Yes	No	No	Yes	No	No	No	No	M5	M8
6647-55_3	P0CG48	UBC	0.997982798	0.99342649	1.083539956	1.118655926	13.73869838	2.43E-06	1.99E-05	Yes	No	Yes	No	No	No	No	No	M10	M0
3182-38_2	P49961	ENTPD1	0.99593067	1.006322702	1.152333145	1.126227335	13.71732566	2.46E-06	2.01E-05	Yes	No	No	No	No	No	No	No	M1	M0
9392-43_3	Q9UM21	MGAT4A	1.011897964	1.004330603	1.132889394	1.127845036	13.71829438	2.46E-06	2.01E-05	Yes	No	No	No	No	No	No	No	M1	M0
14132-21_3	Q9UM44	HHLA2	0.993434721	1.00005828	1.215028366	1.161479357	13.70202048	2.50E-06	2.03E-05	Yes	No	No	No	No	No	No	No	M6	M4
4785-30_3	P08185	SERPINA6	0.989045295	1.000649411	1.100608193	1.113504084	13.68564303	2.53E-06	2.06E-05	Yes	No	Yes	No	No	No	No	No	M0	M0
6248-68_3	P25445	FAS	1.040331243	1.010110742	0.859119174	0.808421069	13.66830669	2.57E-06	2.08E-05	Yes	No	No	No	No	No	No	No	M5	M7
8822-163_3	Q5W0B1	RNF219	1.006043731	0.99600074	1.179051074	1.174221609	13.64731561	2.62E-06	2.12E-05	Yes	No	No	No	Yes	No	No	No	M1	M0
12016-60_3	P22681	CBL	1.059959552	1.00269432	0.752665972	0.834468286	13.57960423	2.78E-06	2.25E-05	Yes	No	No	No	Yes	No	No	No	M2	M2
9361-7_3	Q9Y5I4	PCDHAC2	1.018289687	0.998389458	0.83388826	0.854867687	13.55909317	2.85E-06	2.30E-05	Yes	No	No	No	No	No	No	No	M0	M0
3399-31_2	Q8WWQ8	STAB2	0.98029195	1.009462449	1.174022128	1.154134709	13.54442025	2.86E-06	2.30E-05	Yes	No	No	No	No	No	No	No	M1	M1
3723-1_2	P16860	NPPB	0.978855452	1.001888238	1.101862007	1.098654524	13.53257371	2.90E-06	2.33E-05	Yes	No	No	No	No	No	No	No	M0	M0
7179-69_3	O94856	NFASC	1.01992462	0.991608669	0.877097722	0.879928849	13.52122558	2.92E-06	2.34E-05	Yes	No	No	No	Yes	No	No	No	M0	M0
13994-1_3	P22087	FBL	0.991624698	0.99734131	1.126109618	1.153245235	13.52169207	2.93E-06	2.35E-05	Yes	No	No	No	No	No	No	Yes	M1	M10
8776-10_3	O75477	ERLIN1	0.995661652	0.997266002	1.112648894	1.11444557	13.50809232	2.96E-06	2.37E-05	Yes	No	No	No	Yes	No	Yes	No	M0	M10
2708-54_2	Q9UNG2	TNFSF18	1.013572396	1.003580099	1.119074491	1.086036781	13.48724763	3.02E-06	2.41E-05	Yes	No	No	No	No	No	No	No	M6	M0
8248-222_3	Q08ET2	SIGLEC14	0.985957441	1.001738898	0.672676869	0.673733078	13.48294573	3.04E-06	2.42E-05	Yes	No	No	No	No	No	No	No	M0	M0
7805-52_3	O95249	GOSR1	1.00014193	0.994651388	1.128927307	1.127758509	13.4552761	3.09E-06	2.46E-05	Yes	No	No	No	Yes	No	No	No	M1	M16
4965-27_1	P06576	ATP5B	0.99254705	0.994947568	1.243301284	1.191861819	13.44875043	3.13E-06	2.49E-05	Yes	No	Yes	No	Yes	No	No	Yes	M6	M4
5114-65_3	P16471	PRLR	0.990569574	0.991234191	1.112136206	1.150916757	13.42342046	3.17E-06	2.52E-05	Yes	No	No	No	Yes	No	No	No	M0	M10
7763-25_3	P55287	CDH11	1.019900558	0.994868064	1.176276881	1.154639317	13.41593851	3.20E-06	2.54E-05	Yes	No	No	No	No	No	No	No	M1	M16
8589-13_3	Q9H5V8	CDCP1	0.979126269	0.987990366	1.19755871	1.208468877	13.37364496	3.31E-06	2.62E-05	Yes	No	No	No	No	No	No	No	M0	M11
5091-28_3	Q8N423	LILRB2	0.99354545	0.999009419	0.802816331	0.795980888	13.34000016	3.41E-06	2.69E-05	Yes	No	No	Yes	Yes	No	No	No	M5	M0
12709-63_3	Q92522	H1FX	1.040823885	0.99164708	0.710673585	0.813928863	13.32555451	3.51E-06	2.77E-05	Yes	No	No	No	No	No	No	No	M2	M2
10902-53_3	Q53RT3	ASPRV1	0.996070085	0.987035052	1.200934199	1.273199768	13.29910869	3.57E-06	2.81E-05	Yes	No	No	No	No	No	No	No	M0	M0
14043-12_3	Q15075	EEA1	0.987583385	0.999668355	1.133167642	1.118345849	13.2876727	3.61E-06	2.84E-05	Yes	No	No	No	Yes	No	No	No	M1	M1
10514-5_3	P41222	PTGDS	1.005385511	1.001900402	0.772335247	0.761429446	13.28109977	3.62E-06	2.84E-05	Yes	No	No	No	No	No	No	Yes	M0	M0
9478-69_3	Q14558	PRPSAP1	1.043317994	1.000754422	0.861733055	0.881775513	13.2844953	3.63E-06	2.84E-05	Yes	No	No	No	Yes	No	No	No	M3	M6
9000-177_3	Q07837	SLC3A1	0.989487267	0.997760905	1.099389935	1.111243772	13.24674919	3.74E-06	2.92E-05	Yes	No	No	No	No	No	No	No	M1	M12
3388-58_2	Q9P286	PAK7	0.981790897	1.006007802	1.124252328	1.128975102	13.23990604	3.76E-06	2.94E-05	Yes	No	No	No	No	No	No	No	M1	M1
8006-12_3	Q9NXW2	DNAJB12	1.044933716	0.995227604	0.790953725	0.727572573	13.22563549	3.79E-06	2.95E-05	Yes	No	No	No	No	No	No	No	M5	M0
6913-189_3	P26583	HMGB2	1.025227627	0.96919508	0.522864937	0.65969586	13.21069657	3.84E-06	2.99E-05	Yes	No	No	No	Yes	No	No	No	M2	M2
9028-5_3	Q9NVV4	MTPAP	0.992768921	0.993258255	1.112612399	1.141779716	13.20738928	3.87E-06	3.01E-05	Yes	No	No	No	No	No	No	No	M1	M10
4968-50_1	P40121	CAPG	1.093292587	1.026380726	0.694741327	0.701819893	13.19552623	3.94E-06	3.06E-05	Yes	No	No	Yes	No	No	No	Yes	M2	M0
2677-1_1	P00533	EGFR	1.023887822	0.997488824	1.184622095	1.176090596	13.17423034	3.97E-06	3.07E-05	Yes	No	No	Yes	Yes	No	No	No	M8	M7
11356-19_3	Q96DF8	DGCR14	1.00754537	0.99606408	1.090829254	1.097215531	13.18114311	3.98E-06	3.08E-05	Yes	No	No	No	No	No	No	No	M0	M11
14663-44_3	O76064	RNF8	1.032058978	1.004135758	1.198321285	1.145158103	13.15665883	4.03E-06	3.11E-05	Yes	No	No	No	Yes	No	No	No	M6	M5
9760-13_3	P45984	MAPK9	1.03521789	0.996617675	0.811617813	0.838270865	13.16008828	4.06E-06	3.13E-05	Yes	No	No	No	No	No	No	No	M3	M0
9360-33_3	O43854	EDIL3	0.961400054	0.988163185	0.746517071	0.736868122	13.14558971	4.07E-06	3.13E-05	Yes	No	No	No	No	No	No	Yes	M8	M0
12503-5_3	Q15743	GPR68	1.017708819	0.980900448	1.149580636	1.183336181	13.10858799	4.20E-06	3.23E-05	Yes	No	No	No	No	No	No	No	M9	M15
7713-50_3	Q06787	FMR1	0.992147605	1.004793608	0.839809626	0.899614124	13.11844921	4.21E-06	3.23E-05	Yes	No	No	No	No	No	No	No	M3	M2
6077-63_3	Q9NZK5	CECR1	0.937018078	1.005513706	0.731704942	0.682763778	13.0915801	4.26E-06	3.26E-05	Yes	No	No	No	No	No	No	No	M0	M0
6497-10_3	O15537	RS1	1.00610587	0.991569326	1.103260664	1.114142822	13.10197174	4.26E-06	3.26E-05	Yes	No	No	No	No	No	No	No	M0	M0
13655-34_3	P19338	NCL	1.027566873	0.987576864	0.730811224	0.812738019	13.07688967	4.33E-06	3.30E-05	Yes	No	No	No	No	No	No	Yes	M2	M2
14101-2_3	P26992	CNTFR	0.979927701	0.995099095	0.870283514	0.835921748	13.06577657	4.37E-06	3.33E-05	Yes	No	No	No	No	No	No	No	M8	M8
4995-16_1	P15428	HPGD	1.003034637	1.002900079	1.20532703	1.160889716	13.05358304	4.42E-06	3.36E-05	Yes	No	No	No	No	No	No	No	M6	M4
5792-8_2	P02771	AFP	0.985749738	0.991158901	0.854652233	0.858631317	13.02687151	4.54E-06	3.45E-05	Yes	No	No	Yes	Yes	No	No	No	M0	M0
11617-1_3	P20701	ITGAL	0.982787562	0.997084015	1.072772454	1.101794674	12.99579624	4.70E-06	3.56E-05	Yes	No	No	No	No	No	No	No	M0	M0
5699-19_3	Q15884	FAM189A2	1.057516264	0.990214723	1.463540131	1.446948878	12.98506136	4.70E-06	3.56E-05	Yes	No	No	No	No	No	No	No	M0	M0
12848-9_3	Q92974	ARHGEF2	1.002858037	0.995001796	1.163183879	1.178058721	12.96519826	4.78E-06	3.61E-05	Yes	No	No	No	No	No	No	Yes	M6	M16
12612-37_3	P20618	PSMB1	1.016655226	0.985310434	0.817203528	0.766226336	12.96144863	4.81E-06	3.63E-05	Yes	No	No	No	No	No	No	Yes	M0	M0
3494-71_3	O60258	FGF17	0.991999997	1.003770226	1.08061985	1.066610712	12.95577978	4.85E-06	3.65E-05	Yes	No	No	No	No	No	No	No	M0	M0
2642-4_1	P68402	PAFAH1B2	0.965896135	0.996456027	0.719261552	0.77623894	12.92568582	4.99E-06	3.75E-05	Yes	No	No	No	Yes	No	No	Yes	M15	M3
5358-3_3	Q99983	OMD	0.889873539	1.000234827	0.716323886	0.681442456	12.91391822	5.02E-06	3.77E-05	Yes	No	No	No	No	No	No	No	M0	M0
9917-16_3	Q6UWL6	KIRREL2	0.982226395	0.993921649	1.169801702	1.193824777	12.91738348	5.05E-06	3.79E-05	Yes	No	No	No	No	No	No	No	M0	M0
3859-50_2	P25786	PSMA1	1.010004747	1.001746237	1.101741308	1.080825604	12.90065554	5.11E-06	3.83E-05	Yes	No	No	No	No	No	No	Yes	M3	M0
13122-19_3	O43155	FLRT2	1.005505748	1.000367639	0.821474284	0.766302901	12.87887501	5.15E-06	3.85E-05	Yes	No	No	Yes	No	No	No	No	M8	M8
14341-8_3	Q0P6D2	FAM69C	1.025228809	1.000420929	1.134895342	1.093621612	12.85676426	5.27E-06	3.93E-05	Yes	No	No	No	No	No	No	No	M0	M0
7131-207_3	P11597	CETP	0.985910542	1.004866633	0.866731572	0.883388097	12.85682202	5.29E-06	3.94E-05	Yes	No	No	No	No	No	No	No	M0	M0
5351-52_3	P22626	HNRNPA2B1	1.063345001	1.004315291	0.64775786	0.764583201	12.8186462	5.45E-06	4.06E-05	Yes	No	No	No	Yes	No	No	Yes	M2	M2
10746-24_3	Q9UBP4	DKK3	0.97728996	0.999154432	0.768820296	0.731774687	12.81257793	5.50E-06	4.09E-05	Yes	No	No	No	No	No	No	No	M8	M8
14077-6_3	O75636	FCN3	1.017509021	1.005446047	1.110381872	1.105905312	12.80539484	5.55E-06	4.12E-05	Yes	No	No	No	No	No	No	No	M0	M0
9755-19_3	Q9UJU6	DBNL	1.050168868	1.003110366	0.797914136	0.859810306	12.79493961	5.59E-06	4.14E-05	Yes	No	No	No	No	No	No	No	M2	M0
13557-3_3	Q9NQS3	PVRL3	1.004490003	0.991528242	1.102871011	1.133262003	12.78362878	5.64E-06	4.17E-05	Yes	No	No	No	No	No	No	No	M1	M0
6075-61_3	P07686	HEXB	1.041236294	1.005182309	1.110073881	1.081147168	12.76413393	5.76E-06	4.25E-05	Yes	No	No	No	No	No	No	Yes	M0	M0
7962-11_3	P0C7L1	SPINK8	0.997586063	0.997424431	1.134872457	1.135548068	12.75287789	5.85E-06	4.31E-05	Yes	No	No	No	No	No	Yes	No	M0	M0
8447-11_3	Q9UBU3	GHRL	0.966966583	1.00162213	1.086146155	1.080080935	12.74727696	5.87E-06	4.31E-05	Yes	No	Yes	No	No	No	No	No	M0	M0
6544-33_3	Q92832	NELL1	1.039693401	0.99078787	1.184039429	1.200105807	12.73653656	5.87E-06	4.31E-05	Yes	No	No	No	No	No	No	No	M0	M0
10557-6_3	Q8N6K0	TEX29	1.014074032	0.98305492	0.89165896	0.899678833	12.7365365	5.90E-06	4.33E-05	Yes	No	No	No	No	No	No	No	M0	M0
5798-3_3	P55957	BID	1.034393045	1.028141176	0.798532938	0.773490669	12.72653922	5.94E-06	4.35E-05	Yes	No	No	No	Yes	No	No	Yes	M18	M0
6713-4_3	Q86VZ4	LRP11	1.014513789	1.002180992	0.806835741	0.717295352	12.71290024	5.98E-06	4.38E-05	Yes	No	No	No	No	No	No	No	M5	M8
3168-8_2	Q9UNA0	ADAMTS5	0.973196544	1.001109903	0.881847077	0.877152772	12.69372067	6.12E-06	4.47E-05	Yes	No	No	Yes	Yes	No	No	No	M0	M0
9018-38_3	Q9P2E7	PCDH10	0.98290332	0.991387857	0.677278772	0.63365018	12.67790178	6.20E-06	4.52E-05	Yes	No	No	No	No	No	No	No	M0	M0
10533-1_3	Q9UN74	PCDHA4	1.013717328	1.000449648	1.175915585	1.179315973	12.67517316	6.22E-06	4.53E-05	Yes	No	No	No	Yes	No	No	No	M1	M0
10490-3_3	P04843	RPN1	1.05060763	0.995177749	0.847473041	0.804938631	12.67927145	6.23E-06	4.53E-05	Yes	No	No	No	No	No	No	Yes	M0	M0
6384-19_3	Q8IUB2	WFDC3	1.042835553	0.996347657	0.721358781	0.78275013	12.64013113	6.42E-06	4.66E-05	Yes	No	No	No	Yes	No	No	No	M2	M2
5960-49_3	Q8TD33	SCGB1C1	1.045708902	1.004257375	0.756439999	0.706675525	12.61629671	6.54E-06	4.74E-05	Yes	No	No	No	Yes	No	No	No	M22	M0
5363-51_3	O15041	SEMA3E	0.984657091	0.991751737	0.804677359	0.798310407	12.61671344	6.55E-06	4.74E-05	Yes	No	No	Yes	Yes	No	No	No	M0	M0
8263-64_3	Q8TAI1	TYMSOS	0.989049532	0.985076434	1.145219265	1.204788845	12.61089184	6.57E-06	4.75E-05	Yes	No	No	No	Yes	No	No	No	M0	M15
8402-22_3	Q9NRR1	CYTL1	1.180158723	0.998455985	0.75605551	0.718004943	12.59225724	6.72E-06	4.85E-05	Yes	No	No	No	No	No	No	No	M5	M14
10980-11_3	P22303	ACHE	1.129304524	1.007245719	1.307332465	1.206756236	12.56905711	6.82E-06	4.91E-05	Yes	No	No	No	No	No	No	No	M0	M0
8925-25_3	Q7LG56	RRM2B	1.054196861	0.986244789	0.800589763	0.840317201	12.55609839	6.94E-06	4.99E-05	Yes	No	No	No	Yes	No	No	Yes	M2	M0
12704-26_3	Q8N5H7	SH2D3C	0.989234508	0.995459338	1.087120187	1.106427683	12.54893511	6.96E-06	5.00E-05	Yes	No	No	No	No	No	No	No	M0	M10
6290-3_3	Q765I0	UTS2B	0.987109208	0.994527024	0.803552986	0.835271448	12.54211115	7.03E-06	5.04E-05	Yes	No	No	No	No	No	No	No	M2	M2
9338-2_3	Q96PD2	DCBLD2	0.977937223	1.00521337	0.83164652	0.806973013	12.50645948	7.21E-06	5.16E-05	Yes	No	No	No	Yes	No	No	No	M8	M8
12795-2_3	Q969W8	ZNF566	1.000476658	0.995468976	1.07649853	1.097286396	12.4902247	7.36E-06	5.26E-05	Yes	No	No	No	No	No	No	No	M0	M0
9765-4_3	Q9NXR1	NDE1	0.99407431	0.995074892	0.882753477	0.909774094	12.48934646	7.43E-06	5.31E-05	Yes	No	No	No	No	No	No	No	M0	M0
8255-34_3	Q9Y6F6	MRVI1	0.943634656	0.988672151	0.723696691	0.851709651	12.46720216	7.49E-06	5.34E-05	Yes	No	No	No	No	No	No	No	M4	M3
13622-16_3	Q15172	PPP2R5A	1.014824675	1.003284272	0.841790678	0.893970213	12.46903137	7.52E-06	5.35E-05	Yes	No	No	No	No	No	No	No	M2	M2
12572-236_3	O43281	EFS	1.002480021	0.99593083	1.070887737	1.071333102	12.45610701	7.57E-06	5.38E-05	Yes	No	No	No	No	No	No	No	M0	M0
9745-20_3	O60573	EIF4E2	0.983849906	0.993536008	1.105749368	1.128141472	12.42564572	7.78E-06	5.52E-05	Yes	No	No	No	No	No	No	No	M0	M4
6262-14_3	Q9NRM6	IL17RB	1.015302772	1.006415047	0.782656563	0.848919789	12.40463603	7.95E-06	5.64E-05	Yes	No	No	No	No	No	No	No	M2	M2
2429-27_4	P07357 P07358 P07360	C8A C8B C8G	1.00582895	1.012086194	1.197754975	1.165937925	12.38979798	8.06E-06	5.71E-05	Yes	No	No	No	Yes	No	No	No	M1	M1
14309-8_3	P31943	HNRNPH1	1.063208717	1.010843975	1.142432393	1.162041576	12.35573676	8.24E-06	5.82E-05	Yes	No	No	No	No	No	No	Yes	M0	M0
12450-42_3	Q15126	PMVK	1.036258874	0.99393267	1.14832046	1.144820486	12.36331252	8.27E-06	5.84E-05	Yes	No	No	No	No	No	No	No	M0	M0
5007-1_1	Q16539	MAPK14	1.041831737	1.009952286	0.792269607	0.858226671	12.34419983	8.34E-06	5.88E-05	Yes	No	No	No	Yes	No	No	Yes	M2	M2
3481-87_1	Q9NQW7	XPNPEP1	1.009751303	1.001578623	0.721300365	0.76634029	12.34562054	8.36E-06	5.88E-05	Yes	No	No	No	Yes	No	No	Yes	M3	M0
6281-51_3	Q16842	ST3GAL2	1.046962436	1.000594374	0.662091454	0.748650342	12.33961395	8.38E-06	5.89E-05	Yes	No	No	No	No	No	No	No	M2	M2
12921-51_3	Q8IV16	GPIHBP1	1.013740009	0.997444489	1.147488906	1.162359188	12.34626699	8.40E-06	5.89E-05	Yes	No	No	No	No	No	No	No	M0	M0
9013-60_3	O95631	NTN1	1.020652666	0.997683584	0.904519481	0.894462493	12.33818306	8.49E-06	5.95E-05	Yes	No	No	No	No	No	No	No	M0	M0
6280-11_3	O95206	PCDH8	1.065953026	0.999184543	0.687226007	0.787073919	12.28181807	8.83E-06	6.17E-05	Yes	No	No	No	No	No	No	No	M2	M2
10503-55_3	P20366	TAC1	0.985847433	0.997431919	1.141725712	1.147603048	12.28745711	8.83E-06	6.17E-05	Yes	No	No	No	No	No	No	No	M1	M0
9234-8_3	Q9GZX9	TWSG1	0.972814426	1.005618859	0.880936974	0.899303925	12.26665363	9.00E-06	6.28E-05	Yes	No	No	No	No	No	No	Yes	M0	M0
10086-39_3	P35520	CBS	0.993227137	0.993442284	1.100325131	1.123853137	12.25682072	9.10E-06	6.34E-05	Yes	No	No	No	Yes	No	No	No	M0	M0
4192-10_2	P14550	AKR1A1	1.041528646	1.000966971	0.728207358	0.779713292	12.23501028	9.23E-06	6.42E-05	Yes	No	No	No	No	No	No	Yes	M2	M2
10547-42_3	P37287	PIGA	0.982346597	0.999711958	1.078617801	1.095818602	12.24303684	9.24E-06	6.42E-05	Yes	No	No	No	No	No	No	No	M0	M0
5715-4_3	Q9BUJ0	ABHD14A	1.027367794	0.99882178	0.736864789	0.77952459	12.22694447	9.30E-06	6.45E-05	Yes	No	No	No	No	No	No	No	M2	M2
3032-11_2	P01215 P01225	CGA FSHB	0.278849075	0.981938607	0.583989457	0.600714357	12.21207009	9.37E-06	6.49E-05	Yes	No	No	Yes	Yes	No	No	No	M0	M0
8086-49_3	Q9Y287	ITM2B	1.074099444	1.008967003	0.871982464	0.790412267	12.19787891	9.54E-06	6.60E-05	Yes	No	No	No	No	No	No	Yes	M0	M5
8874-53_3	O75503	CLN5	1.005859211	0.995746008	1.076314697	1.092458453	12.17802681	9.72E-06	6.71E-05	Yes	No	No	No	No	No	No	No	M0	M0
5858-6_5	P63104	YWHAZ	1.024122027	1.00589277	0.805751061	0.857167215	12.14560754	1.00E-05	6.89E-05	Yes	No	No	No	Yes	No	No	Yes	M3	M0
11292-13_3	Q6AZY7	SCARA3	1.015357662	0.994838542	1.16318329	1.151033741	12.13772457	1.01E-05	6.95E-05	Yes	No	No	No	Yes	No	No	No	M1	M16
10561-5_3	Q96LB9	PGLYRP3	0.997675294	0.987031108	1.161341628	1.184550102	12.12405969	1.02E-05	7.01E-05	Yes	No	No	No	No	No	Yes	No	M1	M0
4459-68_2	Q16549	PCSK7	1.015291386	1.005427476	1.170322556	1.158173043	12.1086562	1.03E-05	7.07E-05	Yes	No	No	No	No	No	No	No	M6	M2
12618-50_3	Q04828	AKR1C1	0.967177556	0.992537604	1.10608229	1.122385886	12.09678182	1.05E-05	7.20E-05	Yes	No	No	No	Yes	No	No	No	M0	M11
4994-178_1	P61978	HNRNPK	1.014906864	0.997456617	0.88350689	0.935043381	12.08814616	1.06E-05	7.26E-05	Yes	No	No	No	No	No	No	Yes	M0	M0
6590-54_3	O60462	NRP2	0.996878293	1.004221402	0.846118042	0.816713752	12.05673663	1.08E-05	7.38E-05	Yes	No	No	No	No	No	No	No	M8	M8
6386-4_3	Q6UW32	IGFL1	1.100480185	1.001429709	0.766392009	0.723315405	12.03909861	1.10E-05	7.50E-05	Yes	No	No	No	No	No	No	No	M22	M0
5721-1_3	Q15762	CD226	1.039221425	1.002655265	0.711209611	0.803266716	12.03627631	1.10E-05	7.50E-05	Yes	No	No	No	Yes	No	No	No	M2	M2
6284-7_3	Q6UX46	FAM150B	1.015163944	1.002125006	0.713244538	0.797342031	12.03054067	1.11E-05	7.56E-05	Yes	No	No	No	No	No	No	No	M2	M2
11546-7_3	Q8WWM9	CYGB	0.987921653	0.994403198	0.860978244	0.840073072	12.03516932	1.12E-05	7.60E-05	Yes	No	No	No	No	No	No	No	M0	M0
12678-66_3	P09012	SNRPA	1.049451049	0.987599855	0.692959602	0.803469925	12.02166504	1.12E-05	7.60E-05	Yes	No	No	No	Yes	No	No	No	M2	M2
9269-7_3	P43251	BTD	1.017090959	0.989033715	1.20421834	1.254636657	11.99382913	1.15E-05	7.79E-05	Yes	No	No	No	No	No	No	Yes	M0	M0
10041-3_3	P41235	HNF4A	0.983756839	0.970948455	0.787968202	0.763953343	11.95412839	1.19E-05	8.05E-05	Yes	No	No	No	No	No	No	No	M0	M0
6441-62_3	Q9UKP5	ADAMTS6	0.986652806	0.995954694	0.79067597	0.805687007	11.9375586	1.21E-05	8.14E-05	Yes	No	No	No	No	No	No	No	M2	M2
14072-9_3	P13693	TPT1	1.027783193	1.000412895	1.116078497	1.089711265	11.93535954	1.21E-05	8.14E-05	Yes	No	No	No	Yes	No	No	Yes	M1	M5
9901-28_3	Q9GZT9	EGLN1	1.050507961	1.004771566	0.755866072	0.819339483	11.93358886	1.21E-05	8.14E-05	Yes	No	No	No	No	No	No	No	M17	M2
12033-3_3	O43683	BUB1	1.017266088	0.988328875	0.86785727	0.882750816	11.94770499	1.21E-05	8.14E-05	Yes	No	No	No	No	No	No	No	M0	M0
11139-4_3	Q6UXN2	TREML4	1.041672122	0.990360418	0.809342061	0.746799721	11.92539012	1.22E-05	8.20E-05	Yes	No	No	No	No	No	No	No	M22	M0
5071-3_3	Q14126	DSG2	1.061400567	1.008330401	0.850566098	0.817996098	11.89916661	1.25E-05	8.39E-05	Yes	No	No	No	No	No	No	No	M22	M0
10731-10_3	Q8IZT8	HS3ST5	1.018799903	0.988016692	1.287703871	1.33442566	11.86923771	1.28E-05	8.58E-05	Yes	No	No	No	No	No	No	No	M0	M19
5637-81_3	Q9Y2I2	NTNG1	1.013815309	0.99951082	0.925193256	0.882836452	11.86542578	1.30E-05	8.70E-05	Yes	No	No	No	No	No	No	No	M0	M0
12779-30_3	Q9UKN5	PRDM4	1.006445297	0.988589061	1.104487499	1.147845982	11.84514941	1.31E-05	8.74E-05	Yes	No	No	No	No	No	Yes	No	M17	M10
9947-22_3	Q92547	TOPBP1	0.999098271	0.993476108	0.86392145	0.86201519	11.85181544	1.31E-05	8.74E-05	Yes	No	No	No	No	No	No	No	M0	M0
7182-1_3	P23141	CES1	1.004304753	1.005613832	1.191403047	1.143976198	11.84119131	1.32E-05	8.80E-05	Yes	No	No	No	No	No	No	No	M20	M4
10396-6_3	Q07820	MCL1	1.02814946	1.004230384	0.783123149	0.828374404	11.82888259	1.33E-05	8.85E-05	Yes	No	No	No	No	No	No	No	M0	M2
5475-10_3	P05771	PRKCB	1.130200364	0.996006839	0.725363724	0.812542429	11.81851843	1.35E-05	8.96E-05	Yes	No	No	No	No	No	No	No	M0	M0
7799-3_3	Q8N109	KIR2DL5A	1.00801046	0.984483719	0.831732655	0.779887057	11.82305642	1.35E-05	8.96E-05	Yes	No	No	No	No	No	No	No	M0	M0
9277-16_3	Q06141	REG3A	1.038221778	0.992588652	0.81593363	0.83238999	11.78468905	1.38E-05	9.15E-05	Yes	No	No	No	No	No	No	No	M0	M0
3043-49_2	P09486	SPARC	0.984981999	0.9989986	1.115092352	1.222566132	11.78140793	1.39E-05	9.20E-05	Yes	No	No	No	No	No	No	No	M12	M7
2692-74_2	P14555	PLA2G2A	0.791454501	1.019711021	0.675258456	0.649157858	11.74285794	1.44E-05	9.52E-05	Yes	No	No	Yes	No	No	Yes	No	M0	M0
4479-14_2	P05155	SERPING1	0.930752828	0.997347249	0.815839532	0.862602288	11.70155237	1.48E-05	9.77E-05	Yes	No	No	Yes	Yes	No	No	Yes	M0	M0
10023-32_3	P11473	VDR	1.016834264	0.997334158	1.127185638	1.075481946	11.68790282	1.51E-05	9.95E-05	Yes	No	No	No	No	No	No	No	M1	M0
5733-61_3	P01566	IFNA10	0.974885013	0.990436587	1.127937022	1.140398158	11.68087772	1.52E-05	0.000100044	Yes	No	No	No	No	No	Yes	No	M26	M0
12988-49_3	Q01844	EWSR1	1.093435366	1.015194951	0.716704335	0.753011065	11.64316994	1.57E-05	0.000103193	Yes	No	No	No	No	No	No	No	M2	M2
3079-62_2	Q99969	RARRES2	0.99460943	0.994413683	0.872030918	0.783132664	11.62628334	1.59E-05	0.000104364	Yes	No	No	Yes	No	No	No	Yes	M6	M0
14332-3_3	P11233	RALA	0.992806332	0.998933103	0.751573622	0.822207467	11.60839473	1.62E-05	0.000106188	Yes	No	No	No	No	No	No	No	M15	M2
14704-10_3	Q08345	DDR1	1.043479643	0.998455359	0.873236876	0.817759509	11.5938245	1.66E-05	0.000108512	Yes	No	No	No	No	No	No	No	M0	M0
11430-49_3	Q86Y01	DTX1	0.983477724	0.996968567	1.117079111	1.126869614	11.57848183	1.66E-05	0.000108512	Yes	No	No	No	No	No	No	No	M0	M10
5259-2_3	O43318 Q15750	MAP3K7 TAB1	1.001330402	0.996430507	1.080621296	1.109287831	11.57841939	1.67E-05	0.000109017	Yes	No	No	No	No	No	No	No	M9	M11
12488-9_3	Q9ULC4	MCTS1	0.994371925	0.987040294	0.838317663	0.788557071	11.56315138	1.70E-05	0.000110824	Yes	No	No	No	Yes	No	No	No	M0	M0
5598-3_3	Q9H772	GREM2	0.993495138	0.996305447	0.83024799	0.784773846	11.54104163	1.72E-05	0.000111976	Yes	No	No	No	Yes	No	No	No	M5	M7
11154-3_3	Q14494	NFE2L1	1.019985627	0.985099285	0.776863479	0.808650244	11.54576961	1.73E-05	0.000112169	Yes	No	No	No	No	No	No	No	M0	M0
3115-64_2	P28482	MAPK1	1.06318294	0.996535212	0.699644058	0.775528877	11.54021186	1.73E-05	0.000112169	Yes	No	No	No	Yes	No	No	Yes	M2	M2
12747-89_3	P98179	RBM3	1.035117638	0.995255169	0.83078591	0.862336636	11.53676808	1.73E-05	0.000112169	Yes	No	No	No	Yes	No	No	Yes	M3	M2
6373-54_3	Q02383	SEMG2	1.002234636	1.000335451	0.775962489	0.746822945	11.52900792	1.74E-05	0.000112664	Yes	No	No	No	Yes	No	No	No	M0	M0
8785-1_3	Q96C12	ARMC5	0.983651141	0.998538786	1.09519959	1.103315485	11.51564839	1.76E-05	0.000113805	Yes	No	No	No	No	No	No	No	M0	M0
10852-114_3	O14979	HNRNPDL	1.009374394	0.997438011	0.798326232	0.842363685	11.51217331	1.78E-05	0.000114788	Yes	No	No	No	Yes	No	No	Yes	M2	M2
2643-57_2	P22223	CDH3	1.035487693	0.996006523	1.182170213	1.120037421	11.50868083	1.78E-05	0.000114788	Yes	No	No	No	Yes	No	No	No	M6	M5
13500-9_3	Q8N6K0	TEX29	0.986091222	0.998350896	1.127097751	1.151010007	11.48627009	1.81E-05	0.000116253	Yes	No	No	No	Yes	No	No	No	M1	M12
3681-87_3	Q9P0G3	KLK14	1.018634535	1.009385898	1.14629664	1.107835864	11.48267524	1.81E-05	0.000116253	Yes	No	No	No	Yes	No	No	No	M13	M5
14135-3_3	Q9HBX9	RXFP1	0.973339007	0.994348583	1.070576392	1.095422925	11.48661033	1.81E-05	0.000116253	Yes	No	No	No	No	No	No	No	M0	M0
7872-5_3	Q8WV74	NUDT8	0.982335253	0.999006444	1.144542571	1.110639739	11.47974929	1.83E-05	0.000117223	Yes	No	No	No	Yes	No	No	No	M1	M1
8932-1_3	O75354	ENTPD6	1.01667953	0.996474453	1.107186608	1.08974891	11.47307191	1.83E-05	0.000117223	Yes	No	No	No	Yes	No	No	No	M1	M1
8017-23_3	Q96CU9	FOXRED1	0.999607445	0.993737597	1.118045174	1.159760186	11.40586796	1.95E-05	0.000124743	Yes	No	No	No	No	No	No	No	M1	M12
9964-10_3	P0CAP1	MYZAP	0.999648086	0.99674195	1.103775326	1.068734842	11.39774952	1.96E-05	0.000125215	Yes	No	No	No	No	No	No	No	M0	M0
8772-5_3	P52799	EFNB2	0.975487471	0.999277247	1.075824276	1.095571876	11.40156876	1.97E-05	0.000125686	Yes	No	No	No	No	No	No	No	M20	M0
13427-66_3	Q9NR34	MAN1C1	0.99531762	1.004524292	0.887133115	0.827248445	11.36934252	2.01E-05	0.000128067	Yes	No	No	No	No	No	No	No	M8	M0
9216-100_3	O15031	PLXNB2	1.013047173	1.000512268	0.83874269	0.827644998	11.33472619	2.07E-05	0.000131715	Yes	No	No	Yes	Yes	No	No	No	M8	M8
8664-36_3	Q504Y2	PKDCC	0.996616829	0.998757499	1.124415046	1.11581942	11.30576901	2.13E-05	0.000135353	Yes	No	No	No	No	No	No	No	M1	M1
13701-2_3	O43927	CXCL13	0.970301128	0.989358516	0.735211926	0.697255528	11.2972346	2.16E-05	0.000136714	Yes	No	No	No	No	No	No	No	M0	M0
7898-29_3	Q8TC05	MDM1	1.001667112	0.995263935	0.908234606	0.853184223	11.29190853	2.16E-05	0.000136714	Yes	No	No	No	No	No	No	No	M0	M0
8897-3_3	A6NM11	LRRC37A2	1.017226641	0.997684686	1.132424802	1.123311379	11.29926259	2.16E-05	0.000136714	Yes	No	No	No	No	No	No	No	M0	M0
6650-20_3	Q15063	POSTN	1.031740837	1.005563703	0.825037798	0.74204389	11.28115341	2.18E-05	0.000137798	Yes	No	No	No	Yes	No	No	No	M8	M0
9849-13_3	P27695	APEX1	1.036789621	1.00480755	0.613587532	0.715286905	11.27054616	2.20E-05	0.000138696	Yes	No	No	No	No	No	No	Yes	M2	M2
12558-3_3	Q8TF42	UBASH3B	0.952643798	0.987633064	0.720254095	0.784173761	11.27273103	2.20E-05	0.000138696	Yes	No	No	No	No	No	No	No	M2	M0
5879-51_3	Q13561	DCTN2	1.035513223	1.009486479	0.908461241	0.872230853	11.26445369	2.21E-05	0.00013896	Yes	No	No	Yes	Yes	No	No	Yes	M5	M8
5087-5_3	Q969J5	IL22RA2	0.969363509	1.000185678	1.273713039	1.166882385	11.26702893	2.21E-05	0.00013896	Yes	No	No	No	Yes	No	No	No	M0	M0
13504-147_3	O43390	HNRNPR	1.009105603	0.996764542	0.790954977	0.850014029	11.24885705	2.25E-05	0.000141289	Yes	No	No	No	No	No	No	Yes	M15	M2
5669-26_3	Q5JXA9	SIRPB2	1.027923095	1.000795064	0.734899304	0.799700105	11.22220158	2.30E-05	0.00014424	Yes	No	No	No	No	No	No	No	M2	M2
4151-6_2	P00747	PLG	0.999270336	0.989131014	1.126220821	1.172503607	11.21207277	2.33E-05	0.00014593	Yes	No	No	Yes	No	No	No	Yes	M0	M0
12748-6_3	Q58F21	BRDT	1.010867759	0.992587616	1.083488162	1.077362979	11.18728104	2.38E-05	0.000148672	Yes	No	No	No	No	No	No	No	M0	M0
11108-16_3	P21333	FLNA	0.999260812	0.999970066	1.102342861	1.098702323	11.18853824	2.38E-05	0.000148672	Yes	No	No	No	No	No	No	Yes	M1	M10
6496-60_3	P80370	DLK1	0.995999529	0.999833683	0.757786393	0.726246038	11.16059967	2.43E-05	0.000151598	Yes	No	No	No	Yes	No	No	No	M0	M0
11918-54_3	Q6ZVD7	STOX1	1.055526564	0.999451539	0.89090625	0.855970196	11.13954086	2.50E-05	0.000155559	Yes	No	No	No	No	No	No	No	M0	M0
7778-104_3	Q96LW7	C9orf89	0.977072972	0.997935739	1.065417563	1.078974234	11.12796817	2.50E-05	0.000155559	Yes	No	No	No	No	No	No	No	M0	M0
4272-46_2	P06744	GPI	1.071349367	1.007743158	0.673582225	0.758305369	11.12514072	2.51E-05	0.000155979	Yes	No	No	No	No	No	No	Yes	M2	M2
9409-11_3	Q15661	TPSAB1	1.050336316	0.998606938	0.827954761	0.758720764	11.13139357	2.52E-05	0.000156397	Yes	No	No	No	No	No	No	No	M0	M0
12794-6_3	Q96MN2	NLRP4	0.994731244	1.000375949	1.068139476	1.089249713	11.12816924	2.54E-05	0.00015723	Yes	No	No	No	No	No	No	No	M0	M0
9275-2_3	P07711	CTSL	1.011969712	1.004066206	0.698952596	0.690665557	11.11748743	2.54E-05	0.00015723	Yes	No	No	No	No	No	No	Yes	M0	M0
9525-1_3	Q13308	PTK7	0.981900651	0.998413418	0.846566114	0.853172702	11.10641834	2.55E-05	0.000157645	Yes	No	No	No	No	No	Yes	Yes	M8	M8
3057-55_1	O95388	WISP1	1.018851574	1.008350722	1.134272768	1.096458003	11.10441966	2.57E-05	0.000158677	Yes	No	No	No	Yes	No	No	No	M13	M5
7842-52_3	O75920	SERF1A	1.007961355	0.996146748	1.12254669	1.10268608	11.07733196	2.64E-05	0.000162579	Yes	No	No	No	No	No	No	No	M0	M0
3072-4_2	P35225	IL13	0.990088303	0.998592048	1.079554465	1.093301348	11.07667223	2.64E-05	0.000162579	Yes	No	No	No	No	No	No	No	M0	M0
12772-8_3	P52948	NUP98	1.007994119	1.006702194	0.786075879	0.815946992	11.05846546	2.67E-05	0.000164215	Yes	No	No	No	No	No	No	No	M0	M2
10489-19_3	P57738	TCTA	0.997626606	1.001299702	1.155017071	1.120570727	11.05192734	2.70E-05	0.000165847	Yes	No	No	No	No	No	No	No	M1	M1
14069-61_3	P22748	CA4	0.985252215	1.000321323	1.050614369	1.075719848	11.03763764	2.73E-05	0.000167475	Yes	No	No	No	No	No	No	No	M0	M0
13107-9_3	O95274	LYPD3	0.978604096	0.999065582	1.101949265	1.129321867	11.02724508	2.75E-05	0.000168486	Yes	No	No	No	No	No	No	No	M1	M10
9402-18_3	Q8N8Z6	DCBLD1	1.032221766	1.001652587	0.77104989	0.845606026	11.01179988	2.79E-05	0.000170718	Yes	No	No	No	No	No	No	No	M2	M2
2728-62_2	P25391 P07942 P11047	LAMA1 LAMB1 LAMC1	1.01129941	0.988491666	0.841519619	0.85823231	11.00693505	2.81E-05	0.000171722	Yes	No	No	Yes	Yes	No	No	No	M0	M0
7864-3_3	Q9NYZ4	SIGLEC8	1.00101385	0.997003537	1.111825016	1.122363827	10.99637683	2.83E-05	0.000172504	Yes	No	No	No	No	No	Yes	No	M1	M16
5225-50_3	P68400 P67870	CSNK2A1 CSNK2B	1.082520944	1.002823369	0.662394777	0.731722606	10.99221971	2.83E-05	0.000172504	Yes	No	No	No	No	No	No	No	M2	M6
2687-2_1	Q16674	MIA	1.04228897	0.999736569	0.824175513	0.762855036	10.97834091	2.87E-05	0.000174719	Yes	No	No	No	No	No	No	No	M5	M0
11363-58_3	P55087	AQP4	1.00685679	0.9919783	1.120491103	1.102400534	10.98186878	2.88E-05	0.000174883	Yes	No	No	No	No	No	No	No	M0	M0
4567-82_2	O60880	SH2D1A	0.988549151	0.996373183	1.223704606	1.223854334	10.97647746	2.88E-05	0.000174883	Yes	No	No	No	Yes	No	No	No	M16	M11
6457-50_3	Q9Y5H4	PCDHGA1	0.957595738	0.990345358	0.54839864	0.51254323	10.96427579	2.90E-05	0.000175875	Yes	No	No	No	No	No	No	No	M0	M0
14633-26_3	Q8NFB2	TMEM185A	0.991304701	0.998713302	1.123556984	1.130136005	10.96414349	2.93E-05	0.000177245	Yes	No	No	No	No	No	No	No	M1	M0
9855-10_3	P61586	RHOA	1.064894163	1.013651524	0.791782171	0.85458194	10.95785617	2.93E-05	0.000177245	Yes	No	No	No	Yes	No	No	Yes	M2	M2
5108-72_3	Q9UM47	NOTCH3	0.974033533	0.993392442	0.865828648	0.861153093	10.94950463	2.94E-05	0.000177625	Yes	No	No	Yes	Yes	No	No	No	M0	M0
8369-102_3	Q14118	DAG1	1.028641046	1.0027597	0.892523246	0.881636466	10.94653918	2.96E-05	0.000178383	Yes	No	No	No	No	No	No	Yes	M0	M0
4487-1_1	P21781	FGF7	1.032676224	0.999948593	0.846757194	0.842359158	10.94809129	2.96E-05	0.000178383	Yes	No	No	No	Yes	No	No	No	M0	M6
13733-5_3	P29460	IL12B	0.961970027	1.005389582	0.797557275	0.749140277	10.92744166	3.00E-05	0.000180566	Yes	No	No	No	No	No	No	No	M0	M0
3893-55_2	Q13421	MSLN	1.037444663	0.989673596	1.138419479	1.132372762	10.92545419	3.03E-05	0.000182143	Yes	No	No	No	No	No	No	No	M0	M0
6387-61_3	Q01523	DEFA5	0.991945122	0.996987398	0.846843116	0.844854201	10.92118097	3.06E-05	0.000183715	Yes	No	No	No	No	No	No	No	M0	M0
8808-90_3	Q9BZD6	PRRG4	1.01517866	0.99757847	1.097718728	1.11011189	10.89302727	3.12E-05	0.000187083	Yes	No	No	No	No	No	No	No	M0	M0
3623-84_4	O95711	LY86	1.000551977	1.005466895	1.135920322	1.11719789	10.84832871	3.23E-05	0.000193436	Yes	No	No	No	No	No	No	No	M13	M5
7223-60_3	Q99584	S100A13	0.900952614	1.012555978	0.748485109	0.775269021	10.8394297	3.25E-05	0.000194391	Yes	No	No	No	Yes	No	No	Yes	M0	M0
13124-20_3	Q6UXK2	ISLR2	0.983953907	0.99746608	1.119303396	1.133595299	10.82680318	3.30E-05	0.000197135	Yes	No	No	No	Yes	No	No	No	M1	M0
9963-19_3	Q9UN67	PCDHB10	0.949423211	0.995200021	1.086531814	1.117387499	10.81739257	3.33E-05	0.000198679	Yes	No	No	No	No	No	No	No	M0	M0
2925-9_1	P05121	SERPINE1	1.053194147	1.011480072	1.226467678	1.290372754	10.81802071	3.34E-05	0.000199027	Yes	No	No	No	No	No	No	Yes	M0	M0
11232-46_3	P20061	TCN1	0.989820016	0.987790697	0.711569844	0.719211703	10.77633409	3.44E-05	0.000204477	Yes	No	No	No	No	No	No	No	M2	M2
4992-49_1	P28799	GRN	0.962148875	1.007693504	0.861263556	0.851001555	10.77678464	3.44E-05	0.000204477	Yes	No	No	Yes	No	No	No	Yes	M0	M0
14105-5_3	P29622	SERPINA4	1.038782766	1.007266109	1.130462397	1.073840159	10.77351707	3.45E-05	0.000204817	Yes	No	No	No	Yes	No	No	No	M0	M5
5264-65_3	P27797	CALR	1.016124308	0.998900057	1.095048362	1.114316983	10.77416196	3.46E-05	0.000205156	Yes	No	No	No	No	No	No	Yes	M16	M0
3415-61_2	P21815	IBSP	1.03378623	0.989407903	0.780357876	0.785793112	10.75294561	3.54E-05	0.00020964	Yes	No	No	No	No	No	No	No	M0	M0
13720-95_3	P24158	PRTN3	0.963055411	1.006233538	0.730707922	0.771023464	10.73975729	3.56E-05	0.000210564	Yes	No	No	No	No	No	No	No	M11	M2
5727-35_3	Q6Y288	B3GALTL	1.020888714	0.987159728	0.876318872	0.876973062	10.72345485	3.63E-05	0.000214174	Yes	No	No	No	No	No	No	No	M0	M2
13102-1_3	Q96BQ1	FAM3D	0.980611157	0.992338426	0.832271977	0.82501659	10.72421957	3.63E-05	0.000214174	Yes	No	No	Yes	No	No	No	No	M0	M0
3873-51_2	P07202	TPO	0.986721644	1.004550184	1.10964793	1.090636637	10.69047765	3.73E-05	0.000219804	Yes	No	No	No	No	No	No	No	M1	M1
9189-76_3	Q9UBU3	GHRL	0.982538043	0.999581196	1.116738784	1.139880837	10.68678341	3.75E-05	0.00022071	Yes	No	No	No	No	No	No	No	M1	M1
6545-58_3	P04156	PRNP	0.979951133	0.994990459	1.108588329	1.131630308	10.67920359	3.78E-05	0.000222203	Yes	No	No	No	No	No	No	Yes	M1	M10
2913-1_2	P55773	CCL23	1.065947512	1.002230616	0.847310815	0.818489604	10.66980905	3.80E-05	0.000222831	Yes	No	No	Yes	No	No	No	No	M5	M0
12478-15_3	P62888	RPL30	1.093881295	0.999612065	0.68886388	0.775915243	10.67205752	3.80E-05	0.000222831	Yes	No	No	No	No	No	No	Yes	M2	M2
13103-125_3	P0DML2 P0DML3	CSH1 CSH2	1.019670455	1.002887727	1.150107404	1.121531908	10.66429429	3.82E-05	0.000223729	Yes	No	No	No	No	No	No	No	M6	M4
8870-38_3	P06748	NPM1	0.999603517	0.992535146	1.087226933	1.113265632	10.64804668	3.88E-05	0.000226966	Yes	No	No	No	No	No	Yes	Yes	M1	M15
10610-8_3	Q4QY38	DEFB134	1.009166531	0.996410131	1.124797486	1.103839291	10.64481047	3.92E-05	0.000229026	Yes	No	No	No	No	No	No	No	M1	M1
12801-33_3	P14316	IRF2	1.068476033	1.003672787	0.693613365	0.725624902	10.61255114	4.01E-05	0.000233998	Yes	No	No	No	No	No	No	No	M2	M2
7838-27_3	Q99954	SMR3A	1.017914651	0.993203238	1.109194101	1.088651204	10.58969956	4.09E-05	0.000238376	Yes	No	No	No	No	No	No	No	M0	M0
13539-131_3	Q92952	KCNN1	0.979137831	0.99617385	1.090724396	1.092779955	10.59374967	4.11E-05	0.00023925	Yes	No	No	No	No	No	No	No	M1	M0
11081-1_3	P21695	GPD1	1.018375632	1.008574035	1.239809698	1.209185427	10.57067647	4.15E-05	0.000241285	Yes	No	No	No	No	No	No	No	M0	M0
10876-300_3	Q6PJG6	BRAT1	0.998012806	1.001487936	1.135320913	1.124698931	10.56355666	4.19E-05	0.000243315	Yes	No	No	No	No	No	No	No	M6	M4
14324-52_3	Q9UQE7	SMC3	1.045535987	1.003922871	0.762454269	0.851188146	10.54453655	4.29E-05	0.00024882	Yes	No	No	No	Yes	No	No	Yes	M2	M2
8953-47_3	P51858	HDGF	1.026490028	1.000245185	0.649387503	0.748986047	10.53510759	4.30E-05	0.000249098	Yes	No	No	No	No	No	No	Yes	M2	M2
3222-11_2	Q14563	SEMA3A	1.00742537	0.990497077	1.112714284	1.132882088	10.52934685	4.32E-05	0.000249954	Yes	No	No	No	No	No	No	No	M0	M19
11456-2_3	Q96LZ2	MAGEB10	0.991299089	0.995852094	1.12532258	1.139161937	10.51586718	4.38E-05	0.00025312	Yes	No	No	No	No	No	No	No	M1	M16
13676-46_3	P09529	INHBB	1.028729219	1.010794019	0.818562689	0.827217119	10.48288258	4.50E-05	0.000259741	Yes	No	No	No	No	No	No	No	M0	M0
8839-4_3	O75431	MTX2	0.98128178	0.994957195	1.129962247	1.11077072	10.48308959	4.53E-05	0.000261157	Yes	No	No	No	No	No	No	No	M24	M18
9023-9_3	P28906	CD34	0.972957764	0.995624132	1.108703055	1.102913208	10.46920676	4.57E-05	0.000263146	Yes	No	No	No	No	No	No	No	M0	M19
2685-21_2	P24593	IGFBP5	1.000792469	0.997855843	1.167333172	1.121899343	10.41568528	4.77E-05	0.000274003	Yes	No	No	No	Yes	No	No	Yes	M1	M0
7878-2_3	P60468	SEC61B	0.980549576	0.995339546	1.081222945	1.094060496	10.42460983	4.77E-05	0.000274003	Yes	No	No	No	No	No	No	No	M0	M17
3657-74_3	P63098	PPP3R1	1.012422242	1.008243531	1.129423621	1.094543187	10.40559074	4.82E-05	0.000276543	Yes	No	No	No	Yes	No	No	No	M13	M5
6558-5_3	Q9Y6Z7	COLEC10	0.999884359	0.995425001	1.134845266	1.124682804	10.3988502	4.86E-05	0.000278504	Yes	No	No	No	No	No	No	No	M1	M0
4829-43_6	P31947	SFN	1.020741133	0.9988522	1.08149834	1.136414614	10.39885479	4.87E-05	0.000278743	Yes	No	No	No	Yes	No	No	No	M16	M11
8783-216_3	Q7Z434	MAVS	1.034663327	1.000464132	0.830293963	0.786308329	10.39303995	4.90E-05	0.000280125	Yes	No	No	No	No	No	No	No	M22	M0
10440-26_3	Q9H6B4	CLMP	0.984322774	0.997245961	0.905350702	0.804643671	10.38182687	4.93E-05	0.000281504	Yes	No	No	No	No	No	No	No	M5	M0
12385-4_3	P20807	CAPN3	0.988490409	0.999649753	1.089338866	1.082703976	10.38362001	4.96E-05	0.000282543	Yes	No	No	No	Yes	No	No	No	M0	M10
10504-6_3	A6NKW6	FAM159B	0.992307581	0.997581825	1.099890041	1.082634074	10.38428792	4.96E-05	0.000282543	Yes	No	No	No	No	No	No	No	M0	M0
11670-18_3	Q96P66	GPR101	1.002067975	0.999292483	1.121238511	1.127093711	10.37853876	4.98E-05	0.000283345	Yes	No	No	No	No	No	No	No	M0	M0
7207-4_3	Q13123	IK	1.006434533	1.001496487	0.894556423	0.919455659	10.3677423	5.02E-05	0.000284943	Yes	No	No	No	No	No	No	No	M2	M0
6367-66_3	Q06828	FMOD	0.975801576	0.995256359	0.831388692	0.78080061	10.36287432	5.02E-05	0.000284943	Yes	No	No	No	No	No	No	No	M8	M8
7757-5_3	P01906	HLA-DQA2	0.991700464	0.991443072	1.10752233	1.160169696	10.34440288	5.13E-05	0.000290842	Yes	No	No	No	No	No	Yes	No	M17	M0
11246-3_3	Q8TDL5	BPIFB1	0.833766203	0.987501264	0.692304217	0.709495298	10.32954585	5.18E-05	0.000293329	Yes	No	No	No	Yes	No	No	No	M0	M0
11590-5_3	Q86U06	RBM23	1.073484852	0.996810476	0.801304342	0.811967583	10.31987555	5.26E-05	0.000297507	Yes	No	No	No	Yes	No	No	No	M2	M2
3339-33_1	P35442	THBS2	0.932240947	1.015666384	0.687297034	0.658001189	10.26534209	5.48E-05	0.000309584	Yes	No	No	Yes	No	No	No	Yes	M0	M0
2917-3_2	O14788	TNFSF11	0.999358577	1.005627918	1.153999677	1.130568406	10.25465509	5.56E-05	0.000313733	Yes	No	No	No	Yes	No	No	No	M1	M1
13111-79_3	P41182	BCL6	0.989587768	0.997360272	1.078460922	1.060533443	10.22622639	5.71E-05	0.000321818	Yes	No	No	No	No	No	No	No	M0	M0
4967-1_1	Q07021	C1QBP	1.013987751	0.999261101	1.121101763	1.101041282	10.21967622	5.72E-05	0.000322002	Yes	No	No	No	No	No	No	Yes	M1	M1
11140-56_3	P02452	COL1A1	1.029465466	1.007273834	0.756559278	0.786143151	10.20479888	5.81E-05	0.000326684	Yes	No	No	No	No	No	No	No	M0	M0
6247-9_3	O00241	SIRPB1	1.084777589	1.005405394	0.764291763	0.726419452	10.19021049	5.87E-05	0.000329671	Yes	No	No	No	No	No	No	Yes	M0	M0
10842-7_3	Q9P109	GCNT4	0.991402182	0.999358919	1.206723662	1.214867166	10.18214238	5.91E-05	0.000331528	Yes	No	No	No	No	No	No	No	M6	M4
6283-60_3	Q8IX19	MCEMP1	0.994432896	1.002922299	1.122607214	1.122524472	10.18498868	5.92E-05	0.0003317	Yes	No	No	No	Yes	No	No	No	M1	M12
11544-39_3	Q92576	PHF3	1.009916517	0.99614042	0.723636462	0.800706218	10.18298347	5.93E-05	0.000331872	Yes	No	No	No	No	No	No	No	M0	M2
11407-57_3	Q9NRY6	PLSCR3	0.990944573	0.997998477	1.114246226	1.133731572	10.15845775	6.09E-05	0.000340428	Yes	No	No	No	No	No	No	Yes	M0	M0
9598-23_3	Q96PZ7	CSMD1	0.988976497	0.996847122	1.205236398	1.185868239	10.15042104	6.10E-05	0.000340589	Yes	No	No	No	No	No	No	No	M0	M11
5011-11_1	P43490	NAMPT	1.087033991	0.994996501	0.70609228	0.833220624	10.14996776	6.11E-05	0.00034075	Yes	No	No	No	No	No	No	Yes	M2	M2
14083-25_3	P49903	SEPHS1	1.053359056	1.002781589	0.771721497	0.84088599	10.14502078	6.13E-05	0.000341467	Yes	No	No	No	No	No	No	No	M2	M2
2998-53_2	Q9BX67	JAM3	1.048057754	0.996197421	0.852077656	0.884033565	10.13680992	6.22E-05	0.000346078	Yes	No	No	No	Yes	No	No	No	M3	M6
13576-15_3	P09211	GSTP1	1.016042625	1.015672066	1.260300923	1.139215658	10.09511959	6.40E-05	0.000355679	Yes	No	No	No	No	No	No	Yes	M6	M4
8877-22_3	P58658	EVA1C	1.004869758	0.986901385	1.165692221	1.183137102	10.09179677	6.46E-05	0.000358597	Yes	No	No	No	No	No	No	No	M0	M0
14032-2_3	P15692	VEGFA	0.989051016	0.989173476	0.7155923	0.759834089	10.0743257	6.52E-05	0.000361509	Yes	No	No	No	Yes	No	No	No	M0	M0
11602-12_3	Q99829	CPNE1	1.012758423	0.989368348	1.131180901	1.116244292	10.07488664	6.56E-05	0.000363306	Yes	No	No	No	No	No	No	Yes	M0	M0
12438-127_3	P29372	MPG	0.980269308	0.996036784	0.731576735	0.822121141	10.06453643	6.61E-05	0.000365651	Yes	No	No	No	No	No	No	No	M2	M2
10460-1_3	Q13231	CHIT1	1.050017006	1.028540935	0.631338381	0.708717022	10.04895801	6.70E-05	0.000370202	Yes	No	No	No	Yes	No	No	No	M0	M0
11146-4_3	Q9Y458	TBX22	0.987078129	0.994934283	0.923966572	0.888649517	10.04453564	6.77E-05	0.000373638	Yes	No	No	No	No	No	No	No	M27	M0
4905-63_1	Q14019	COTL1	1.008384431	1.002079171	1.060264188	1.068357592	10.03116523	6.79E-05	0.00037431	Yes	No	No	No	No	No	No	Yes	M0	M19
5738-25_3	P11686	SFTPC	0.976245241	1.022483179	0.806773888	0.804532001	10.02160026	6.87E-05	0.000378285	Yes	No	No	No	No	No	No	No	M0	M0
5028-59_1	Q86VB7	CD163	1.003913865	1.009500953	0.791604117	0.792763023	10.01486031	6.90E-05	0.0003795	Yes	No	No	Yes	Yes	No	No	No	M0	M0
7792-58_3	Q9GZT6	CCDC90B	1.001261227	0.998118662	1.103487617	1.097184752	10.00012912	7.00E-05	0.000384558	Yes	No	No	No	No	No	No	No	M10	M0
11395-5_3	Q14289	PTK2B	1.070734249	0.998426305	0.778925551	0.876299586	9.982205472	7.14E-05	0.000391799	Yes	No	No	No	No	No	No	No	M2	M2
3471-49_1	O75716	STK16	0.975796588	1.001923816	1.109528675	1.125191014	9.96359225	7.25E-05	0.000396925	Yes	No	No	No	Yes	No	No	No	M1	M0
2914-65_3	P02775	PPBP	0.931393906	1.00289587	1.170987621	1.23054475	9.963391038	7.25E-05	0.000396925	Yes	No	No	No	No	No	No	No	M0	M21
3009-3_2	Q03167	TGFBR3	0.982125532	1.006749584	0.855095289	0.783872265	9.955406189	7.27E-05	0.000397565	Yes	No	No	No	No	No	No	No	M5	M7
11416-23_3	Q9UKA2	FBXL4	0.984158676	0.997864028	1.078256883	1.081687035	9.955620716	7.31E-05	0.000399296	Yes	No	No	No	No	No	No	No	M0	M0
8992-1_3	Q9UHN6	TMEM2	1.021006632	0.991922148	1.170570697	1.110875666	9.948326868	7.36E-05	0.000401569	Yes	No	No	No	No	No	No	No	M0	M0
9125-23_3	P48740	MASP1	1.007787749	1.004350835	1.111680655	1.120490315	9.923209552	7.53E-05	0.000410376	Yes	No	No	No	No	No	No	No	M0	M0
7766-25_3	Q12836	ZP4	1.004247455	0.993294694	1.107278467	1.087298085	9.917198924	7.55E-05	0.000410998	Yes	No	No	No	No	No	No	No	M6	M0
6375-75_3	Q8NBI6	XXYLT1	1.037244275	1.005976965	0.894347498	0.809214798	9.91506953	7.56E-05	0.000411075	Yes	No	No	No	No	No	No	No	M5	M7
3324-51_1	Q9HBG7	LY9	1.024819877	1.033623692	0.818269749	0.729775045	9.915225089	7.58E-05	0.000411695	Yes	No	No	No	No	No	No	No	M0	M5
5238-26_3	Q9UNP9	PPIE	1.038271925	0.995088854	0.812197596	0.853001131	9.916955489	7.59E-05	0.00041177	Yes	No	No	No	No	No	No	No	M3	M6
2981-9_3	Q96AP7	ESAM	1.027253006	1.006733848	0.87499885	0.848562882	9.90684306	7.63E-05	0.000413472	Yes	No	No	Yes	No	No	No	No	M5	M10
5867-60_3	P05089	ARG1	1.072611714	1.014085638	0.743581803	0.763714931	9.885716286	7.77E-05	0.000420582	Yes	No	No	No	No	No	No	Yes	M23	M2
6420-4_3	Q9NX18	SDHAF2	1.036521297	1.003739349	0.912921725	0.902050133	9.867133525	7.90E-05	0.000427136	Yes	No	No	No	No	No	No	No	M3	M0
6587-6_3	Q96NI6	LRFN5	0.998936146	1.001299035	1.153363857	1.153574058	9.867577996	7.93E-05	0.000428274	Yes	No	No	No	No	No	No	No	M1	M12
7993-23_3	Q6HA08	ASTL	0.979369296	0.99483279	1.152554944	1.146978407	9.829035352	8.18E-05	0.000441277	Yes	No	No	No	No	No	No	No	M27	M14
3554-24_1	Q15848	ADIPOQ	0.777512268	0.997430958	0.810915672	0.724136574	9.822045752	8.25E-05	0.000444552	Yes	No	No	Yes	Yes	No	No	No	M0	M0
4962-52_1	Q49AH0	CDNF	1.025825417	1.002890201	0.862372515	0.851157111	9.822026205	8.27E-05	0.000445129	Yes	No	No	Yes	No	No	No	No	M5	M0
12466-7_3	P09651	HNRNPA1	1.030407877	1.011275076	0.741367821	0.81594564	9.817541838	8.30E-05	0.000446242	Yes	No	No	No	No	No	No	Yes	M2	M2
7832-181_3	P30101	PDIA3	1.007547844	1.004967997	0.861053437	0.962698401	9.814719798	8.31E-05	0.000446278	Yes	No	No	No	No	No	No	No	M0	M0
9742-59_3	Q13838	DDX39B	1.030404059	1.002586081	0.645753107	0.755844615	9.807295635	8.36E-05	0.00044846	Yes	No	No	No	No	No	No	Yes	M2	M2
13988-67_3	Q9HBL8	NMRAL1	0.999702626	0.996282665	1.173770661	1.15252025	9.793582057	8.47E-05	0.000453344	Yes	No	No	No	No	No	No	No	M0	M4
5246-64_3	O00408	PDE2A	1.036667186	1.008693354	1.13311262	1.082314792	9.794820441	8.47E-05	0.000453344	Yes	No	No	No	Yes	No	No	No	M13	M5
7147-35_3	Q8IUA0	WFDC8	1.074117834	0.996960658	0.661545446	0.762958157	9.76608059	8.69E-05	0.000464599	Yes	No	No	No	No	No	No	No	M2	M2
4568-17_2	O94991	SLITRK5	0.949559684	0.99971759	0.810257807	0.806273755	9.746834814	8.81E-05	0.000470489	Yes	No	No	No	No	No	No	No	M5	M8
3175-51_5	Q76LX8	ADAMTS13	1.035280896	1.017379617	1.232045941	1.209192346	9.716515129	9.09E-05	0.000484901	Yes	No	No	Yes	Yes	No	No	No	M0	M0
8958-51_3	O00533	CHL1	0.979516335	0.989405931	0.866405855	0.878974636	9.702241535	9.21E-05	0.000490756	Yes	No	No	No	No	No	No	No	M0	M0
14582-57_3	O95390	GDF11	1.041107373	1.008893042	1.159419681	1.099328444	9.69836339	9.24E-05	0.000491806	Yes	No	No	No	Yes	No	No	No	M13	M5
2748-3_2	P08476	INHBA	0.964170628	1.017036543	0.905140151	0.764115738	9.673743659	9.42E-05	0.00050083	Yes	No	No	Yes	Yes	No	No	No	M0	M0
8407-84_3	Q04721	NOTCH2	1.010129714	1.004953176	0.882157436	0.839388417	9.651542503	9.65E-05	0.000512489	Yes	No	No	No	No	No	No	No	M0	M0
5664-57_3	Q8N104	DEFB106A	0.987357372	0.995666109	1.12189256	1.10569074	9.648456973	9.71E-05	0.000515104	Yes	No	No	No	No	No	No	No	M1	M0
5630-48_3	Q9UGN4	CD300A	1.014394075	1.006294933	0.822927968	0.767676846	9.605121101	0.000100338	0.000531437	Yes	No	No	No	No	No	No	No	M5	M7
6414-8_3	Q86UD1	OAF	0.999627939	1.009450987	0.865079597	0.806254261	9.604434777	0.000100401	0.000531437	Yes	No	No	No	No	No	No	No	M12	M7
5121-3_2	Q9H3T3	SEMA6B	1.049803693	1.010080893	0.875764852	0.844628015	9.600376515	0.00010095	0.000533752	Yes	No	No	Yes	No	No	No	No	M0	M0
12960-9_3	P35557	GCK	1.038973119	1.009994672	1.184482267	1.10059059	9.590517409	0.000102046	0.000538952	Yes	No	No	No	No	No	No	No	M13	M5
12990-39_3	Q99759	MAP3K3	1.044319822	1.005349395	0.756926953	0.77247934	9.582304714	0.000102999	0.000543385	Yes	No	No	No	No	No	No	No	M2	M2
3299-29_2	O94779	CNTN5	0.982492555	1.007203292	1.072993993	1.089723104	9.577413598	0.000103645	0.000546191	Yes	No	No	No	No	No	No	No	M0	M0
14109-15_3	Q16663	CCL15	0.949016466	1.016469259	0.802909377	0.787472322	9.57173443	0.000104187	0.000548443	Yes	No	No	No	No	No	No	No	M5	M0
8660-33_3	Q9NRN5	OLFML3	1.022143559	1.007782277	1.178833457	1.122982075	9.561134043	0.000104658	0.000550317	Yes	No	No	No	Yes	No	No	No	M6	M5
9191-8_3	Q03403	TFF2	0.973143405	1.000799477	0.883702529	0.867537868	9.547331143	0.000106177	0.000557691	Yes	No	No	Yes	Yes	No	No	No	M0	M0
12954-71_3	Q07869	PPARA	0.895698405	1.000309521	1.268091615	1.372522449	9.528176787	0.000107878	0.000565966	Yes	No	No	No	No	No	No	No	M0	M21
11190-129_3	Q96TA2	YME1L1	0.999117046	0.989810471	1.09424702	1.118459251	9.534630988	0.000107989	0.000565966	Yes	No	No	No	No	No	No	No	M0	M0
10464-6_3	Q9H6X2	ANTXR1	0.908015859	0.997906232	1.128591311	1.125251693	9.51804737	0.000109074	0.000571027	Yes	No	No	No	No	No	No	No	M0	M0
6115-40_3	Q01459	CTBS	1.063791957	1.000092168	0.794607819	0.767511679	9.511443336	0.000109739	0.000573881	Yes	No	No	No	Yes	No	No	No	M22	M0
12956-40_3	Q96EK5	KIAA1279	1.053631272	0.991339741	0.760474662	0.824546346	9.502249745	0.000110861	0.000578198	Yes	No	No	No	No	No	No	No	M3	M0
11220-53_3	Q8TEF2	C10orf105	0.987264924	1.00864714	1.090578501	1.08793887	9.509427431	0.000110911	0.000578198	Yes	No	No	No	No	No	No	No	M0	M0
2961-1_2	P04070	PROC	0.95933171	0.986189473	1.117478654	1.133321637	9.496041296	0.000110927	0.000578198	Yes	No	No	No	No	No	No	No	M0	M15
14009-65_3	P21580	TNFAIP3	0.997052375	0.99609443	1.055810404	1.095482675	9.494726338	0.000111824	0.000582239	Yes	No	No	No	No	No	Yes	No	M0	M0
11358-15_3	Q13322	GRB10	1.003785983	1.026282966	1.437354036	1.568214268	9.447704408	0.000115973	0.000603186	Yes	No	No	No	No	No	No	No	M28	M0
11330-15_3	P67870	CSNK2B	1.035694807	1.009507821	1.125668995	1.070574989	9.422989888	0.000119241	0.000619509	Yes	No	No	No	No	No	No	No	M13	M5
3487-32_2	O43927	CXCL13	0.983176186	1.004855811	0.818228417	0.754101615	9.409495353	0.000120731	0.00062657	Yes	No	No	No	No	No	No	No	M0	M0
8893-29_3	P09874	PARP1	1.064814781	0.984462959	0.691147522	0.702216186	9.402934491	0.000121257	0.000628618	Yes	No	No	No	No	No	No	No	M17	M2
2762-30_2	O95750	FGF19	1.004324388	1.004191748	0.704359328	0.688127394	9.361680239	0.000126374	0.000654437	Yes	No	No	No	Yes	No	No	No	M0	M0
9106-87_3	Q5XG99	LYSMD4	1.001332724	0.993273805	1.092506931	1.089824844	9.360732247	0.000126699	0.000655411	Yes	No	No	No	No	No	No	No	M27	M0
13577-25_3	P26368	U2AF2	1.072394341	1.001343876	0.88358413	0.851098495	9.343926787	0.000128025	0.000661555	Yes	No	No	No	No	No	No	No	M0	M0
10473-2_3	Q03403	TFF2	1.02304578	0.981934777	0.815193971	0.810395177	9.343167725	0.000128983	0.000665786	Yes	No	No	No	No	No	No	No	M0	M0
3317-33_1	O43464	HTRA2	1.012003499	1.000059843	0.887469724	0.868659457	9.328600413	0.000129631	0.00066841	Yes	No	No	No	No	No	No	No	M0	M7
5903-91_2	P11142	HSPA8	1.008581555	1.00658342	0.789448489	0.867977595	9.324306182	0.000131016	0.000674824	Yes	No	No	No	No	No	No	Yes	M2	M2
2835-1_4	P12956	XRCC6	1.05552639	1.011520541	0.785690064	0.825841106	9.31428394	0.000131568	0.000676939	Yes	No	No	No	No	No	No	Yes	M2	M2
10907-116_3	Q9P121	NTM	0.946306657	0.999507869	0.895064416	0.86950341	9.306064889	0.000132567	0.000681346	Yes	No	No	No	No	No	No	No	M8	M8
12891-1_3	Q8IY33	MICALL2	0.997533391	0.995906107	1.115513534	1.099234893	9.303116707	0.000133148	0.000683598	Yes	No	No	No	Yes	No	No	No	M1	M0
9099-19_3	O00445	SYT5	0.979271941	0.995493727	1.110003521	1.11594039	9.297244834	0.000134093	0.000687712	Yes	No	No	No	No	No	No	No	M0	M0
4124-24_2	P0DMV8	HSPA1A	1.053316251	1.006352711	0.762087789	0.827532202	9.292802287	0.000134418	0.00068864	Yes	No	No	Yes	No	No	No	No	M2	M4
6571-75_3	Q8N4C9	C17orf78	0.98194381	0.992118554	1.125435865	1.130968443	9.289382908	0.000134842	0.000690074	Yes	No	No	No	No	No	No	No	M0	M0
2711-6_2	P26992	CNTFR	1.020358007	1.009353738	0.900853427	0.818593624	9.284341783	0.000135026	0.000690277	Yes	No	No	No	No	No	No	No	M5	M7
13724-27_3	O95750	FGF19	1.01653422	1.003136492	0.745634974	0.693434937	9.278845854	0.000136157	0.000695269	Yes	No	No	No	No	No	No	No	M0	M0
3727-35_1	P10082	PYY	1.077918645	1.003056349	0.797806559	0.714147426	9.275972541	0.000136293	0.000695269	Yes	No	No	No	No	No	No	No	M0	M0
9843-5_3	P12814	ACTN1	1.019175529	0.995497307	0.850479154	0.930633659	9.258773909	0.00013847	0.000705622	Yes	No	No	No	No	No	No	Yes	M2	M0
6522-57_3	Q9NP70	AMBN	1.063562625	1.008303371	0.824096805	0.770907006	9.244944434	0.000139794	0.000711611	Yes	No	No	No	No	No	No	No	M22	M0
13549-15_3	Q9UKF5	ADAM29	0.984610318	0.998438124	1.085082127	1.129936643	9.233760206	0.000142638	0.000725317	Yes	No	No	No	No	No	No	No	M0	M0
9869-28_3	P19838	NFKB1	0.993819097	0.991978187	0.857457795	0.893357704	9.211512912	0.000145107	0.000736505	Yes	No	No	No	No	No	No	No	M0	M0
3208-2_4	O15232	MATN3	0.995454315	1.006654979	1.116344367	1.102922694	9.208523881	0.000145269	0.000736505	Yes	No	No	No	No	No	No	No	M0	M0
4141-79_1	P02778	CXCL10	0.99955953	1.014467067	0.820500344	0.761778802	9.207445949	0.000145413	0.000736505	Yes	No	No	Yes	Yes	No	No	No	M0	M0
2891-1_3	P20273	CD22	1.001185429	1.00065474	1.102156891	1.07350603	9.205379166	0.000145454	0.000736505	Yes	No	No	No	No	No	No	No	M0	M1
10445-20_3	O95445	APOM	0.977059303	1.00359408	1.180622557	1.193262727	9.200125315	0.000146161	0.000739303	Yes	No	No	No	No	No	No	Yes	M1	M1
5618-50_3	P58499	FAM3B	1.030277467	1.011877791	1.152586721	1.108679973	9.196683174	0.000146625	0.000740867	Yes	No	No	No	No	No	No	No	M13	M5
13642-90_3	O14879	IFIT3	0.960472952	1.003905069	0.757131394	0.800266221	9.18506227	0.000148444	0.000748981	Yes	No	No	No	No	No	No	No	M0	M0
9848-22_3	P51946	CCNH	1.025644886	1.005374504	0.790841884	0.828819157	9.182580517	0.000148544	0.000748981	Yes	No	No	No	No	No	No	No	M2	M2
5451-1_3	Q13740	ALCAM	0.930891486	1.004478566	0.876218877	0.854737749	9.175943809	0.000148981	0.000750394	Yes	No	No	Yes	No	No	No	Yes	M8	M8
9065-28_3	P40222	TXLNA	0.995471173	0.996465175	0.859816037	0.883927187	9.170917948	0.000150636	0.000757932	Yes	No	No	No	Yes	No	No	Yes	M0	M0
8667-42_3	P25942	CD40	1.111680674	1.001973905	0.813231544	0.777569952	9.148689518	0.000153016	0.000769098	Yes	No	No	No	No	No	No	No	M22	M0
14655-1_3	Q9NVM6	DNAJC17	1.01335855	0.9941501	0.815501525	0.861950213	9.148395568	0.000153795	0.000772203	Yes	No	No	No	No	No	No	No	M3	M6
3028-36_2	P55773	CCL23	1.080690592	0.987357416	0.795452741	0.741994548	9.135885517	0.000154834	0.000776388	Yes	No	No	Yes	No	No	No	No	M5	M0
4234-8_2	Q01638	IL1RL1	1.22494583	1.01843774	0.762076018	0.703947719	9.138509217	0.000154953	0.000776388	Yes	No	No	No	No	No	No	No	M0	M0
6294-11_3	Q86Y30	BAGE2	1.022596595	1.004655373	0.729051415	0.784546222	9.135943246	0.00015557	0.000778664	Yes	No	No	No	No	No	No	No	M2	M2
7190-50_3	P54764	EPHA4	0.993114762	0.999443686	0.902452945	0.885396358	9.125693174	0.000156297	0.000781485	Yes	No	No	No	No	No	No	Yes	M0	M8
12688-115_3	Q9UK32	RPS6KA6	1.018006892	1.005974105	0.897222638	0.936338814	9.120733145	0.000157263	0.000785494	Yes	No	No	No	No	No	No	No	M2	M2
6274-15_3	Q2TBF2	WSCD2	1.090435143	0.9994395	0.689329782	0.764644235	9.11432421	0.000157699	0.000786851	Yes	No	No	No	No	No	No	No	M2	M2
11171-25_3	P21333	FLNA	1.034628277	0.995628148	0.779086033	0.900488265	9.102598662	0.00016017	0.000798347	Yes	No	No	No	No	No	No	No	M6	M4
13939-14_3	Q16851	UGP2	1.03996112	1.003474524	0.872267832	0.894031356	9.092600324	0.000161912	0.000805909	Yes	No	No	No	Yes	No	No	Yes	M0	M0
8312-139_3	P30085	CMPK1	0.991867928	0.985373036	0.891671479	0.816223202	9.088401142	0.000162024	0.000805909	Yes	No	No	No	No	No	No	No	M0	M0
7880-9_3	P25786	PSMA1	0.985454974	0.997656242	1.095529017	1.116243899	9.08725017	0.000162453	0.000807204	Yes	No	No	No	Yes	No	No	No	M1	M12
14114-18_3	Q8IYJ0	PIANP	1.003360778	1.00319732	0.823714133	0.792855375	9.075865107	0.000163909	0.000813594	Yes	No	No	Yes	No	No	No	No	M0	M0
9913-4_3	Q9P2E9	RRBP1	1.00291115	1.007966071	0.890755883	0.900529031	9.073592021	0.000165307	0.000819683	Yes	No	No	No	No	No	No	Yes	M0	M0
10070-22_3	P16885	PLCG2	1.121112431	1.019751359	0.794521034	0.845979278	9.064955796	0.000165829	0.00082142	Yes	No	No	No	No	No	No	No	M2	M0
5735-54_3	Q96EU7	C1GALT1C1	0.970248137	1.001119926	1.063758021	1.088902678	9.046687446	0.000168647	0.000834515	Yes	No	No	No	No	No	No	No	M0	M0
11324-3_3	A1KZ92	PXDNL	1.008459791	0.995502626	1.112580916	1.103542352	9.043489565	0.000168881	0.000834809	Yes	No	No	No	No	No	No	No	M23	M17
11401-181_3	Q9NTX7	RNF146	0.990083502	0.994689533	1.098838809	1.106497875	9.036985381	0.000169635	0.000837671	Yes	No	No	No	No	No	No	No	M10	M10
12817-1_3	P55040	GEM	1.039721169	0.993476155	1.261599736	1.285370508	9.033037506	0.000169993	0.000838574	Yes	No	No	No	Yes	No	No	No	M0	M19
9932-49_3	O95754	SEMA4F	0.997096029	0.994336707	1.088232177	1.104170042	9.034391559	0.000171389	0.000844589	Yes	No	No	No	No	No	No	No	M0	M0
7861-9_3	Q01974	ROR2	0.982292477	0.997590774	0.884399486	0.909055635	9.023778845	0.000171716	0.00084533	Yes	No	No	No	No	No	No	No	M0	M0
6035-2_3	P15907	ST6GAL1	1.001362962	0.988665723	0.731692025	0.771898587	9.003527716	0.000174958	0.000860405	Yes	No	No	No	No	No	No	No	M2	M2
12560-9_3	Q8TCD5	NT5C	1.018530446	0.995130552	0.856186433	0.786963225	8.996607028	0.00017608	0.000865034	Yes	No	No	No	No	No	No	No	M0	M0
3235-50_2	Q8TEU8	WFIKKN2	0.938462127	1.000750572	0.789265589	0.797914135	8.985335552	0.000177923	0.000873191	Yes	No	No	No	No	No	No	No	M8	M0
7802-53_3	P42857	NSG1	0.991297482	0.998688988	1.074232072	1.123221376	8.992103838	0.000178203	0.000873669	Yes	No	No	No	No	No	No	No	M0	M0
6629-3_3	P60022	DEFB1	1.032834211	1.0035247	1.199849451	1.226345721	8.975637878	0.0001798	0.000880597	Yes	No	No	No	No	No	No	No	M13	M0
14078-69_3	P47992	XCL1	0.986737506	0.997536147	1.111489224	1.108765319	8.968866176	0.000181207	0.00088658	Yes	No	No	No	No	No	No	No	M0	M0
5008-51_1	P04179	SOD2	1.012620046	1.015609851	1.170045277	1.139861676	8.946297313	0.000184739	0.000902938	Yes	No	No	No	No	No	No	Yes	M12	M5
6900-30_3	Q9Y385	UBE2J1	0.995343074	0.997475113	1.07206719	1.102921036	8.941246137	0.000186176	0.000909033	Yes	No	No	No	No	No	No	No	M17	M0
7818-101_3	Q6ZN66	GBP6	0.992951259	1.000867848	1.115821225	1.099140678	8.920199088	0.000189537	0.0009245	Yes	No	No	No	Yes	No	No	No	M1	M12
13567-1_3	Q16555	DPYSL2	1.028277431	1.001510106	0.781045186	0.816514535	8.921448046	0.000189906	0.000925357	Yes	No	No	No	No	No	No	Yes	M0	M0
9719-145_3	P51512	MMP16	0.981690304	0.995504529	1.074028428	1.109667226	8.912580102	0.000190297	0.000926319	Yes	No	No	No	Yes	No	No	No	M10	M0
4240-31_2	P14618	PKM2	1.095183221	1.008679226	0.7610039	0.855068052	8.904592445	0.00019229	0.000935069	Yes	No	No	No	No	No	No	Yes	M2	M2
3000-66_1	P11226	MBL2	1.233091933	0.988178226	0.691567697	0.621180394	8.899694373	0.000192868	0.000936927	Yes	No	No	No	No	No	No	Yes	M0	M0
13447-42_3	Q5BIV9	SPRN	1.010524877	1.004187672	1.203900893	1.165041305	8.884692577	0.000195858	0.000950487	Yes	No	No	No	No	No	No	No	M6	M4
2681-23_2	P14210	HGF	1.014263609	1.004348246	0.800382852	0.858730067	8.875545081	0.000196926	0.000954702	Yes	No	No	No	No	No	No	No	M0	M0
14273-19_3	P48147	PREP	1.107835047	1.004438658	0.846937242	0.821896011	8.824729203	0.000207331	0.001004128	Yes	No	No	No	No	No	No	No	M3	M0
3152-57_1	P20333	TNFRSF1B	1.009119848	1.00261041	0.911051774	0.906420083	8.801221192	0.000210941	0.001020317	Yes	No	No	Yes	No	No	No	No	M0	M0
11325-8_3	P78543	BTG2	0.993201071	0.993326549	1.128635834	1.106207734	8.806876702	0.0002111	0.001020317	Yes	No	No	No	Yes	No	No	No	M1	M1
8962-48_3	P23443	RPS6KB1	0.998103837	0.989626041	1.117388842	1.133327198	8.782911628	0.000214861	0.001037447	Yes	No	No	No	No	No	No	No	M0	M16
11280-6_3	Q99259	GAD1	0.997497541	0.998376189	1.087670824	1.104602353	8.783402386	0.000215729	0.001040588	Yes	No	No	No	No	No	No	No	M0	M0
9506-10_3	O14791	APOL1	0.984458016	0.99950179	1.154835155	1.138918676	8.760644488	0.000219013	0.001055365	Yes	No	No	No	Yes	No	No	No	M0	M4
5730-60_3	O95715	CXCL14	1.055878983	1.002245605	0.769737718	0.804552999	8.752610424	0.000220648	0.001062174	Yes	No	No	No	No	No	No	No	M2	M2
3890-8_2	P07195	LDHB	1.065088322	1.006676103	0.774831357	0.83971011	8.747366777	0.000221401	0.001064727	Yes	No	No	No	No	No	No	Yes	M2	M2
2888-49_2	P10643	C7	0.985852663	0.999601106	1.138954566	1.145966647	8.745588548	0.000222086	0.001066033	Yes	No	No	No	No	No	No	Yes	M1	M12
14108-15_3	P01137	TGFB1	0.998854944	1.002239324	0.892009519	0.892708173	8.748601171	0.000222118	0.001066033	Yes	No	No	No	No	No	No	Yes	M0	M0
6103-70_3	Q96RD9	FCRL5	1.010786619	1.004949294	1.160237277	1.121243616	8.7457192	0.000222384	0.00106624	Yes	No	No	No	No	No	No	No	M6	M4
3040-59_1	P10147	CCL3	1.006498805	0.98226128	0.74566717	0.747775926	8.721074044	0.000228867	0.001096225	Yes	No	No	Yes	Yes	No	No	No	M21	M0
7092-7_3	Q8N807	PDILT	0.985623398	0.992775992	0.909140555	0.891836286	8.705683481	0.000231115	0.001105885	Yes	No	No	No	No	No	No	No	M0	M0
9604-14_3	P55287	CDH11	0.972675528	0.978315868	0.736932551	0.700337396	8.697969559	0.000231766	0.001107892	Yes	No	No	No	No	No	No	No	M25	M0
6990-44_3	Q9HCN8	SDF2L1	1.024411128	0.994656948	0.878695131	0.887316703	8.680053258	0.000235981	0.001126915	Yes	No	No	No	Yes	No	No	No	M0	M0
13027-20_3	O95931	CBX7	1.037198531	0.990291618	0.869064746	0.906426741	8.680676477	0.000236527	0.001128397	Yes	No	No	No	No	No	No	No	M17	M2
11230-12_3	Q6UXH8	CCBE1	1.051522471	0.999020283	1.210156304	1.159520053	8.675503554	0.000236978	0.00112876	Yes	No	No	No	No	No	Yes	No	M13	M16
13552-7_3	Q9UH65	SWAP70	1.021847445	1.007222912	0.889259279	0.87270011	8.676611158	0.000237075	0.00112876	Yes	No	No	No	No	No	No	No	M2	M2
12480-9_3	Q96G74	OTUD5	1.000413281	0.999086286	1.130173604	1.143597237	8.676801762	0.000237377	0.001128908	Yes	No	No	No	No	No	No	No	M1	M1
10390-21_3	Q9ULT6	ZNRF3	1.039633851	1.004241847	0.877846836	0.915686307	8.677463131	0.000237578	0.001128908	Yes	No	No	No	No	No	No	No	M2	M0
12759-47_3	Q12906	ILF3	1.047925166	1.013733407	0.81365357	0.836202711	8.672194034	0.000238046	0.00113001	Yes	No	No	No	No	No	No	Yes	M2	M2
11338-49_3	P51451	BLK	0.983810501	0.992471826	1.100018372	1.080208589	8.66837112	0.000239586	0.001136193	Yes	No	No	No	No	No	No	No	M0	M0
11618-83_3	P10242	MYB	1.022858987	0.998641887	1.090379822	1.084328689	8.648378866	0.00024406	0.001156264	Yes	No	No	No	No	No	No	No	M0	M0
7957-2_3	Q8WXD2	SCG3	0.932329069	0.99692679	0.844246868	0.785910709	8.62676877	0.000247923	0.001172949	Yes	No	No	No	No	No	No	No	M5	M0
9022-49_3	Q7Z7B7	DEFB132	1.00056768	0.99742403	1.180761265	1.153156111	8.632338229	0.000248072	0.001172949	Yes	No	No	No	No	No	No	No	M1	M0
11158-40_3	Q6ZP65	CCDC64	1.013908411	1.000038176	0.924344427	0.925720666	8.63404898	0.000248414	0.001173407	Yes	No	No	No	No	No	No	No	M0	M0
8795-48_3	P02786	TFRC	1.07405772	0.995728253	0.9225107	0.834955263	8.619504541	0.000250309	0.001181192	Yes	No	No	No	No	No	No	Yes	M0	M0
7038-45_3	Q92187	ST8SIA4	0.974280315	0.987435489	0.837018912	0.817610744	8.617841873	0.000251792	0.001187019	Yes	No	No	No	Yes	No	No	No	M0	M0
12532-28_3	P49427	CDC34	1.006161875	1.001374001	1.103487747	1.093981537	8.605503567	0.000253576	0.001194253	Yes	No	No	No	No	No	No	Yes	M0	M4
14146-92_3	P68431	HIST1H3A	1.228625019	1.030808195	0.712082797	0.714902651	8.587461004	0.000257121	0.001208603	Yes	No	No	Yes	No	No	No	Yes	M0	M0
11352-42_3	Q8WZ42	TTN	1.087135359	1.006812118	0.88700237	0.898592727	8.592036553	0.000257128	0.001208603	Yes	No	No	No	No	No	No	No	M0	M0
6925-26_3	Q9Y5X2	SNX8	1.107028498	0.991063524	0.759312225	0.777563538	8.580289074	0.0002592	0.001216502	Yes	No	No	No	Yes	No	No	No	M3	M6
8994-65_3	Q9P0V8	SLAMF8	1.079834483	0.997266054	0.828391337	0.757766247	8.584438922	0.000259317	0.001216502	Yes	No	No	No	No	No	No	No	M0	M0
11312-40_3	P54278	PMS2	0.986708746	0.999656588	1.086543902	1.065663907	8.582470946	0.000260552	0.001221098	Yes	No	No	No	No	No	No	No	M0	M0
6975-52_3	O95295	SNAPIN	0.982062069	0.993222889	1.048923976	1.085939573	8.565133129	0.000262867	0.001230742	Yes	No	No	No	No	No	No	No	M0	M0
8358-30_3	P30048	PRDX3	1.028753641	1.007650954	0.778876935	0.768194015	8.55543989	0.000265239	0.001240634	Yes	No	No	No	No	No	No	Yes	M3	M6
5852-6_3	P80511	S100A12	1.041581555	1.014953936	0.756022709	0.852918069	8.54439232	0.000267596	0.001250436	Yes	No	No	No	No	No	No	No	M2	M2
8841-65_3	Q8IUL8	CILP2	0.973656905	0.994246137	1.25276394	1.170888336	8.501753537	0.000278775	0.001300974	Yes	No	No	No	No	No	No	No	M8	M0
13105-7_3	P60880	SNAP25	0.986990974	0.997085616	1.113177359	1.10025942	8.501059876	0.000278955	0.001300974	Yes	No	No	No	No	No	No	No	M1	M12
13511-29_3	Q01826	SATB1	0.994436906	0.996877685	1.074350237	1.073406183	8.487702187	0.000282432	0.001315908	Yes	No	No	No	No	No	No	No	M0	M0
8325-37_3	P08319	ADH4	1.07574802	0.99726635	1.241444356	1.198855086	8.445373444	0.000293742	0.001367272	Yes	No	No	No	No	No	No	No	M0	M0
2723-9_2	Q9NZH6	IL37	1.022504191	0.997345675	1.156235484	1.095261646	8.440149464	0.000295169	0.001372579	Yes	No	No	No	Yes	No	No	No	M1	M16
7921-65_3	Q86VR8	FJX1	1.007276563	0.995889377	0.903043435	0.844309109	8.43703881	0.000296022	0.001375209	Yes	No	No	No	No	No	No	No	M26	M8
12892-10_3	Q8IYJ3	SYTL1	0.996580565	0.999047514	1.060904356	1.069300615	8.437257516	0.00029678	0.001377393	Yes	No	No	No	No	No	No	No	M1	M0
2859-69_2	Q9BY41	HDAC8	0.988730172	0.999627847	1.076190683	1.075741775	8.429550721	0.000298086	0.001382114	Yes	No	No	No	No	No	No	No	M1	M0
4771-10_3	Q92484	SMPDL3A	0.970499142	0.997223597	1.116613427	1.122017859	8.429595029	0.000298483	0.001382615	Yes	No	No	No	No	No	No	No	M0	M0
5870-23_2	Q92934	BAD	1.098431385	0.988826107	0.806817911	0.867551252	8.42144247	0.000301584	0.001395628	Yes	No	No	No	Yes	No	No	No	M3	M6
13088-397_3	P35070	BTC	1.004163239	1.002359991	1.079310135	1.091087304	8.394575253	0.000307506	0.001421658	Yes	No	No	No	No	No	No	No	M0	M0
12735-39_3	O75534	CSDE1	1.00961253	0.988913532	1.106426308	1.105997275	8.384289401	0.000311297	0.001437796	Yes	No	No	No	No	No	No	No	M19	M0
11143-32_3	Q96PB7	OLFM3	0.990370645	0.992991376	1.105906357	1.102844139	8.361103674	0.000317639	0.001465673	Yes	No	No	No	No	No	No	No	M0	M4
3440-7_2	P12544	GZMA	0.955607933	0.989622847	0.828464271	0.803019083	8.351370219	0.000320522	0.001477551	Yes	No	No	No	No	No	No	No	M0	M0
12347-29_3	Q9BSQ5	CCM2	1.002616594	1.001398662	1.0740256	1.092068373	8.345481048	0.000322714	0.00148606	Yes	No	No	No	No	No	No	No	M1	M1
12658-72_3	Q9H999	PANK3	0.979460314	0.999082787	1.135910425	1.109334914	8.34311317	0.000322989	0.00148606	Yes	No	No	No	No	No	No	No	M6	M4
9201-13_3	P37802	TAGLN2	0.946692888	0.997922622	0.765880567	0.949071866	8.341941717	0.000323341	0.00148625	Yes	No	No	No	Yes	No	No	Yes	M4	M3
4712-28_2	P05090	APOD	1.018191917	1.006583094	1.174335999	1.106263205	8.341682747	0.000323854	0.00148718	Yes	No	No	No	Yes	No	No	Yes	M1	M1
5364-7_3	Q01105	SET	1.037016233	1.007969609	1.143692166	1.047391601	8.329465473	0.000326674	0.001498691	Yes	No	No	No	No	No	No	Yes	M12	M7
6256-9_3	O95867	LY6G6C	1.018798602	1.001464425	0.810890375	0.870696684	8.323051832	0.000329063	0.001508205	Yes	No	No	No	No	No	No	No	M2	M2
8072-19_3	Q08AG7	MZT1	1.017253451	0.997853867	1.089264145	1.072000226	8.319341761	0.000330199	0.001511964	Yes	No	No	No	No	No	No	No	M0	M0
2751-16_2	P20160	AZU1	0.935436073	0.995602304	0.620712712	0.681099904	8.291316734	0.00033802	0.001546296	Yes	No	No	No	No	No	No	No	M11	M2
12593-33_3	Q9NUG6	PDRG1	1.038615219	0.99610657	0.900390055	0.935348996	8.295618479	0.000338459	0.001546826	Yes	No	No	No	No	No	No	No	M0	M0
10021-1_3	Q9UGT4	SUSD2	1.012124563	0.991730228	1.092760827	1.08547117	8.287992324	0.000340864	0.00155633	Yes	No	No	No	No	No	No	No	M0	M0
10449-31_3	Q6UWI4	SHISA2	0.989944479	1.000529787	1.136810559	1.134169984	8.285220486	0.000341285	0.001556767	Yes	No	No	No	No	No	No	No	M1	M1
10427-2_3	Q9Y6J6	KCNE2	1.082187863	1.002136711	0.836255564	0.806348934	8.280002877	0.000342039	0.001558721	Yes	No	No	No	No	No	No	No	M0	M0
3887-90_2	Q14974	KPNB1	1.075897197	0.999475584	0.733122858	0.789210745	8.275124393	0.000343593	0.001564313	Yes	No	No	No	No	No	No	Yes	M3	M6
3743-1_2	P09238	MMP10	1.017591145	1.008636153	0.868625321	0.928181546	8.272664629	0.000344832	0.001568461	Yes	No	No	No	No	No	No	No	M0	M0
11561-32_3	Q6ZSG1	RNF165	1.083140225	1.013347506	0.800164829	0.704127511	8.261928355	0.000347834	0.001580613	Yes	No	No	No	No	No	No	No	M22	M0
12361-102_3	P62070	RRAS2	1.021323823	0.997738834	0.901359615	0.894620617	8.258374802	0.000349441	0.001586409	Yes	No	No	No	No	No	No	No	M0	M9
7155-46_3	P20851	C4BPB	0.98440801	1.003970851	1.108459402	1.091780173	8.241024447	0.00035606	0.001614926	Yes	No	No	No	No	No	No	No	M0	M0
10723-41_3	O75083	WDR1	0.981522782	0.992036163	1.10806316	1.126821707	8.233339632	0.000359089	0.001627122	Yes	No	No	No	No	No	No	Yes	M0	M0
13465-5_3	P53805	RCAN1	1.001969679	1.001157746	1.28071968	1.205486065	8.226359143	0.000359528	0.00162757	Yes	No	No	No	Yes	No	No	No	M6	M4
10940-25_3	Q86TD4	SRL	1.037893301	0.994749802	0.909049001	0.896895491	8.21785449	0.00036429	0.001647569	Yes	No	No	No	No	No	No	No	M0	M0
4774-62_3	Q9H098	FAM107B	0.999484681	1.003980869	1.092363777	1.062686775	8.175555398	0.000376923	0.001703094	Yes	No	No	No	Yes	No	No	No	M6	M0
12381-26_3	P16152	CBR1	0.963881382	0.997979716	0.669204311	0.708321662	8.170409166	0.000379217	0.001711843	Yes	No	No	No	Yes	No	No	Yes	M4	M3
12643-4_3	P49407	ARRB1	0.978487362	0.999481824	0.838868987	0.932114381	8.169149666	0.000380153	0.001714451	Yes	No	No	No	Yes	No	No	No	M2	M2
9111-40_3	Q96JJ6	JPH4	1.005427885	0.994605239	1.061841603	1.069532391	8.157316362	0.000383863	0.001728375	Yes	No	No	No	No	No	No	No	M0	M0
10781-19_3	Q6UXB4	CLEC4G	1.028424618	1.004130656	1.15613374	1.113769233	8.158421336	0.000383963	0.001728375	Yes	No	No	No	No	No	No	No	M13	M4
10623-19_3	P15941	MUC1	1.002087105	0.995633526	1.160170502	1.112570058	8.161377728	0.00038442	0.001728806	Yes	No	No	No	No	No	No	No	M0	M0
11833-83_3	Q16595	FXN	0.988278236	0.993262845	1.090397134	1.108465464	8.155790062	0.00038591	0.001733877	Yes	No	No	No	No	No	No	No	M0	M0
9898-161_3	O14497	ARID1A	1.016922962	0.998840129	0.877783853	0.88064495	8.154671185	0.000386822	0.001736345	Yes	No	No	No	No	No	No	No	M0	M0
5347-59_3	P14635	CCNB1	0.98087286	0.998501044	1.060984361	1.080934254	8.150339719	0.000387362	0.001737139	Yes	No	No	No	No	No	No	No	M0	M20
2876-74_2	P11387	TOP1	1.011112695	0.987341129	0.763678573	0.802325132	8.141832987	0.000388446	0.001740369	Yes	No	No	No	No	No	No	Yes	M2	M2
12358-6_3	P78318	IGBP1	1.052147602	0.989004955	0.799470359	0.848300407	8.142019762	0.000390369	0.001747349	Yes	No	No	No	No	No	No	No	M3	M6
8046-9_3	P09382	LGALS1	0.995593311	1.000797774	0.913968748	0.934021348	8.125256999	0.000395989	0.001770848	Yes	No	No	No	No	No	No	Yes	M0	M0
13460-4_3	O15335	CHAD	1.008623804	0.984899649	0.754735173	0.719878096	8.111529621	0.000400061	0.001787387	Yes	No	No	No	No	No	No	No	M0	M0
6563-78_3	Q9Y5H2	PCDHGA11	1.011613946	0.997175991	0.768245506	0.816185618	8.111592227	0.000401054	0.001790152	Yes	No	No	No	No	No	No	No	M2	M4
5731-1_3	Q6UWN8	SPINK6	1.050501123	0.998365375	0.79219298	0.710642174	8.109303929	0.000401909	0.001792297	Yes	No	No	No	Yes	No	No	No	M0	M0
8388-24_3	Q9UBP0	SPAST	0.99778964	0.995127195	1.093174213	1.082615088	8.10826783	0.000403336	0.001795192	Yes	No	No	No	No	No	No	No	M0	M0
6404-20_3	O75973	C1QL1	0.946910136	0.993425822	0.885772134	0.897830709	8.10542425	0.00040388	0.001795192	Yes	No	No	No	No	No	No	No	M0	M0
6468-37_3	Q86UU9	TAC4	0.979291051	1.001341749	1.13784949	1.122900232	8.102629994	0.000403897	0.001795192	Yes	No	No	No	No	No	No	No	M1	M0
4284-18_3	Q14498	RBM39	1.041054498	1.007667834	0.758302615	0.783481142	8.104948349	0.000404059	0.001795192	Yes	No	No	No	Yes	No	No	No	M2	M2
12644-63_3	P30520	ADSS	1.035920645	1.004910882	0.744345036	0.695502621	8.102627569	0.000404932	0.001797402	Yes	No	No	No	Yes	No	No	Yes	M2	M0
7752-31_3	Q8WXI8	CLEC4D	0.988683088	0.995329971	1.099173068	1.0822461	8.095000604	0.000406775	0.00180391	Yes	No	No	No	No	No	No	No	M20	M0
14007-22_3	O43252	PAPSS1	1.013434829	0.99854696	1.04143632	1.07481743	8.088281801	0.000409846	0.001815845	Yes	No	No	No	No	No	No	No	M0	M0
2636-10_2	P36941	LTBR	1.025343526	1.012259182	1.142021564	1.098259458	8.083022881	0.000411335	0.001820757	Yes	No	No	No	Yes	No	No	No	M1	M1
9484-75_3	Q14126	DSG2	0.944877279	1.002136533	0.873359854	0.834407325	8.079572144	0.000412141	0.001822638	Yes	No	No	No	No	No	No	No	M8	M8
2967-8_1	P19320	VCAM1	1.009801865	1.012541266	0.908318426	0.839817973	8.079593019	0.00041265	0.001823204	Yes	No	No	Yes	No	No	No	Yes	M0	M0
8297-8_3	Q8IXB1	DNAJC10	1.012909015	1.00620693	0.914553088	0.901530637	8.080342366	0.000413944	0.001827234	Yes	No	No	No	No	No	No	No	M0	M0
2649-77_2	P32942	ICAM3	0.997677949	1.002148423	1.096479792	1.08851677	8.073973186	0.000415338	0.001831698	Yes	No	No	No	No	No	No	No	M0	M0
12510-3_3	Q9ULZ2	STAP1	0.999620586	0.990917333	1.075524147	1.111601358	8.066509934	0.000417184	0.001838145	Yes	No	No	No	No	No	No	No	M10	M0
9987-30_3	Q8N386	LRRC25	1.004589153	0.992470143	1.09696838	1.096056315	8.065925596	0.00041846	0.001842071	Yes	No	No	No	No	No	No	No	M0	M0
8975-26_3	Q92600	RQCD1	1.036301951	0.993044098	0.802250642	0.863933722	8.061540992	0.000419642	0.001845576	Yes	No	No	No	No	No	No	No	M2	M2
8775-61_3	Q8N5W8	FAM24B	1.012797872	1.000089691	1.101362438	1.115947691	8.04729366	0.000424716	0.001866176	Yes	No	No	No	Yes	No	No	No	M0	M0
12384-92_3	Q9H9Q2	COPS7B	1.032390211	0.999051086	1.194983455	1.159431264	8.039615835	0.000427237	0.001875531	Yes	No	No	No	No	No	No	No	M1	M0
8906-60_3	Q8N967	LRTM2	0.988547585	0.997387604	1.083051074	1.087892009	8.036225956	0.000430187	0.00188675	Yes	No	No	No	No	No	No	No	M1	M1
7194-36_3	Q9Y639	NPTN	0.994062898	0.995107395	0.909152338	0.918160908	8.019463548	0.000436407	0.001911246	Yes	No	No	No	No	No	No	No	M0	M0
4831-4_2	P14151	SELL	0.968539483	1.000455467	1.124781878	1.149983247	8.019060173	0.000436571	0.001911246	Yes	No	No	Yes	Yes	No	No	No	M0	M0
6267-51_3	Q9H169	STMN4	1.08389794	1.003305397	0.740377489	0.836339642	8.021601442	0.000437187	0.001912194	Yes	No	No	No	No	No	No	No	M2	M2
6601-1_3	Q8N2K1	UBE2J2	1.006023063	1.000777087	1.064209558	1.09088421	8.001102265	0.000445042	0.001944773	Yes	No	No	No	No	No	No	No	M1	M0
11118-107_3	Q9H0T7	RAB17	0.996758364	1.002919779	1.109100618	1.101953178	7.998548465	0.000445543	0.001945185	Yes	No	No	No	No	No	No	No	M1	M1
13623-4_3	O14686	MLL2	0.987245069	0.999627722	1.06026502	1.060604722	7.994340708	0.000446189	0.00194623	Yes	No	No	No	No	No	No	No	M0	M0
5691-2_3	Q9H0B8	CRISPLD2	1.087818491	0.997902958	0.689706815	0.705504274	7.991404251	0.000446867	0.001947412	Yes	No	No	No	No	No	No	No	M0	M0
2515-14_3	O00451	GFRA2	1.01640502	1.004672874	0.931409851	0.900808872	7.990314937	0.000448972	0.001952532	Yes	No	No	Yes	No	No	No	No	M0	M0
8565-160_3	Q9BX97	PLVAP	1.025617206	0.983690569	0.791319742	0.840927551	7.992415806	0.000449221	0.001952532	Yes	No	No	No	No	No	No	No	M0	M2
14115-34_3	P35318	ADM	1.017154696	1.008472781	0.903322156	0.898103443	7.988281644	0.000449266	0.001952532	Yes	No	No	Yes	No	No	No	No	M20	M0
4179-57_3	P31946 P62258 P61981 Q04917 P27348 P63104 P31947	YWHAB YWHAE YWHAG YWHAH YWHAQ YWHAZ SFN	1.019796983	1.006026766	0.888691714	0.93348588	7.98593789	0.000450805	0.001957443	Yes	No	No	No	No	No	No	No	M2	M0
10428-1_3	P43631	KIR2DS2	0.997209874	0.994540047	1.143159347	1.136975542	7.981694973	0.000451478	0.001958588	Yes	No	No	No	No	No	No	No	M9	M4
6273-58_3	Q32P28	LEPRE1	0.983596228	0.997014314	1.105988167	1.134090632	7.971768492	0.00045623	0.00197741	Yes	No	No	No	No	No	No	Yes	M1	M10
6444-15_3	Q16557	PSG3	0.976903048	0.99566299	0.908715879	0.93148431	7.948547127	0.000467357	0.002023804	Yes	No	No	No	Yes	No	No	No	M0	M0
3738-54_4	P09603	CSF1	0.981312357	0.993756225	0.881808083	0.889087283	7.940488797	0.000469152	0.00202974	Yes	No	No	No	No	No	No	No	M0	M0
11288-26_3	P49902	NT5C2	1.052202118	1.007390953	0.863164054	0.894948079	7.941493635	0.000471616	0.00203712	Yes	No	No	No	No	No	No	No	M2	M0
4271-75_2	Q99471	PFDN5	0.99676852	1.014102876	0.840685652	0.895621383	7.938000219	0.00047197	0.00203712	Yes	No	No	No	No	No	No	No	M2	M4
13624-17_3	O95544	NADK	1.001764909	1.001654753	0.673896536	0.701934425	7.937625229	0.000472135	0.00203712	Yes	No	No	No	Yes	No	No	No	M6	M2
7897-75_3	Q92796	DLG3	0.997720699	0.998620083	1.09261453	1.105313749	7.917077894	0.000480082	0.002069543	Yes	No	No	No	No	No	No	No	M24	M0
12881-17_3	O75452	RDH16	1.004005867	0.999636493	1.064512215	1.084123851	7.894478175	0.000490302	0.002111697	Yes	No	No	No	No	No	No	No	M0	M0
14286-2_3	O95644	NFATC1	0.984693377	0.999973046	1.111061016	1.154639201	7.893473496	0.000490761	0.002111773	Yes	No	No	No	No	No	No	No	M0	M0
2853-68_2	O14757	CHEK1	0.98945358	1.009668363	1.091007301	1.067134859	7.891863661	0.000492694	0.002118186	Yes	No	No	No	No	No	No	No	M1	M1
10391-1_3	Q9Y5C1	ANGPTL3	0.894725437	1.010963384	0.728769858	0.725816337	7.885706658	0.000494328	0.002123303	Yes	No	No	No	No	No	No	No	M0	M0
5609-92_3	Q7Z5A7	FAM19A5	0.996059783	1.006010214	0.935791154	0.890813253	7.882669125	0.000497543	0.002135196	Yes	No	No	No	No	No	No	No	M0	M0
14090-23_3	Q9H4E7	DEF6	1.182050599	1.000653684	0.752273751	0.842504737	7.875612248	0.000500211	0.002144722	Yes	No	No	No	No	No	No	No	M2	M2
10035-6_3	Q13115	DUSP4	0.972850393	0.995595458	1.050330484	1.073449469	7.8512968	0.000512298	0.00219458	Yes	No	No	No	No	No	No	No	M0	M0
13509-5_3	Q8TAC9	SCAMP5	1.00985682	0.998449593	1.076801182	1.095096346	7.847177792	0.0005149	0.002203754	Yes	No	No	No	No	No	No	No	M19	M0
7219-152_3	P38571	LIPA	0.960630018	0.984540115	0.721009387	0.794078545	7.839245666	0.000516213	0.002207399	Yes	No	No	No	No	No	No	No	M2	M4
9259-35_3	O75509	TNFRSF21	1.049268116	1.027633897	0.840320837	0.727469554	7.834278005	0.000517391	0.002210461	Yes	No	No	No	No	No	No	No	M5	M7
6107-3_3	Q9UNI1	CELA1	0.979497461	1.046557558	0.786216152	0.682174523	7.829904803	0.000519507	0.002216524	Yes	No	No	No	No	No	No	No	M0	M5
8243-55_3	P00995	SPINK1	0.986250347	1.007224494	0.920888722	0.843190983	7.834422031	0.000519785	0.002216524	Yes	No	No	No	No	No	No	No	M0	M0
8299-66_3	P59901	LILRA4	0.978702161	0.983503122	0.893256185	0.918477376	7.832274689	0.0005202	0.002216524	Yes	No	No	No	No	No	No	No	M0	M0
2617-56_35	P21860	ERBB3	0.950390532	0.99211723	1.128789464	1.091884103	7.827219473	0.000522036	0.002222369	Yes	No	No	No	No	No	No	No	M0	M0
9232-1_3	Q8WZ75	ROBO4	1.053153763	1.009843706	0.814301415	0.782384788	7.825219521	0.000523011	0.00222454	Yes	No	No	No	No	No	No	No	M0	M0
12842-43_3	O60499	STX10	1.020019551	0.990864949	0.92481707	0.934294973	7.822507815	0.000525589	0.00223352	Yes	No	No	No	No	No	No	No	M26	M0
11293-14_3	Q6UXK5	LRRN1	1.020822362	0.994424568	1.148151782	1.061741831	7.816397124	0.000527959	0.002240432	Yes	No	No	No	No	No	No	No	M0	M0
3336-50_1	P10646	TFPI	1.015195707	1.009509335	0.856645663	0.7861924	7.813471552	0.000528152	0.002240432	Yes	No	No	Yes	Yes	No	No	No	M0	M2
9010-3_3	Q09013	DMPK	1.003686412	0.995938778	1.067869301	1.097649368	7.814182332	0.000531625	0.002252117	Yes	No	No	No	No	No	No	No	M0	M0
5346-24_3	Q99829	CPNE1	1.04395598	0.994188018	0.781930661	0.894650819	7.805997396	0.000531848	0.002252117	Yes	No	No	No	Yes	No	No	No	M2	M2
12689-56_3	O15143	ARPC1B	1.133858784	0.996807783	0.700825244	0.727900618	7.806428239	0.00053289	0.002254535	Yes	No	No	No	No	No	No	Yes	M2	M2
5084-154_3	Q9NRM6	IL17RB	0.98760094	0.994460796	1.095690118	1.105687103	7.801002611	0.000535593	0.002263969	Yes	No	No	No	No	No	No	No	M0	M0
8374-5_3	P08138	NGFR	0.981490759	0.987544049	0.893215749	0.820921955	7.792743754	0.000541028	0.002284924	Yes	No	No	No	No	No	No	No	M0	M0
2598-9_3	Q07011	TNFRSF9	0.967485308	1.005974795	0.900257457	0.897278777	7.788330803	0.000542606	0.002289568	Yes	No	No	Yes	No	No	No	No	M0	M0
6620-82_3	Q96FE5	LINGO1	0.991502693	0.999218866	1.120804903	1.1471265	7.782832621	0.000544106	0.002293874	Yes	No	No	No	No	No	No	No	M1	M12
6973-111_4	P01344	IGF2	0.969207067	1.000873139	1.08005475	1.100450578	7.781453581	0.000544807	0.002294808	Yes	No	No	No	No	No	No	Yes	M24	M0
4911-49_2	P09211	GSTP1	0.971404765	0.989347873	0.695384747	0.808239115	7.778800576	0.000546157	0.002298471	Yes	No	No	Yes	Yes	No	No	No	M6	M4
3831-21_1	P60484	PTEN	1.012401466	1.002375201	0.837897199	0.87480068	7.768172432	0.000551601	0.002319342	Yes	No	No	No	No	No	No	No	M2	M0
11586-2_3	Q6UXK5	LRRN1	0.995211533	0.986344117	1.100640178	1.145852356	7.76592639	0.000552116	0.002319469	Yes	No	No	No	No	No	No	No	M10	M10
10692-48_3	Q8N1N2	DYNAP	1.016946117	0.999364098	1.124085303	1.132363879	7.754141026	0.000558871	0.002345787	Yes	No	No	No	No	No	No	No	M16	M11
2867-52_2	P31749 P31751 Q9Y243	AKT1 AKT2 AKT3	1.036504929	1.011611111	0.823546582	0.867968103	7.746563582	0.000562187	0.002357638	Yes	No	No	No	Yes	No	No	No	M3	M3
11837-7_3	Q9Y5U5	TNFRSF18	0.994902105	0.987336232	0.871401256	0.865057997	7.72746648	0.000574979	0.002409172	Yes	No	No	No	No	No	No	No	M0	M0
13977-28_3	Q99728	BARD1	0.99453121	1.001102258	1.070800312	1.055593849	7.722948873	0.000576725	0.002414374	Yes	No	No	No	No	No	No	No	M0	M0
14026-24_3	Q96PD4	IL17F	0.990306903	0.99591207	1.055096481	1.0755354	7.705729273	0.000585383	0.002448477	Yes	No	No	No	No	No	No	No	M0	M10
10419-1_3	Q6ZMJ2	SCARA5	1.00866594	0.997011121	0.898959328	0.902278899	7.692803349	0.000591807	0.002473185	Yes	No	No	No	No	No	No	No	M0	M0
8518-55_3	P35318	ADM	0.977307992	0.995536757	1.062467713	1.069694584	7.659935232	0.000611657	0.002553908	Yes	No	No	No	No	No	No	No	M0	M0
12549-33_3	O60760	HPGDS	1.016726182	0.992536015	1.115597402	1.104815957	7.658279152	0.000612604	0.002555632	Yes	No	No	No	No	No	No	No	M0	M0
7202-107_3	Q9H3T2	SEMA6C	1.016447743	0.992944946	0.777276501	0.808606718	7.6438043	0.000620938	0.002588143	Yes	No	No	No	No	No	No	No	M2	M4
12395-86_3	Q6PI48	DARS2	1.06824394	1.010106306	0.734981044	0.772485453	7.6331525	0.000625716	0.002605789	Yes	No	No	No	No	No	No	Yes	M0	M0
5584-21_3	P20062	TCN2	0.957664835	1.003899933	0.837366011	0.820922729	7.623678847	0.000630571	0.002623724	Yes	No	No	No	No	No	No	No	M0	M0
10565-19_3	O94933	SLITRK3	0.968398135	0.996271452	1.081270086	1.119370821	7.605072454	0.000643806	0.002676465	Yes	No	No	No	No	No	No	No	M0	M0
3191-50_2	Q96NZ8	WFIKKN1	1.033156389	0.998491636	1.15501486	1.136152989	7.601657299	0.000644404	0.002676626	Yes	No	No	No	Yes	No	No	No	M0	M0
11318-20_3	Q6Q788	APOA5	0.960455113	0.997067297	1.138829295	1.141060341	7.600926336	0.00064557	0.002679143	Yes	No	No	No	No	No	No	No	M0	M0
8106-15_3	P43307	SSR1	0.970893368	1.00850637	1.150009327	1.086877274	7.596383334	0.000646866	0.002680226	Yes	No	No	No	No	No	No	No	M1	M0
4891-50_1	P01275	GCG	1.071772821	0.996918417	0.759063711	0.703850513	7.598639356	0.000646951	0.002680226	Yes	No	No	No	No	No	No	No	M0	M0
6086-15_3	Q6WN34	CHRDL2	1.111062096	0.999375966	0.825601234	0.823696907	7.587359358	0.000653073	0.002703248	Yes	No	No	No	No	No	No	No	M0	M0
8383-20_3	C9JXX5	C11orf94	0.994126823	0.999900077	0.938624648	0.934002074	7.587442517	0.000654495	0.002705182	Yes	No	No	No	No	No	No	No	M0	M0
9576-58_3	P50219	MNX1	0.990764443	0.99536877	0.937302785	0.922415918	7.587154903	0.000654671	0.002705182	Yes	No	No	No	No	No	No	No	M0	M0
12834-3_3	Q9H3M0	KCNF1	1.012756614	0.994753987	1.069584786	1.065459113	7.572261915	0.00066162	0.002731537	Yes	No	No	No	Yes	No	No	No	M0	M0
4467-49_2	Q14515	SPARCL1	0.975496925	1.021624758	0.871348001	0.794870183	7.5385709	0.000682055	0.002813477	Yes	No	No	Yes	No	No	No	No	M12	M5
7803-4_3	O43916	CHST1	1.000004761	0.991331244	1.064942374	1.0620715	7.529357073	0.000689463	0.002839634	Yes	No	No	No	No	No	No	No	M0	M17
12406-119_3	O95661	DIRAS3	0.972929469	0.998261504	1.086950078	1.13966656	7.530353691	0.000689583	0.002839634	Yes	No	No	No	No	No	No	No	M29	M0
4450-26_2	Q99729	HNRNPAB	1.024503744	1.004951175	0.784747259	0.864927665	7.504513279	0.000704902	0.002898547	Yes	No	No	No	No	No	No	Yes	M2	M2
3044-3_2	P55774	CCL18	1.071097359	0.99687159	0.795882963	0.780085262	7.504211563	0.000705101	0.002898547	Yes	No	No	Yes	Yes	No	No	No	M0	M0
9314-9_3	Q15238	PSG5	0.974248364	0.989284716	0.86411662	0.814007647	7.501126572	0.000707909	0.002905443	Yes	No	No	No	Yes	No	No	No	M0	M0
7800-85_3	Q8TD07	RAET1E	1.000950456	1.001108079	1.065374084	1.072962733	7.503357751	0.000707993	0.002905443	Yes	No	No	No	No	No	No	No	M1	M1
7195-12_3	Q15375	EPHA7	0.976542496	0.996729708	0.933275705	0.925414643	7.501766878	0.000709047	0.002907275	Yes	No	No	No	No	No	No	No	M0	M0
9212-22_3	Q9UBX1	CTSF	0.995919488	0.994786592	0.86277644	0.86204511	7.495511292	0.000710099	0.002909096	Yes	No	No	Yes	Yes	No	No	No	M0	M0
7788-1_3	P18859	ATP5J	0.997525427	1.002263731	0.814294914	0.827648767	7.500172087	0.000710898	0.002909878	Yes	No	No	No	No	No	No	No	M0	M4
13428-52_3	Q9ULT6	ZNRF3	1.026904775	1.002249764	1.103538298	1.116140963	7.481726045	0.000724071	0.002961265	Yes	No	No	No	No	No	No	No	M0	M0
8748-45_3	P04233	CD74	1.000607653	1.009088886	1.117085702	1.124099544	7.473933713	0.000727739	0.002973724	Yes	No	No	No	Yes	No	Yes	No	M0	M0
9100-32_3	Q6UWT4	C5orf46	0.980713625	0.999533963	1.083913125	1.072082222	7.472811366	0.000728503	0.002974306	Yes	No	No	No	No	No	No	No	M1	M1
7696-104_3	Q14596	NBR1	1.017199083	1.002977836	0.885521091	0.907237594	7.466591347	0.000731152	0.002980363	Yes	No	No	No	No	No	No	No	M4	M3
5060-62_3	Q9NZQ7	CD274	1.020862652	1.011558607	0.930896055	0.85146811	7.469384496	0.000731651	0.002980363	Yes	No	No	No	No	No	No	No	M0	M0
9243-10_3	Q8N1E2	LYG1	0.983436451	0.976414408	1.140652327	1.195542103	7.464412577	0.000731855	0.002980363	Yes	No	No	No	No	No	Yes	No	M0	M15
9845-33_3	Q99497	PARK7	1.037695516	1.002328412	1.216985624	1.240681119	7.447635494	0.000746679	0.003038145	Yes	No	No	No	Yes	No	No	Yes	M0	M0
6019-12_3	P0C862	C1QTNF9	0.977177329	1.007089912	1.132628421	1.135170981	7.442467175	0.000748653	0.003043589	Yes	No	No	No	No	No	No	No	M1	M12
9715-15_3	O75054	IGSF3	0.977097656	0.998592643	0.858526898	0.813263858	7.436699566	0.000751892	0.003054162	Yes	No	No	No	No	No	No	No	M0	M18
8089-173_3	P22736	NR4A1	1.016657129	1.002299866	1.068476901	1.089729364	7.42368669	0.000761105	0.003088963	Yes	No	No	No	No	No	No	No	M0	M0
6104-1_3	Q8N441	FGFRL1	0.986281159	0.999740689	1.088792751	1.107930403	7.392968513	0.000784145	0.003179774	Yes	No	No	No	No	No	No	No	M1	M12
4883-56_2	P01308	INS	1.011643901	1.006531993	0.921367441	0.875932818	7.392936747	0.000785013	0.003180599	Yes	No	No	Yes	No	No	No	No	M0	M0
9250-87_3	P59665	DEFA1	1.005102132	0.999222333	0.670207627	0.758939846	7.374674886	0.000796001	0.00322239	Yes	No	No	No	No	No	No	No	M2	M2
5756-66_3	Q9BXP8	PAPPA2	0.987864263	0.992777592	1.058151	1.07701074	7.371305574	0.000798518	0.003229847	Yes	No	No	No	Yes	No	No	No	M1	M15
4695-49_2	P47710	CSN1S1	1.004004947	1.003956356	1.097470277	1.101417013	7.368241258	0.000803365	0.003246707	Yes	No	No	No	No	No	No	No	M10	M0
8653-132_3	Q9NNZ3	DNAJC4	1.019401198	0.993409641	1.145245907	1.146787684	7.361843297	0.000806472	0.003256514	Yes	No	No	No	Yes	No	No	No	M1	M16
13078-3_3	P41208	CETN2	0.998220116	1.010408679	1.098487162	1.081093082	7.358644335	0.000807205	0.003256725	Yes	No	No	No	No	No	No	No	M13	M5
8535-102_3	Q6E0U4	DMKN	0.9895895	0.991544521	1.067644792	1.086304162	7.356642552	0.00081041	0.003266901	Yes	No	No	No	No	No	No	No	M10	M0
9283-8_3	P16070	CD44	1.015247806	1.000131064	0.922918529	0.900916116	7.356468361	0.000814024	0.00327785	Yes	No	No	No	No	No	No	Yes	M0	M20
7786-83_3	Q92478	CLEC2B	0.985142029	0.992302822	1.093569367	1.107017324	7.352400546	0.000814496	0.00327785	Yes	No	No	No	No	No	No	No	M0	M0
5017-19_1	P30044	PRDX5	0.994089384	1.004095308	1.061914601	1.057132018	7.351438685	0.00081523	0.003278047	Yes	No	No	No	No	No	No	Yes	M0	M0
14133-93_3	P27930	IL1R2	1.020883385	1.010813404	1.168573704	1.154422246	7.347270223	0.000817555	0.003284635	Yes	No	No	Yes	Yes	No	No	No	M8	M0
9082-25_3	Q5TEA6	SEL1L2	0.994021221	0.998359917	1.091288764	1.094780222	7.341394644	0.000822932	0.003303464	Yes	No	No	No	Yes	No	No	No	M1	M12
5004-69_1	Q15759	MAPK11	1.028307929	0.993339724	0.887499159	0.865518951	7.339122905	0.000830077	0.003329353	Yes	No	No	Yes	No	No	No	No	M0	M0
7873-32_3	Q96PF2	TSSK2	1.0223449	1.001915196	1.121986785	1.073340277	7.322597355	0.000839327	0.003363635	Yes	No	No	No	No	No	No	No	M0	M0
10073-22_3	Q9NUW8	TDP1	1.028984553	0.991521303	0.775760417	0.844961746	7.307273156	0.000847889	0.003395104	Yes	No	No	No	No	No	No	No	M2	M2
4128-27_2	O00175	CCL24	0.980899907	1.009834542	1.077182387	1.086403797	7.300155257	0.000853564	0.00341497	Yes	No	No	No	No	No	No	No	M0	M0
7903-18_3	Q15836	VAMP3	0.98994208	0.994751941	1.064671038	1.069087983	7.290435265	0.000864066	0.003454098	Yes	No	No	No	No	No	No	Yes	M0	M0
5033-27_1	P09493	TPM1	1.041451064	0.995539229	1.104693366	1.11671324	7.287682328	0.000866296	0.003458713	Yes	No	No	No	No	No	No	Yes	M27	M0
8671-378_3	Q8IUR0	TRAPPC5	1.001507105	0.995816711	1.085677111	1.081290239	7.288356206	0.000866666	0.003458713	Yes	No	No	No	No	No	No	No	M0	M0
3218-8_2	Q04609	FOLH1	0.990170835	1.010508576	1.15624475	1.126384527	7.278183814	0.00087222	0.003477977	Yes	No	No	No	No	No	No	No	M1	M1
13691-10_3	Q8N695	SLC5A8	1.072768992	1.00878422	0.961408975	0.834608111	7.235330209	0.000907968	0.003617508	Yes	No	No	No	No	No	No	No	M0	M5
5632-6_3	Q9NQ79	CRTAC1	0.883979961	0.987267494	0.820753245	0.82277773	7.228140886	0.000914108	0.003638941	Yes	No	No	No	Yes	No	No	No	M0	M0
9751-72_3	P67809	YBX1	0.998392406	0.979053236	0.713127184	0.760225384	7.226847143	0.000917099	0.003647813	Yes	No	No	No	No	No	No	Yes	M2	M2
5596-75_3	P06127	CD5	0.960938406	1.001727831	0.875864317	0.891258405	7.2113072	0.000928651	0.003690694	Yes	No	No	No	No	No	No	No	M0	M0
14703-6_3	P58294	PROK1	0.988546034	0.992269386	1.116896961	1.126845098	7.204263656	0.000936714	0.003719649	Yes	No	No	No	No	No	No	No	M1	M0
6260-14_3	Q96GL9	FAM163A	0.965876626	1.024874208	0.828629957	0.812041516	7.194130051	0.000941845	0.003736922	Yes	No	No	No	No	No	No	No	M0	M0
10047-12_3	P19878	NCF2	1.000186961	0.995152236	0.810035392	0.833945023	7.181662942	0.000956768	0.003792987	Yes	No	No	No	No	No	No	Yes	M2	M2
2871-73_2	Q06609	RAD51	0.995253227	1.00929666	1.137619983	1.11300228	7.177598087	0.000960421	0.003804317	Yes	No	No	No	Yes	No	No	No	M1	M1
4929-55_1	P04278	SHBG	0.707668392	0.988079096	0.730852191	0.731472007	7.171542264	0.000962975	0.003811278	Yes	No	No	No	No	No	No	No	M0	M0
13109-82_3	Q7Z3B1	NEGR1	0.988357406	0.998084047	0.927853667	0.912455598	7.168274354	0.000965932	0.003819822	Yes	No	No	Yes	No	No	No	No	M8	M0
8853-2_3	Q9UMR7	CLEC4A	1.017421866	0.99571983	1.099838868	1.092166538	7.150077595	0.000985523	0.003894077	Yes	No	No	No	No	No	Yes	No	M1	M16
6027-31_3	Q8WXF3	RLN3	1.001243806	1.0035625	1.095844145	1.096259847	7.144080578	0.000988113	0.00390109	Yes	No	No	No	No	No	No	No	M0	M0
6324-11_3	Q92874	DNASE1L2	1.001542419	0.997616483	0.77101043	0.812722622	7.131028393	0.001002278	0.003953751	Yes	No	No	No	No	No	No	No	M2	M4
8268-98_3	Q9Y663	HS3ST3A1	1.034294648	0.989501465	0.8329818	0.86846559	7.113019833	0.001020375	0.004021824	Yes	No	No	No	Yes	No	No	No	M3	M6
8318-13_3	Q7Z699	SPRED1	1.010579248	0.996170152	0.802187445	0.920378667	7.107501778	0.001022628	0.004027387	Yes	No	No	No	No	No	No	No	M3	M2
10425-3_3	O43286	B4GALT5	0.996414212	0.997099615	1.075240143	1.070793589	7.103669805	0.001031447	0.004058778	Yes	No	No	No	No	No	No	No	M0	M0
12352-70_3	Q96B67	ARRDC3	1.019691704	0.992232727	0.776952956	0.752935211	7.094311707	0.001037406	0.004078872	Yes	No	No	No	Yes	No	No	No	M0	M0
9994-217_3	P51164	ATP4B	1.024607793	1.008980764	1.32134259	1.190120158	7.076602497	0.001052731	0.004135729	Yes	No	No	No	No	No	No	No	M6	M4
3593-72_3	P42574	CASP3	1.027530914	1.004579311	0.802050102	0.866759004	7.075529091	0.001055854	0.004142352	Yes	No	No	No	Yes	No	No	Yes	M3	M0
7999-23_3	P49961	ENTPD1	1.039101456	1.012472462	0.89646068	0.872077558	7.074054432	0.001056279	0.004142352	Yes	No	No	No	No	No	No	No	M0	M0
9835-16_3	P47895	ALDH1A3	1.013196104	1.005293199	1.116365856	1.096212142	7.072278371	0.001057014	0.004142352	Yes	No	No	No	No	No	No	No	M0	M5
5509-7_3	P01133	EGF	1.02140481	1.006272435	1.104195337	1.147370777	7.062790543	0.001066474	0.004176005	Yes	No	No	Yes	No	No	No	Yes	M4	M0
8287-17_3	Q496F6	CD300E	0.951573943	0.996893267	0.807234658	0.777353118	7.059755641	0.001070555	0.004188557	Yes	No	No	No	No	No	No	No	M0	M0
6227-1_3	O43240	KLK10	1.040014248	1.003933502	0.803784954	0.835758553	7.056960183	0.001073368	0.004196132	Yes	No	No	No	No	No	No	No	M5	M0
13228-75_3	Q00987	MDM2	0.993076068	1.004474973	1.11032202	1.097536099	7.057890141	0.001074538	0.004197277	Yes	No	No	No	No	No	No	No	M0	M0
13502-2_3	Q86WA9	SLC26A11	0.987016866	1.004513914	1.122068659	1.14401884	7.055115913	0.00107841	0.004208966	Yes	No	No	No	Yes	No	No	No	M0	M0
6934-8_3	P59861	DEFB131	1.029892812	0.996680311	0.859227661	0.82038291	7.052444637	0.001080043	0.004211904	Yes	No	No	No	No	No	No	No	M22	M0
13375-48_3	O43761	SYNGR3	0.97766885	0.999730885	1.099166555	1.14571577	7.027094483	0.001106048	0.004309804	Yes	No	No	No	No	No	No	No	M0	M0
13947-371_3	Q9BQG2	NUDT12	0.946739309	0.989012227	1.084643945	1.101871628	7.01855518	0.001112787	0.004332535	Yes	No	No	No	No	No	No	No	M0	M0
10990-21_3	Q5S007	LRRK2	1.033063614	0.998960355	1.162614003	1.130483531	6.998913093	0.001133508	0.004409623	Yes	No	No	No	Yes	No	No	No	M6	M19
5586-66_3	Q9UNW1	MINPP1	1.025978914	0.998775887	1.086030116	1.077806913	6.994666022	0.00113804	0.004423657	Yes	No	No	No	No	No	No	Yes	M0	M0
3758-68_3	P04070	PROC	0.993127609	0.999317877	1.089527987	1.128056869	6.988401205	0.001143671	0.004441936	Yes	No	No	No	No	No	No	No	M17	M0
8262-20_3	P05090	APOD	1.023236914	0.988908079	0.859366779	0.889527589	6.985089798	0.001148325	0.004453009	Yes	No	No	No	Yes	No	No	No	M0	M0
13730-18_3	P53634	CTSC	0.979190901	0.994530963	0.873988625	0.894112969	6.985035341	0.001148383	0.004453009	Yes	No	No	No	No	No	No	Yes	M0	M0
3283-21_1	Q15582	TGFBI	1.093020925	1.003503516	0.903704944	0.839010665	6.979288624	0.001152424	0.00446506	Yes	No	No	Yes	Yes	No	No	Yes	M8	M7
8645-257_3	O75381	PEX14	0.986122726	0.99825032	1.091544559	1.085486547	6.971900155	0.001162644	0.004501013	Yes	No	No	No	No	No	No	No	M1	M12
6919-3_3	P02008	HBZ	0.997396835	0.997941362	1.075119299	1.098865643	6.950245525	0.00118543	0.004585515	Yes	No	No	No	No	No	No	No	M0	M19
11163-7_3	Q5T6X4	FAM162B	1.006099457	0.993927906	1.054151231	1.07868706	6.943103261	0.001193416	0.004612678	Yes	No	No	No	No	No	No	No	M17	M0
11371-1_3	Q96P66	GPR101	0.982035444	0.999503901	1.066277567	1.082259804	6.94827652	0.001194492	0.004613111	Yes	No	No	No	No	No	No	No	M0	M0
6536-54_3	Q8NHP8	PLBD2	0.981145343	0.993338221	1.07056017	1.091187159	6.938257953	0.001202269	0.004639401	Yes	No	No	No	No	No	No	Yes	M1	M10
4960-72_1	P04083	ANXA1	1.070651678	0.981082912	0.66077645	0.809989126	6.934269454	0.001203369	0.004639904	Yes	No	No	Yes	No	No	No	Yes	M6	M2
4134-4_2	Q99075	HBEGF	1.014224359	0.999828054	0.941729657	0.890682989	6.926231962	0.001214774	0.004680108	Yes	No	No	No	No	No	No	No	M0	M0
2953-31_2	P01215 P01229	CGA LHB	0.510593116	0.9830408	0.742753312	0.706449574	6.921028438	0.001217319	0.00468614	Yes	No	No	Yes	Yes	No	No	No	M0	M0
8091-16_3	P48740	MASP1	0.994930819	0.998886874	1.218012517	1.139395555	6.922644143	0.001220035	0.00469282	Yes	No	No	No	No	No	No	No	M0	M0
7144-234_3	Q96I82	KAZALD1	1.047397462	1.015343082	0.949758413	0.861246582	6.91701601	0.00122305	0.004700638	Yes	No	No	No	No	No	No	No	M0	M0
11449-22_3	P52907	CAPZA1	1.087301402	1.010453831	0.795818453	0.862120106	6.916294918	0.001227334	0.004713317	Yes	No	No	No	No	No	No	Yes	M3	M4
13535-2_3	Q9Y5P4	COL4A3BP	0.927100662	0.994269526	0.809666896	0.80169664	6.904382311	0.001239977	0.004758051	Yes	No	No	No	No	No	No	No	M15	M3
2834-54_1	O60259	KLK8	1.048480502	1.001080546	0.977703679	0.86635443	6.890862242	0.001253505	0.004806107	Yes	No	No	No	No	No	No	No	M5	M7
13388-57_3	P29120	PCSK1	1.00362769	0.994741039	0.964155117	0.930577208	6.889704416	0.001259582	0.00482554	Yes	No	No	No	No	Yes	No	No	M0	M0
13409-9_3	Q9Y328	NSG2	0.937886489	1.01460778	1.198416813	1.206733461	6.883913816	0.001264065	0.004838841	Yes	No	No	No	No	No	No	No	M0	M21
13747-9_3	P23280	CA6	1.121588974	0.985537215	1.271874471	1.276464625	6.868877121	0.001278532	0.004890308	Yes	No	No	No	No	No	Yes	No	M0	M0
2620-4_2	P40189	IL6ST	1.029534751	1.009415253	0.908560798	0.855987814	6.868098454	0.001280635	0.00489444	Yes	No	No	No	No	No	No	No	M8	M7
3403-1_2	P20231	TPSB2	1.061659959	0.995835216	0.808607983	0.741918907	6.848748396	0.001302981	0.004975869	Yes	No	No	Yes	No	No	No	No	M0	M0
12060-28_3	O95390	GDF11	1.013515893	1.001171297	1.120916299	1.098833328	6.848399579	0.00130459	0.004978041	Yes	No	No	No	Yes	No	No	No	M26	M1
6594-64_3	Q9NPB0	SAYSD1	0.98804642	0.99682501	1.060078046	1.090023623	6.851575332	0.001306767	0.004981036	Yes	No	No	No	No	No	No	No	M0	M0
8876-51_3	P58401	NRXN2	1.01525074	0.993776917	1.088569524	1.069664398	6.849006555	0.001307457	0.004981036	Yes	No	No	No	No	No	No	No	M0	M0
9332-6_3	Q30KP8	DEFB136	1.019130792	0.991465845	0.889029048	0.876636389	6.829409316	0.001330539	0.00506494	Yes	No	No	No	No	No	No	No	M0	M0
8820-2_3	Q9BXJ5	C1QTNF2	1.003908819	0.999324017	1.097936925	1.093669122	6.824201157	0.001335849	0.005081111	Yes	No	No	No	No	No	No	No	M0	M0
12975-11_3	P35900	KRT20	0.997124443	1.000858113	0.896500344	0.870258698	6.822315371	0.001341933	0.005100198	Yes	No	No	No	No	No	No	Yes	M0	M0
3122-6_2	Q9NR28	DIABLO	1.008721201	1.00002019	1.079330228	1.100733693	6.78668246	0.001383852	0.005255343	Yes	No	No	Yes	No	No	No	Yes	M0	M4
8098-37_3	P24557	TBXAS1	1.00435352	1.001602829	1.088803746	1.059126701	6.785404842	0.001385517	0.005255473	Yes	No	No	No	No	No	No	No	M6	M4
6580-29_3	P20742	PZP	0.508120933	0.962994237	0.706741873	0.726614084	6.784017224	0.001386083	0.005255473	Yes	No	No	No	No	No	No	Yes	M0	M0
9316-67_3	Q9HC57	WFDC1	1.082377873	0.999534712	0.821261365	0.737268873	6.780653412	0.00139048	0.005267971	Yes	No	No	No	No	No	No	No	M5	M0
14002-18_3	Q9BZ29	DOCK9	1.007003298	0.999601651	1.069499198	1.071716033	6.775770022	0.001400677	0.005302405	Yes	No	No	No	No	No	No	No	M0	M0
8620-56_3	Q9P0G3	KLK14	0.960915226	1.007659335	0.842020228	0.822474308	6.771298332	0.001402781	0.005306172	Yes	No	No	No	No	No	No	No	M0	M0
12716-3_3	Q9Y473	ZNF175	1.01059629	0.996193933	1.069904269	1.077524614	6.765432677	0.001411809	0.005336103	Yes	No	No	No	No	No	No	No	M1	M10
13067-5_3	Q13976	PRKG1	1.012792392	0.996550114	0.88627783	0.934399754	6.749504391	0.001431865	0.005406586	Yes	No	No	No	No	No	No	No	M0	M2
8380-244_4	P80370	DLK1	0.974322621	1.002595842	1.0743649	1.07077365	6.751730205	0.001432717	0.005406586	Yes	No	No	No	Yes	No	No	No	M1	M0
8681-93_3	O15173	PGRMC2	0.985767747	1.001336095	1.117443782	1.108082863	6.750597388	0.001434245	0.005406948	Yes	No	No	No	No	No	No	Yes	M1	M0
3874-8_1	P68036	UBE2L3	1.048646545	0.995442043	0.872270181	0.901245167	6.750954294	0.001435073	0.005406948	Yes	No	No	No	No	No	No	No	M3	M6
12898-5_3	O95760	IL33	1.014990721	0.997716894	1.124350311	1.122709934	6.746494633	0.001437204	0.005410717	Yes	No	No	No	No	No	Yes	No	M1	M16
12775-6_3	O15347	HMGB3	0.999020632	0.998680298	1.087111276	1.089976963	6.743769876	0.001439618	0.005414846	Yes	No	No	No	No	No	No	Yes	M1	M0
9039-47_3	Q5JTV8	TOR1AIP1	1.017744707	0.991708828	1.255474323	1.245825328	6.743072247	0.001440564	0.005414846	Yes	No	No	No	No	No	No	No	M0	M19
14260-112_3	Q7Z628	NET1	0.991560984	0.996761335	0.887318287	0.941366097	6.743036564	0.001443182	0.005420428	Yes	No	No	No	Yes	No	No	No	M0	M0
4547-59_2	Q9NZU1	FLRT1	1.003740142	0.995112172	1.062251129	1.079979726	6.741023257	0.001445919	0.005426449	Yes	No	No	No	No	No	No	No	M0	M0
13436-54_3	P56270	MAZ	1.000031536	1.000751389	0.83381219	0.85404925	6.732499785	0.001457566	0.005463376	Yes	No	No	No	No	No	No	No	M3	M0
3518-54_2	Q96IY4	CPB2	1.032855097	1.006137557	1.096411473	1.052924651	6.73026717	0.001458042	0.005463376	Yes	No	No	No	No	No	No	No	M12	M5
8824-2_3	Q99460	PSMD1	0.99729708	0.993311218	1.097347125	1.095902249	6.716098673	0.001481572	0.0055472	Yes	No	No	No	No	No	No	Yes	M0	M0
13526-5_3	P05455	SSB	0.927520598	0.999257282	0.745322924	0.815424045	6.711278048	0.001483063	0.005548441	Yes	No	No	No	No	No	No	Yes	M6	M4
10502-15_3	P02810	PRH1	1.014523464	0.997522047	1.124088186	1.13070734	6.698813615	0.001501888	0.00561448	Yes	No	No	No	No	No	Yes	No	M1	M20
10356-21_3	P05412	JUN	1.028404425	1.001437189	1.111511065	1.036278023	6.690645553	0.001516149	0.005663367	Yes	No	No	No	Yes	No	No	No	M13	M5
14136-234_3	Q9NPY3	CD93	1.020274396	1.002757926	0.908823658	0.864233369	6.686303694	0.001519694	0.005672181	Yes	No	No	No	No	No	No	No	M0	M8
12014-19_3	Q03393	PTS	1.008124552	1.011939455	0.750313274	0.818678067	6.68348292	0.001525068	0.005687802	Yes	No	No	No	No	No	No	No	M6	M2
5462-62_3	O75636	FCN3	1.081295329	0.993316344	1.164016798	1.209544045	6.678588446	0.001533462	0.005714654	Yes	No	No	No	No	No	No	No	M0	M0
10961-15_3	Q9UL19	RARRES3	0.988148123	0.999038642	1.11489677	1.097783572	6.6546315	0.001565734	0.005830379	Yes	No	No	No	No	No	No	No	M6	M4
14037-18_3	Q9H6Z4	RANBP3	0.947033281	1.002948324	0.83459662	0.850734434	6.646745806	0.001580151	0.005879489	Yes	No	No	No	No	Yes	No	No	M15	M3
6998-106_3	Q12797	ASPH	0.964693518	1.004088506	0.905128202	0.948802084	6.631048226	0.001603693	0.005962448	Yes	No	No	No	Yes	No	No	Yes	M7	M20
5633-65_3	Q8N423	LILRB2	0.966692482	0.992279664	0.842701433	0.829235315	6.628911887	0.001606924	0.005969822	Yes	No	No	No	Yes	No	No	No	M5	M0
3446-7_2	Q13478	IL18R1	0.982113807	1.014271512	1.110354861	1.105984966	6.609607881	0.001637842	0.006079964	Yes	No	No	No	No	No	No	No	M1	M1
10924-258_3	Q8WUJ1	CYB5D2	1.012630076	0.993666902	0.881447279	0.841508707	6.601678084	0.001648694	0.006111716	Yes	No	No	No	No	No	No	No	M24	M0
7740-33_3	Q969F0	FATE1	1.000046976	0.996717122	1.04702331	1.061059124	6.604299342	0.00164895	0.006111716	Yes	No	No	No	No	No	No	No	M0	M0
13589-10_3	O95704	APBB3	0.986037145	0.997895747	1.068493841	1.075246039	6.60193876	0.001651162	0.006115178	Yes	No	No	No	No	No	No	No	M0	M0
5021-13_1	Q15181	PPA1	1.032579138	1.010808722	1.182676553	1.0974921	6.588960765	0.001668573	0.006174882	Yes	No	No	No	No	No	No	Yes	M6	M4
3026-5_2	P20810	CAST	0.955226551	1.009129437	0.862458473	0.818946765	6.585180364	0.001674529	0.006189144	Yes	No	No	No	Yes	No	No	Yes	M0	M0
10756-34_3	Q969E3	UCN3	0.993724906	0.997813155	0.895903029	0.873753793	6.586712721	0.001675014	0.006189144	Yes	No	No	No	No	No	No	No	M0	M0
4903-72_1	Q08209 P63098	PPP3CA PPP3R1	1.069154344	1.022484297	0.846031902	0.842671889	6.576882054	0.001687678	0.006231126	Yes	No	No	No	No	No	No	No	M0	M0
2954-56_2	P22894	MMP8	0.957979674	1.005776965	0.867842749	0.868824144	6.574360471	0.001691694	0.006241138	Yes	No	No	No	Yes	No	No	No	M0	M0
6947-4_3	Q9Y274	ST3GAL6	1.051428914	1.011861292	1.187279174	1.151336144	6.572536711	0.001693162	0.006241741	Yes	No	No	No	No	No	No	No	M23	M0
3053-49_2	P49771	FLT3LG	0.985148604	0.996946928	1.093094106	1.070809456	6.571925882	0.001695581	0.006245847	Yes	No	No	No	No	No	No	No	M14	M0
3854-24_1	Q13765	NACA	1.024941414	0.998270645	0.819414061	0.811404917	6.569969385	0.001698711	0.006252563	Yes	No	No	No	No	No	No	Yes	M0	M6
5742-14_3	Q9NPH0	ACP6	1.017516756	0.988775778	0.82866446	0.795444615	6.567753652	0.001700816	0.006255499	Yes	No	No	No	No	No	No	Yes	M0	M0
3499-77_2	Q9UHF5	IL17B	0.964929645	1.009206917	1.063646764	1.087359117	6.567306858	0.00170298	0.006258648	Yes	No	No	No	No	No	No	No	M0	M21
4707-50_2	P31946 P62258 P61981 Q04917 P27348 P63104 P31947	YWHAB YWHAE YWHAG YWHAH YWHAQ YWHAZ SFN	1.00229505	1.00466799	0.853900668	0.912100874	6.567192463	0.001706102	0.006262644	Yes	No	No	No	Yes	Yes	No	No	M2	M2
8071-114_3	Q9Y5E2	PCDHB7	1.004588437	0.981199435	1.101458267	1.142702549	6.563207118	0.001706685	0.006262644	Yes	No	No	No	No	No	Yes	No	M1	M14
11377-19_3	P40394	ADH7	1.028427747	0.990106759	1.158872764	1.174804569	6.563897969	0.001708461	0.006264357	Yes	No	No	No	No	No	No	No	M0	M0
4232-19_2	P08069	IGF1R	1.022089183	0.988031568	0.877750152	0.845553867	6.559784147	0.001713645	0.006274863	Yes	No	No	No	No	No	No	No	M8	M8
10039-32_3	P00491	PNP	1.10562477	0.998794929	0.728970158	0.837735977	6.560495948	0.001713949	0.006274863	Yes	No	No	No	No	No	No	Yes	M3	M6
2790-54_2	P02775	PPBP	0.975927407	1.004505979	1.145346751	1.162492225	6.555484764	0.001720607	0.006294422	Yes	No	No	No	No	No	No	No	M0	M21
4163-5_2	P0C0S5	H2AFZ	1.126699169	1.02265867	0.734405125	0.870065695	6.549010788	0.001728256	0.006317574	Yes	No	No	Yes	No	No	No	No	M3	M2
14120-2_3	Q68DV7	RNF43	0.992254363	0.997362205	1.10682016	1.110086893	6.539715165	0.001746387	0.006378978	Yes	No	No	No	Yes	No	No	No	M1	M12
2647-66_2	P50395	GDI2	1.056364358	0.994857096	0.797691514	0.823314568	6.520249054	0.001778749	0.00649223	Yes	No	No	No	No	No	No	Yes	M3	M6
3178-5_2	P53634	CTSC	0.996209207	1.005587061	1.089721971	1.060816983	6.520257669	0.001780227	0.006492672	Yes	No	No	No	No	No	No	No	M1	M1
12649-80_3	P40926	MDH2	0.967434363	0.996002679	0.724395987	0.791725746	6.514566678	0.001788309	0.006517181	Yes	No	No	No	No	No	No	Yes	M6	M2
2946-52_2	P00746	CFD	1.044000098	1.023531967	0.921073751	0.834476793	6.504098947	0.001803084	0.006566025	Yes	No	No	Yes	No	No	No	No	M12	M7
5621-64_3	Q9NS62	THSD1	0.998535662	1.003685515	1.088188012	1.066023666	6.496475288	0.001822141	0.006627509	Yes	No	No	No	Yes	No	No	No	M0	M0
11895-21_3	Q9H8L6	MMRN2	1.237926308	0.991127338	0.663389477	0.683401392	6.493480203	0.001822738	0.006627509	Yes	No	No	No	Yes	No	No	No	M0	M0
5128-53_3	Q96DU3	SLAMF6	0.969084446	0.986069142	0.851647285	0.849415699	6.481727421	0.001846115	0.006707411	Yes	No	No	No	No	No	No	No	M25	M0
8013-9_3	Q9H0V9	LMAN2L	1.028244429	1.00410395	0.933883329	0.853605705	6.47881334	0.001852746	0.006726396	Yes	No	No	No	No	No	No	No	M0	M0
5104-57_3	O76036	NCR1	0.992085761	0.992236943	1.073992255	1.096413714	6.473082179	0.001859695	0.006746505	Yes	No	No	No	No	No	No	No	M1	M0
13472-35_3	Q9H0R4	HDHD2	1.047264769	1.003354409	0.808568966	0.90474297	6.472061993	0.001863026	0.006752349	Yes	No	No	No	No	No	No	No	M3	M6
8921-139_3	Q86U42	PABPN1	1.067911155	0.996373457	0.778826158	0.843261481	6.470559001	0.001864128	0.006752349	Yes	No	No	No	No	No	No	Yes	M2	M2
8803-61_3	Q15223	PVRL1	0.991664873	0.99440803	1.073369295	1.092550487	6.465227669	0.001873531	0.006781275	Yes	No	No	No	No	No	No	No	M0	M0
9168-31_3	Q9Y258	CCL26	0.997998393	1.000673421	1.064829964	1.094417992	6.456422123	0.001889166	0.006832698	Yes	No	No	No	No	No	No	No	M27	M0
8379-35_4	P15248	IL9	1.04311812	1.009886625	0.976930098	0.891404	6.455578478	0.001893799	0.006844281	Yes	No	No	No	No	No	No	No	M0	M0
7856-51_3	Q8WW52	FAM151A	0.978292528	0.992454169	1.091434942	1.13610105	6.452812412	0.001895614	0.00684567	Yes	No	No	No	Yes	No	No	No	M27	M0
6994-19_3	Q9UK00	C3orf18	0.976643707	0.999717614	1.085797656	1.094042609	6.448644171	0.00190465	0.006873115	Yes	No	No	No	No	No	No	No	M1	M12
12442-4_3	O00212	RHOD	1.024955812	1.002621084	0.862486682	0.830407718	6.445346409	0.001913766	0.006900807	Yes	No	No	No	No	No	No	No	M0	M0
11333-82_3	P42331	ARHGAP25	1.045982081	1.009008337	0.753220211	0.816468239	6.44252403	0.001915682	0.006902514	Yes	No	No	No	No	Yes	No	No	M2	M2
5703-26_3	Q99784	OLFM1	0.989176184	1.004988881	0.901813349	0.919156656	6.442234829	0.001919391	0.006910674	Yes	No	No	No	No	No	No	No	M0	M0
12777-11_3	Q15637	SF1	1.032036832	1.002355754	0.87421343	0.966729621	6.43759451	0.00192304	0.00691508	Yes	No	No	No	No	No	No	Yes	M2	M2
6458-6_3	P04843	RPN1	1.02045739	1.006271977	0.865830089	0.890399445	6.437338416	0.001923505	0.00691508	Yes	No	No	No	No	No	No	No	M0	M0
12619-14_3	P35813	PPM1A	1.023108131	0.996772944	0.940187848	0.924320252	6.428846968	0.00194057	0.006971192	Yes	No	No	No	Yes	No	No	No	M2	M0
2915-6_2	P12004	PCNA	0.970604562	1.007376123	1.071346902	1.090237739	6.42238846	0.001950845	0.007002846	Yes	No	No	No	No	No	No	Yes	M0	M21
8303-102_3	Q9HB07	C12orf10	1.057624242	1.011044867	0.857561861	0.863544657	6.418362028	0.001963105	0.007041572	Yes	No	No	No	No	No	No	No	M0	M0
8999-19_3	P40198	CEACAM3	0.991456501	0.997177843	1.047378938	1.043280455	6.411165803	0.001973228	0.007069848	Yes	No	No	No	No	No	No	No	M0	M0
6369-82_3	O75398	DEAF1	1.01529891	1.000631774	1.101117191	1.074853158	6.409070115	0.001973943	0.007069848	Yes	No	No	No	No	No	No	No	M1	M1
12830-4_3	O00422	SAP18	1.056655177	1.009670615	0.882022412	0.926520466	6.409604223	0.001976139	0.00707242	Yes	No	No	No	No	No	No	No	M2	M2
3847-56_2	O95571	ETHE1	0.993802769	0.991238358	1.066278204	1.083896105	6.402907729	0.00198867	0.007101742	Yes	No	No	No	No	No	No	Yes	M0	M0
13728-19_3	P30040	ERP29	0.941902015	1.000943315	0.784667702	0.914544862	6.401412602	0.001989868	0.007101742	Yes	No	No	No	No	No	No	No	M4	M3
4194-26_3	Q92688	ANP32B	0.996706374	0.995218036	0.878714846	0.871570645	6.401066502	0.001990518	0.007101742	Yes	No	No	Yes	No	No	No	Yes	M24	M0
3293-2_4	O43866	CD5L	1.005011792	1.007608523	0.818792016	0.687010216	6.399061886	0.001991108	0.007101742	Yes	No	No	No	No	No	No	No	M0	M0
8624-16_3	Q6UXZ4	UNC5D	0.982690736	0.997380736	0.933253349	0.939856745	6.403006115	0.001991753	0.007101742	Yes	No	No	No	No	No	No	No	M0	M0
11531-24_3	Q9H7M9	C10orf54	1.070085265	1.005527175	0.896810527	0.933932808	6.39666701	0.002002054	0.007133156	Yes	No	No	No	No	No	No	No	M2	M0
4815-25_3	O95881	TXNDC12	1.025008769	1.006112457	0.901749886	0.889023628	6.394033334	0.002005402	0.007139768	Yes	No	No	Yes	No	No	No	Yes	M0	M0
13742-66_3	Q9GZX6	IL22	1.030781153	0.996264316	0.975919524	0.90401135	6.385410699	0.002023438	0.007198625	Yes	No	No	No	No	No	No	No	M0	M0
2987-37_3	P16403	HIST1H1C	1.032076054	0.997483431	0.846346614	0.936808409	6.381878309	0.002033541	0.007229193	Yes	No	No	No	No	No	No	No	M3	M2
2771-35_2	P08833	IGFBP1	0.707609376	1.00864176	0.657107788	0.80306114	6.374462405	0.00203793	0.007239417	Yes	No	No	No	No	No	No	No	M0	M0
8484-24_3	P41159	LEP	0.721103292	0.988736404	1.330625406	1.177828665	6.372982332	0.002042393	0.007249889	Yes	No	No	No	No	No	No	No	M0	M0
6556-5_3	Q9UJA9	ENPP5	1.1339217	0.997272488	1.110954524	1.140712165	6.368852143	0.002052008	0.00727862	Yes	No	No	No	Yes	No	No	No	M0	M0
3389-7_2	P05154	SERPINA5	1.09265797	1.010570749	1.213491888	1.126106214	6.364140932	0.00206116	0.007305667	Yes	No	No	No	No	No	No	No	M13	M7
13933-276_3	Q13506	NAB1	1.021733648	1.011818905	1.133120699	1.077924765	6.346794928	0.002095213	0.007418895	Yes	No	No	No	Yes	No	No	No	M13	M5
10974-20_3	P58062	SPINK7	1.013670441	1.013306165	0.8769998	0.818858097	6.347136348	0.002096206	0.007418895	Yes	No	No	No	No	No	No	No	M5	M5
7927-16_3	Q9BVH7	ST6GALNAC5	1.013720761	0.994796354	1.084302309	0.949417496	6.347575188	0.002100441	0.007428389	Yes	No	No	No	No	No	No	No	M0	M0
12400-25_3	Q9NPD8	UBE2T	0.980212042	0.992767827	1.072004149	1.070837062	6.34491402	0.002102298	0.007429465	Yes	No	No	No	No	No	No	No	M1	M0
9051-13_3	P24001	IL32	0.986163749	0.998067216	1.089448474	1.097897804	6.344074756	0.002103965	0.007429869	Yes	No	No	No	No	No	No	No	M0	M0
4160-49_1	P08253	MMP2	1.049674822	1.021984879	0.895798587	0.826565407	6.33844158	0.002108505	0.00744041	Yes	No	No	Yes	No	No	No	Yes	M12	M7
5766-6_3	Q2I0M5	RSPO4	1.007352163	1.003353316	1.078622352	1.074918093	6.341349229	0.00211282	0.007450143	Yes	No	No	No	No	No	No	No	M0	M0
12420-10_3	Q8N335	GPD1L	0.999881431	1.00145122	1.113233116	1.088998097	6.323625419	0.00214499	0.00755801	Yes	No	No	No	Yes	No	No	No	M1	M1
12822-34_3	O00213	APBB1	0.991702033	0.999923989	1.130036639	1.132731209	6.310941935	0.002165717	0.007625427	Yes	No	No	No	No	No	No	No	M6	M4
12453-161_3	Q9UBU9	NXF1	1.024234792	0.995766252	0.862917699	0.934746869	6.306594169	0.002174636	0.007651201	Yes	No	No	No	No	No	No	No	M2	M2
5636-10_3	P55083	MFAP4	0.99449028	0.998170602	1.07120774	1.060250267	6.302969006	0.002183801	0.007677801	Yes	No	No	No	No	No	No	Yes	M0	M20
8069-85_3	P07766	CD3E	1.006706803	0.997496287	1.078158607	1.060361326	6.29488965	0.002202266	0.007737036	Yes	No	No	No	No	No	No	No	M1	M0
12847-27_3	O60942	RNGTT	0.993107185	0.995873997	1.067701068	1.081022052	6.293026624	0.002207891	0.007751107	Yes	No	No	No	No	No	No	No	M10	M0
5105-2_3	Q9BZR6	RTN4R	1.113732429	1.003605748	0.878065543	0.824252501	6.2879265	0.002211654	0.007757225	Yes	No	No	No	No	No	No	No	M0	M0
11441-11_3	P06737	PYGL	1.079273717	1.009779326	0.777173103	0.838494134	6.288975603	0.002212876	0.007757225	Yes	No	No	No	Yes	Yes	No	Yes	M2	M2
2778-10_2	Q9GZX6	IL22	1.002880564	0.996788932	1.108422817	1.136935348	6.287080516	0.002216843	0.007765442	Yes	No	No	No	No	No	No	No	M0	M0
14116-129_3	P26447	S100A4	1.029567945	1.004329958	0.807080286	0.822670395	6.280790298	0.002231805	0.007812134	Yes	No	No	Yes	Yes	No	No	Yes	M3	M6
9836-20_3	P27707	DCK	1.003010211	0.998376993	1.055003953	1.060642258	6.271809597	0.002249076	0.007862891	Yes	No	No	No	Yes	No	No	No	M24	M10
11348-132_3	O15460	P4HA2	1.011933716	1.003256023	1.074255251	1.090025857	6.273222133	0.002249592	0.007862891	Yes	No	No	No	No	No	No	Yes	M0	M0
11303-7_3	Q9Y3Z3	SAMHD1	1.017435069	0.998424796	1.092851692	1.055972751	6.257686719	0.002281075	0.007967112	Yes	No	No	No	No	No	No	No	M0	M0
6895-1_3	P02786	TFRC	1.000685149	1.004419093	1.080882848	1.077670828	6.255791918	0.00228695	0.007981806	Yes	No	No	No	No	No	No	No	M1	M0
3170-6_1	P50579	METAP2	1.081808491	0.994743888	0.841436043	0.890502781	6.252813666	0.002291606	0.007992226	Yes	No	No	No	No	No	No	No	M3	M6
6617-12_3	Q6DN72	FCRL6	0.977745488	1.00145744	1.087342193	1.114696059	6.242068562	0.002315002	0.008067942	Yes	No	No	No	No	No	No	No	M1	M12
10660-33_3	Q9H1N7	SLC35B3	1.016463187	0.993375303	0.884893825	0.886805839	6.2420544	0.002320492	0.008081189	Yes	No	No	No	No	No	No	No	M0	M0
6510-56_3	Q8TEB7	RNF128	0.98716338	0.996522803	1.06707776	1.073628778	6.232033258	0.002338883	0.008139313	Yes	No	No	No	Yes	No	No	No	M1	M0
3212-30_3	Q9NR71	ASAH2	0.965535487	0.998347004	1.150518866	1.095614294	6.228426065	0.00234147	0.008142394	Yes	No	No	No	No	No	No	No	M0	M0
11120-49_3	Q8WUY8	NAT14	0.985175114	0.997800548	1.042425783	1.060848298	6.221832521	0.002359719	0.008199895	Yes	No	No	No	No	No	No	No	M1	M10
13955-33_3	P53355	DAPK1	1.081571686	1.00693782	0.791332002	0.852862559	6.220970616	0.002361643	0.008200625	Yes	No	No	No	No	No	No	No	M2	M0
13112-179_3	Q12841	FSTL1	1.049802762	1.01247048	0.923321304	0.869626415	6.218564475	0.002363416	0.008200831	Yes	No	No	Yes	No	No	No	Yes	M12	M7
5468-67_3	Q8NAC3	IL17RC	1.033476937	0.995039847	0.911282236	0.901252313	6.218644172	0.002366843	0.008206771	Yes	No	No	Yes	No	No	No	No	M0	M0
14031-18_3	P21781	FGF7	1.004514253	0.996723426	0.87400077	0.865212396	6.213423245	0.002378557	0.008241416	Yes	No	No	No	Yes	No	No	No	M0	M0
11608-5_3	Q9GZQ8	MAP1LC3B	0.956324654	0.997892822	0.876911371	0.90627339	6.210921039	0.002382371	0.008248658	Yes	No	No	No	No	No	No	No	M4	M4
5256-86_3	O76074	PDE5A	0.989101485	1.007599132	1.058544233	1.098770492	6.205619028	0.00239802	0.008296837	Yes	No	No	No	No	No	No	No	M0	M0
12875-28_3	Q8WUN7	UBTD2	1.031676172	0.998450654	0.914123829	0.938154949	6.200636778	0.002407492	0.008318527	Yes	No	No	No	No	No	No	No	M0	M2
4318-12_3	P29350	PTPN6	1.013361665	1.009727622	0.796592569	0.809251962	6.200516525	0.002407766	0.008318527	Yes	No	No	No	Yes	No	No	No	M0	M13
7812-11_3	P06702	S100A9	0.983312628	0.998717531	1.080822329	1.081530234	6.196143214	0.002417745	0.008346977	Yes	No	No	No	No	No	No	Yes	M1	M0
7012-35_3	O95498	VNN2	1.005076054	0.980006021	0.854707456	0.837767975	6.187670899	0.002433518	0.008390908	Yes	No	No	No	No	No	No	No	M0	M0
10749-18_3	Q9BXJ4	C1QTNF3	1.012476883	1.003568681	0.836795639	0.855253483	6.191519894	0.002433977	0.008390908	Yes	No	No	No	No	No	No	No	M2	M4
13930-3_3	Q9HC16	APOBEC3G	1.025047015	1.004804368	1.051117013	1.089229118	6.180311858	0.002450524	0.008440024	Yes	No	No	No	No	No	No	No	M3	M0
9584-105_3	Q9HC36	RNMTL1	0.995914328	0.998963854	1.123202581	1.088572229	6.182182898	0.002451752	0.008440024	Yes	No	No	No	Yes	No	No	No	M1	M1
8239-223_3	P06276	BCHE	1.024504851	0.989037615	1.11295232	1.167164265	6.173270451	0.002466909	0.008486096	Yes	No	No	No	No	No	No	No	M0	M0
9609-25_3	Q9NSD4	ZNF275	1.01383771	0.999571713	1.121884085	1.136353824	6.162308072	0.002490795	0.008562108	Yes	No	No	No	No	No	No	No	M14	M14
14048-7_3	Q9NPH3	IL1RAP	1.013798326	0.998181192	1.029352255	1.194894073	6.153423273	0.002511835	0.008624674	Yes	No	No	No	No	No	No	No	M0	M0
5006-71_1	O15264	MAPK13	1.045490898	0.999614523	0.861715564	0.901671836	6.155459178	0.002512601	0.008624674	Yes	No	No	No	No	No	No	No	M2	M2
7738-299_3	P32856	STX2	0.998692244	0.997490292	0.930926949	0.920312363	6.154616207	0.002516511	0.008631903	Yes	No	No	No	No	No	No	No	M0	M0
10044-12_3	Q9GZT5	WNT10A	1.025704879	0.999407291	1.165438052	1.138480018	6.150319195	0.00252485	0.008654303	Yes	No	No	No	No	No	No	No	M0	M14
3311-27_1	O75015	FCGR3B	0.961054396	0.991560575	0.817585305	0.845024364	6.141036187	0.002547124	0.008724401	Yes	No	No	No	Yes	No	No	No	M0	M0
12455-48_3	Q9NPC7	MYNN	0.974927334	1.000960076	1.100331014	1.041508523	6.138924203	0.002552219	0.008735599	Yes	No	No	No	No	No	No	No	M0	M0
4469-78_2	Q7LFX5	CHST15	0.971490834	1.006635503	0.924558993	0.843703349	6.136631089	0.002555854	0.008741788	Yes	No	No	Yes	No	No	No	No	M5	M0
13231-90_3	P01861	NA	0.972674857	1.004641466	0.8753573	0.835776675	6.123625365	0.002587512	0.008843746	Yes	No	No	No	Yes	No	No	No	M0	M0
5356-2_3	P14174	MIF	0.995447384	0.999071937	0.914970571	0.947457252	6.118432708	0.002602192	0.008881363	Yes	No	No	No	No	No	No	Yes	M15	M0
11551-16_3	Q9P0W2	HMG20B	1.013759498	0.994114205	0.915540323	0.920524836	6.120007539	0.00260223	0.008881363	Yes	No	No	No	No	No	No	No	M2	M0
12895-28_3	Q9Y6T7	DGKB	1.015226035	0.996983436	0.976659537	0.947223102	6.114922689	0.002608916	0.008897835	Yes	No	No	No	No	No	No	No	M0	M0
11291-73_3	P33908	MAN1A1	0.98086129	1.001234439	1.05051254	1.058648372	6.114394101	0.002616084	0.008915927	Yes	No	No	No	No	No	No	Yes	M1	M0
9172-69_3	P22894	MMP8	1.040316034	1.004054772	0.722863491	0.818342758	6.105490792	0.002632316	0.008964153	Yes	No	No	No	No	No	No	No	M11	M2
12724-81_3	Q14011	CIRBP	1.047661672	0.994368268	0.8427074	0.874579295	6.104822587	0.002633981	0.008964153	Yes	No	No	No	Yes	No	No	No	M0	M0
5719-66_3	Q15884	FAM189A2	0.987987876	0.997283395	1.052966703	1.079788485	6.101053773	0.002645348	0.008996439	Yes	No	No	No	No	No	No	No	M0	M0
6467-65_3	Q8NBL1	POGLUT1	0.983794699	0.998895502	0.842107036	0.901855063	6.074887101	0.002707743	0.009202095	Yes	No	No	No	No	Yes	No	No	M0	M0
4540-11_2	P45973	CBX5	0.98997145	1.003191825	1.109161231	1.076799884	6.065510213	0.002733878	0.00928432	Yes	No	No	No	No	No	No	Yes	M1	M1
14208-3_3	Q96R05	RBP7	0.987467729	1.001222215	1.082663051	1.09399862	6.060383654	0.002749186	0.009329684	Yes	No	No	No	No	No	No	No	M1	M12
12726-3_3	O00287	RFXAP	1.022362074	0.994086109	0.923055647	0.949406732	6.060219901	0.002753676	0.009338299	Yes	No	No	No	No	No	No	No	M0	M0
9790-28_3	Q8IWQ3	BRSK2	1.013621005	0.998367428	1.065111516	1.059671223	6.054315782	0.002769106	0.009383975	Yes	No	No	No	No	No	No	No	M0	M0
7911-29_3	Q8IWT1	SCN4B	1.012286585	1.001107559	1.119695016	1.122975107	6.049793417	0.002772882	0.009386806	Yes	No	No	No	No	No	No	No	M1	M1
6117-4_3	P16519	PCSK2	0.983015102	1.002502439	0.834943588	0.873526473	6.050178962	0.002773865	0.009386806	Yes	No	No	No	No	No	No	No	M6	M4
5758-49_3	Q9UKQ9	KLK9	0.966560163	0.998461992	1.034436638	1.066990063	6.037728332	0.002810854	0.009505255	Yes	No	No	No	No	No	No	No	M0	M0
10451-11_3	Q02818	NUCB1	1.011581881	1.002539458	1.139056017	1.102859107	6.026841911	0.002835869	0.009583074	Yes	No	No	No	No	No	No	Yes	M6	M4
3322-52_2	Q6UXM1	LRIG3	1.032095706	0.993649597	1.157026774	1.095922734	6.008253822	0.002884206	0.009739538	Yes	No	No	No	No	No	No	No	M0	M0
8094-20_3	Q8N5K1	CISD2	1.013678436	1.002047147	1.070417901	1.064934586	6.006973352	0.002898162	0.009779764	Yes	No	No	No	No	No	No	No	M0	M0
6401-73_3	P55000	SLURP1	1.028422024	1.005177044	0.87698027	0.84084799	5.997755221	0.002915111	0.009829145	Yes	No	No	No	No	No	No	No	M22	M0
11383-41_3	P08729	KRT7	1.01326251	0.998546569	1.136502545	1.110362441	5.997106212	0.002916904	0.009829145	Yes	No	No	No	No	No	No	Yes	M1	M1
9267-2_3	Q9UI42	CPA4	1.002273901	0.988932932	0.896887597	0.868356756	5.995258906	0.002919949	0.009832481	Yes	No	No	No	No	No	No	No	M0	M0
8810-26_3	Q14CZ8	HEPACAM	0.984470478	0.99517369	1.092688503	1.079674224	5.999649262	0.002922672	0.00983473	Yes	No	No	No	No	No	No	No	M0	M0
13959-7_3	P28838	LAP3	0.991944794	0.998706099	0.875102092	0.91083658	5.997288197	0.002924856	0.009835162	Yes	No	No	No	Yes	Yes	No	Yes	M2	M0
9169-14_3	P55854	SUMO3	0.912938287	1.001791158	0.819918787	0.879343507	5.992768106	0.002931009	0.009848931	Yes	No	No	No	Yes	No	No	No	M4	M3
13544-9_3	Q92619	HMHA1	1.082411311	0.999467717	0.82360932	0.822314932	5.990897057	0.002934118	0.009852459	Yes	No	No	No	No	No	No	No	M0	M0
5627-53_3	P01148	GNRH1	1.00094951	0.992640761	1.111483031	1.109747555	5.97469637	0.002979517	0.009990882	Yes	No	No	No	No	No	No	No	M6	M4
9345-436_3	Q8IUB5	WFDC13	0.949050782	1.002012212	1.119288327	1.144989974	5.973955263	0.002979517	0.009990882	Yes	No	No	No	No	No	No	No	M0	M21
13732-79_3	Q16619	CTF1	1.027983495	1.009387562	0.957092167	0.917966537	5.974669937	0.002981704	0.009991214	Yes	No	No	No	Yes	No	No	No	M0	M0
6096-23_3	P12110	COL6A2	1.009793201	0.991897927	1.073969017	1.068054849	5.965929348	0.003008648	0.010074065	No	No	No	No	No	No	No	Yes	M0	M0
13393-46_3	Q9BUN8	DERL1	1.006784437	0.990314927	1.044483915	1.070443051	5.964478238	0.00301064	0.010074065	No	No	No	No	No	No	Yes	No	M0	M0
11347-9_3	P37837	TALDO1	1.012620097	1.00246787	0.837069827	0.885276939	5.961384688	0.00301948	0.010096584	No	No	No	No	No	No	No	Yes	M2	M4
7917-17_3	O75976	CPD	0.989768006	0.999308076	1.045045145	1.05647128	5.95104734	0.003047063	0.010181701	No	No	No	No	No	No	No	No	M0	M0
6421-52_3	P05015	IFNA16	1.00588654	0.992117364	1.084695043	1.094569358	5.948596834	0.003060655	0.010217914	No	No	No	No	No	No	No	No	M0	M0
13023-8_3	Q53RT3	ASPRV1	1.059295304	0.99553303	1.123651355	1.090102867	5.945830158	0.003062171	0.010217914	No	No	No	No	No	No	No	No	M0	M0
9108-48_3	P23582	NPPC	0.988911223	1.003345905	1.054273767	1.086158754	5.93788699	0.003091867	0.010309814	No	No	No	No	No	No	No	No	M0	M0
9380-2_3	Q9BX93	PLA2G12B	0.954799259	0.989955235	1.176866783	1.121096932	5.932587785	0.003100859	0.010332598	No	No	No	No	No	No	No	No	M0	M0
8952-65_3	P09919	CSF3	1.006537482	0.991490508	1.063981696	1.074794191	5.929110536	0.003115468	0.010374053	No	No	No	No	No	No	No	No	M0	M11
10603-1_3	P15516	HTN3	1.043309742	1.012662678	0.885876414	0.78581901	5.917218872	0.003148569	0.010476984	No	No	No	No	No	No	No	No	M0	M2
10362-35_3	P01106	MYC	0.973801747	1.002731972	1.041770228	1.100340809	5.899259702	0.003207134	0.010664445	No	No	No	No	No	No	No	No	M0	M0
7204-1_3	Q3KPI0	CEACAM21	0.984116472	0.997810364	0.854372904	0.874300141	5.896811152	0.003212324	0.010674285	No	No	No	No	No	No	No	No	M0	M2
11817-1_3	P23443	RPS6KB1	1.027562974	0.992289014	0.888680366	0.927314822	5.891345201	0.003224541	0.010707445	No	No	No	No	No	No	No	No	M3	M0
12396-19_3	Q6NVY1	HIBCH	0.892214938	0.986197204	0.784061522	0.85134491	5.890382417	0.003229714	0.010717185	No	No	No	No	No	No	No	No	M6	M2
3503-4_2	P56199 P05556	ITGA1 ITGB1	1.018878485	1.003653957	0.82035477	0.841871459	5.88511555	0.003248141	0.010770863	No	No	No	No	Yes	No	No	No	M2	M2
3041-55_2	Q9UBG0	MRC2	0.976046967	1.00359221	0.889558538	0.858955322	5.876522891	0.003270198	0.010836494	No	No	No	No	No	No	No	Yes	M8	M8
3376-49_2	Q8NFM7	IL17RD	1.008237256	1.007219741	1.077300913	1.060060714	5.873078185	0.003283152	0.010871891	No	No	No	No	No	No	No	No	M0	M0
14684-17_3	P17655	CAPN2	0.978218271	1.00140188	0.936844046	0.933224319	5.868951841	0.003298305	0.010914516	No	No	No	No	Yes	No	No	Yes	M0	M0
12871-10_3	Q12792	TWF1	0.998166081	1.019097233	0.873933107	0.932480981	5.856696445	0.003334564	0.011026875	No	No	No	No	Yes	No	No	No	M0	M3
12627-97_3	O95352	ATG7	1.04226085	1.00739527	1.293128054	1.171344851	5.852880578	0.003346656	0.011059219	No	No	No	No	No	No	No	No	M6	M4
5487-7_3	Q9NQ25	SLAMF7	1.02686363	0.987582601	0.839972869	0.798901374	5.847104465	0.003365044	0.011112309	No	No	No	No	No	No	No	No	M0	M0
12820-1_3	Q13588	GRAP	0.9991457	1.000959496	1.076348939	1.090699095	5.843683643	0.00337142	0.011125686	No	No	No	No	No	No	No	No	M0	M0
13636-20_3	P55209	NAP1L1	1.051731446	0.996088949	0.795445649	0.889786058	5.844295987	0.003374021	0.011126596	No	No	No	No	No	No	No	Yes	M3	M6
6372-7_3	Q9Y2T7	YBX2	1.004391129	0.999207749	1.079915447	1.084378555	5.841885543	0.003384062	0.011152023	No	No	No	No	No	No	No	No	M1	M12
2693-20_3	P13725	OSM	1.007383248	1.006455047	1.119732419	1.095040935	5.837065923	0.003394942	0.011180177	No	No	No	No	Yes	No	No	No	M1	M1
11542-11_3	Q96A57	TMEM230	0.991104721	1.000658495	1.052099344	1.056273453	5.825751237	0.003429297	0.011285548	No	No	No	No	No	No	No	No	M1	M12
9315-16_3	Q969V5	MUL1	1.001219846	1.011552835	0.618538891	0.663090409	5.814863536	0.003464925	0.01139496	No	No	No	No	No	No	No	No	M11	M2
9569-14_3	Q6AZY7	SCARA3	1.014742764	0.998217544	0.909083025	0.929044933	5.812797494	0.003476378	0.011424772	No	No	No	No	No	No	No	No	M0	M0
3192-3_2	Q96KP4	CNDP2	0.975260594	1.01575932	1.099494572	1.0850936	5.811372739	0.003481081	0.011432377	No	No	No	No	No	No	No	Yes	M1	M1
12862-14_3	Q14511	NEDD9	1.00418175	1.001722947	1.059193239	1.047766935	5.801318168	0.003521651	0.011557682	No	No	No	No	No	No	No	No	M0	M0
6470-19_3	P23142	FBLN1	1.005967533	1.01337703	0.890971543	0.849533752	5.79081872	0.003542614	0.011618511	No	No	No	No	No	No	No	No	M12	M7
13973-62_3	Q8NG68	TTL	1.03947952	0.989498694	0.870995017	0.885423687	5.791985062	0.003548112	0.011628573	No	No	No	No	No	No	No	No	M0	M0
11646-4_3	Q7L1S5	CHST9	0.97546799	1.005591401	0.912752794	0.882970013	5.772411377	0.003617074	0.011846474	No	No	No	No	Yes	No	No	No	M0	M0
8578-45_3	Q99217	AMELX	1.042850174	1.000153864	0.892273508	0.834851774	5.769493214	0.003619836	0.011847411	No	No	No	No	No	No	No	No	M22	M0
13431-74_3	Q6UWV7	FAM159A	1.092414535	0.98867593	0.845722162	0.81845954	5.76756844	0.003626458	0.011860972	No	No	No	No	No	No	No	No	M0	M0
3004-67_2	Q9BQ51	PDCD1LG2	1.03425519	0.993440201	0.901456401	0.876086207	5.7661402	0.003628998	0.011861172	No	No	No	No	No	No	No	No	M0	M0
13476-16_3	O60870	KIN	1.015845357	1.004920513	0.881145996	0.880791128	5.758760629	0.003666716	0.01197627	No	No	No	No	No	No	No	No	M3	M0
7551-33_4	Q14392	LRRC32	0.981553245	0.998550958	0.912959472	0.903342447	5.746250113	0.00369821	0.012070897	No	No	No	No	No	No	No	No	M0	M0
14091-42_3	O75828	CBR3	1.008993298	1.026180554	1.315325021	1.292972265	5.736512503	0.003732579	0.012174772	No	No	No	No	No	No	No	No	M6	M4
11122-97_3	Q9NZD8	SPG21	1.025111726	1.006758586	0.852579365	0.914907976	5.713507021	0.003817521	0.01244335	No	No	No	No	No	No	No	No	M2	M2
12835-101_3	Q8WXC3	PYDC1	1.008303591	1.001493232	1.073402799	1.077658936	5.705874578	0.003852858	0.012549983	No	No	No	No	No	No	No	No	M0	M0
12790-10_3	Q96ER9	CCDC51	0.998292114	1.005079502	1.094578343	1.06383617	5.697961183	0.003884494	0.012644424	No	No	No	No	No	No	No	No	M0	M0
11454-87_3	O75821	EIF3G	0.981240349	1.001566258	0.873579528	0.943233483	5.688713169	0.00391358	0.012724762	No	No	No	No	No	Yes	No	No	M4	M3
12807-89_3	Q7Z6I6	ARHGAP30	1.01159986	1.000846747	0.939062185	0.944615604	5.687104636	0.003914493	0.012724762	No	No	No	No	Yes	No	No	No	M0	M0
8787-21_3	Q9H5X1	FAM96A	0.994977208	0.996143606	1.077523838	1.069104224	5.682702386	0.0039438	0.012811326	No	No	No	No	No	No	No	No	M0	M0
11816-84_3	O60674	JAK2	0.984113715	0.998092337	0.884158032	0.912973428	5.675536182	0.003957761	0.012847955	No	No	No	No	No	No	No	No	M2	M0
12708-91_3	Q969R5	L3MBTL2	1.05674666	0.995173654	0.863777314	0.91296178	5.666024752	0.003996254	0.012964119	No	No	No	No	No	No	No	No	M0	M6
9823-2_3	P00374	DHFR	0.978009277	1.004161073	1.065097253	1.078954664	5.656303352	0.004030768	0.013062522	No	No	No	No	No	No	No	No	M1	M5
8360-169_3	O76036	NCR1	1.024581113	0.99154185	0.911521462	0.866281885	5.657317802	0.004032047	0.013062522	No	No	No	No	No	No	No	No	M0	M0
3592-4_3	Q14012	CAMK1	0.98608892	0.993277359	1.048402482	1.073866892	5.653379271	0.004041986	0.013085861	No	No	No	No	No	No	No	No	M0	M15
4559-64_2	Q16719	KYNU	0.993377298	1.002035921	1.07940588	1.069184664	5.651876514	0.004047763	0.013095704	No	No	No	No	No	No	No	No	M1	M0
9581-4_3	O94906	PRPF6	1.014069022	1.012822258	1.221424941	1.156969027	5.643810179	0.004081508	0.013195957	No	No	No	No	No	No	No	No	M1	M1
2652-15_1	Q03405	PLAUR	0.962199046	1.003941194	0.906172257	0.912804229	5.640867051	0.00409294	0.013223982	No	No	No	Yes	No	No	No	Yes	M6	M0
7173-141_3	Q8N3T6	TMEM132C	1.000030023	0.999697627	0.935020195	0.911385164	5.634863779	0.004113754	0.013282262	No	No	No	No	No	No	No	No	M0	M0
13481-24_3	Q15560	TCEA2	1.001509254	0.998017668	1.000226184	1.07401566	5.631875182	0.004133363	0.013330255	No	No	No	No	No	No	No	No	M3	M0
11616-9_3	Q00613	HSF1	1.025323815	1.00088677	0.866411313	0.920202672	5.628992524	0.00413419	0.013330255	No	No	No	No	No	No	No	No	M2	M2
4867-15_2	P15692	VEGFA	0.99360763	0.997201287	0.817644757	0.844648703	5.627289001	0.004140893	0.013334314	No	No	No	No	No	No	No	No	M0	M0
4337-49_2	P02741	CRP	0.999299174	1.008695675	0.624353543	0.677644752	5.626603976	0.004141022	0.013334314	No	No	No	No	No	No	No	No	M0	M0
10025-1_3	P09622	DLD	0.996483678	1.004874199	1.158216259	1.116980482	5.624959965	0.004152669	0.013362825	No	No	No	No	No	No	No	No	M0	M0
6360-7_3	Q7Z7B8	DEFB128	0.983700205	0.99890115	1.085170435	1.067730249	5.624167785	0.00416374	0.013389446	No	No	No	No	No	No	No	No	M0	M0
10022-207_3	Q9Y253	POLH	0.999035241	0.992728563	0.881919458	0.86122916	5.622208917	0.00416882	0.013396779	No	No	No	No	No	No	No	No	M0	M0
12399-194_3	Q8IVM0	CCDC50	1.030086709	1.003100588	0.981109782	0.90953316	5.619924528	0.004172597	0.013399917	No	No	No	No	No	No	No	No	M0	M0
12756-3_3	Q9BYV9	BACH2	0.999437828	0.997846582	1.062519284	1.068723577	5.616669223	0.004185532	0.013432442	No	No	No	No	No	No	No	No	M0	M1
4249-64_2	P22392	NME2	1.085927074	1.003683769	0.825456009	0.861225427	5.605187957	0.004234126	0.01357312	No	No	No	No	No	No	No	Yes	M3	M0
11567-23_3	P21506	ZNF10	0.947747996	0.994424577	1.102299241	1.148611263	5.60393897	0.004236503	0.01357312	No	No	No	No	No	No	No	No	M0	M0
6433-57_3	Q96MK3	FAM20A	1.007385656	0.98864923	0.951193478	0.888009231	5.604256658	0.004237877	0.01357312	No	No	No	No	No	No	No	No	M0	M0
13434-172_3	Q9NVD7	PARVA	0.969499609	1.008038222	0.90371511	0.857378131	5.598369465	0.004269807	0.013666238	No	No	No	No	No	No	No	Yes	M0	M0
9340-17_3	Q9NWM8	FKBP14	0.975105882	1.008854784	0.830717801	0.843876075	5.595389305	0.004273754	0.013669728	No	No	No	No	No	No	No	Yes	M4	M0
6385-63_3	Q6PCB0	VWA1	1.040912723	1.000970054	0.847948573	0.811320646	5.590966247	0.004289089	0.013709613	No	No	No	No	No	No	No	Yes	M8	M7
13028-2_3	P34910	EVI2B	0.983272061	1.015777734	0.804188637	0.797654559	5.587395585	0.004301023	0.013738581	No	No	No	No	No	No	No	No	M0	M0
8009-121_3	Q15526	SURF1	0.970024107	0.99351367	0.912521081	0.830296454	5.581967819	0.004320649	0.013792065	No	No	No	No	No	No	No	No	M0	M0
10457-3_3	O95256	IL18RAP	1.00630155	1.006370429	1.14653898	1.046364642	5.582136797	0.004327946	0.01380447	No	No	No	No	No	No	No	No	M0	M0
9357-4_3	O75629	CREG1	0.997230231	1.006675908	0.885115736	0.928460758	5.580910193	0.004330305	0.01380447	No	No	No	No	No	No	No	No	M0	M0
9127-4_3	P58743	SLC26A5	0.978050589	0.980466981	0.892673175	0.978449527	5.578595781	0.004342543	0.013834266	No	No	No	No	No	No	No	No	M0	M0
14151-4_3	P05161	ISG15	0.875336907	1.000985841	0.785710224	0.839959675	5.577556334	0.00434956	0.013847402	No	No	No	No	No	No	No	No	M0	M0
10024-44_3	Q86XE5	HOGA1	0.986976694	1.002869794	1.101839707	1.114919741	5.577049848	0.004354405	0.013853609	No	No	No	No	No	No	No	No	M23	M0
3199-54_2	Q9UKR0	KLK12	1.005901485	1.013336607	1.132597354	1.086065374	5.572284634	0.004371414	0.013898482	No	No	No	No	No	No	No	No	M1	M1
4925-54_2	P45452	MMP13	1.048769858	1.003936275	0.960767868	0.905700888	5.571143324	0.00438452	0.013922108	No	No	No	No	No	No	No	No	M0	M0
9044-1_3	Q8WYK1	CNTNAP5	0.999807023	0.995710619	1.085782103	1.065521985	5.568444855	0.004384664	0.013922108	No	No	No	No	No	No	No	No	M1	M1
9853-3_3	P09913	IFIT2	0.977945094	0.982309475	1.065100848	1.104057034	5.56519883	0.004395503	0.013947269	No	No	No	No	No	No	No	No	M1	M0
3046-31_1	Q9HD89	RETN	0.982095722	1.001126456	0.794285756	0.856844234	5.55883048	0.004419509	0.014014149	No	No	No	No	No	No	No	No	M11	M2
5734-13_3	Q96NY8	PVRL4	0.970399314	0.992952795	0.902076708	0.877257079	5.558962615	0.004429916	0.014037846	No	No	No	No	No	No	No	No	M0	M0
13960-15_3	Q96P47	AGAP3	1.017193879	0.995673587	1.094606424	1.095642617	5.556175701	0.004433393	0.014039567	No	No	No	No	No	No	No	Yes	M1	M1
7852-9_3	Q9H2K0	MTIF3	1.032543703	1.007967246	0.817934741	0.823590665	5.541538635	0.004498315	0.014235739	No	No	No	No	No	No	No	No	M6	M0
7926-13_3	P49223	SPINT3	1.344347714	1.016299281	1.127232668	1.143629757	5.530327569	0.004549345	0.014387717	No	No	No	No	No	No	No	No	M0	M0
13495-48_3	Q8TDS4	HCAR2	0.9787384	0.990971062	1.099887644	1.122012585	5.527205262	0.004557288	0.014403318	No	No	No	No	No	No	No	No	M10	M0
7863-50_3	O00264	PGRMC1	0.966950354	0.995363326	0.961122045	0.947870739	5.52775633	0.004560484	0.014403905	No	No	No	No	No	No	No	Yes	M0	M0
9182-3_3	Q07954	LRP1	0.959636682	0.999634615	0.909478594	0.869096314	5.527681424	0.004563642	0.014404371	No	No	No	Yes	No	No	No	No	M19	M0
12493-42_3	Q96DC9	OTUB2	0.981247022	0.998635238	1.056274742	1.045841093	5.522332179	0.004581257	0.014450438	No	No	No	No	No	No	No	No	M0	M0
6300-14_3	P04808	RLN1	0.992422045	0.998515211	0.836770625	0.826291552	5.51970996	0.00459552	0.014478254	No	No	No	No	No	No	No	No	M0	M0
2668-70_2	P07384 P04632	CAPN1 CAPNS1	1.032976014	1.004928793	0.892960538	0.903772533	5.518926118	0.004596127	0.014478254	No	No	No	No	No	No	No	No	M3	M0
5740-17_3	Q9Y6N7	ROBO1	1.032160459	1.009514979	0.921799008	0.872254247	5.516865142	0.00460235	0.014488319	No	No	No	No	No	No	No	No	M0	M7
3303-23_2	Q15828	CST6	1.137549139	1.001675683	0.862174679	0.780958986	5.513344347	0.004617796	0.014519177	No	No	No	No	No	No	No	No	M0	M0
11307-33_3	Q9H0M0	WWP1	1.068989692	0.999974593	0.876987725	0.943007548	5.51388553	0.004618221	0.014519177	No	No	No	No	No	No	No	No	M2	M0
6020-52_3	O95399	UTS2	0.990189611	0.999883617	1.100692175	1.084245371	5.513111281	0.004621624	0.014520335	No	No	No	No	No	No	No	No	M1	M1
3310-62_1	P31994	FCGR2B	0.957447068	1.00376128	0.73386782	0.664056888	5.507418221	0.004638366	0.01456185	No	No	No	No	No	No	No	No	M0	M0
3479-71_2	P35030	PRSS3	0.990946375	0.996442925	1.078664949	1.07093712	5.509373949	0.004640924	0.01456185	No	No	No	No	No	No	No	No	M0	M0
6485-59_3	P15814	IGLL1	0.953111755	1.002584009	1.278410778	1.293311275	5.502644754	0.004662263	0.014619219	No	No	No	No	No	No	No	No	M0	M0
10447-18_3	Q9H361	PABPC3	1.058365928	1.025410628	0.871516102	0.884104596	5.469224821	0.004812995	0.015081978	No	No	No	No	No	No	No	No	M3	M0
9744-139_3	Q8WW22	DNAJA4	0.997497941	0.999820813	0.849895581	0.866532099	5.468573332	0.004818834	0.015090393	No	No	No	No	No	No	No	No	M2	M6
9075-121_3	Q9UPX6	KIAA1024	0.993681712	0.99439118	1.067338767	1.087104171	5.458077279	0.004861516	0.015214097	No	No	No	No	No	No	No	No	M10	M0
8633-18_3	Q8TEB7	RNF128	0.995069467	1.001270971	1.075951497	1.083134172	5.451813737	0.004905152	0.015340622	No	No	No	No	No	No	No	No	M0	M0
10366-11_3	P16234	PDGFRA	0.998603192	1.000957874	1.049509461	1.108921861	5.449860733	0.004917273	0.015368486	No	No	No	No	No	No	No	No	M0	M0
14291-53_3	Q99490	AGAP2	1.051045808	0.997406576	0.888699556	0.932780363	5.435606345	0.004975431	0.015540103	No	No	No	No	No	No	No	No	M0	M0
5061-27_3	O75144	ICOSLG	0.921594198	0.99369848	0.592349493	0.703639028	5.428623814	0.004999855	0.015606201	No	No	No	No	No	No	No	Yes	M6	M2
13666-222_3	Q9NS85	CA10	1.020099696	0.998218951	1.070814026	1.02916992	5.423959218	0.005027957	0.015683686	No	No	No	No	No	No	No	No	M0	M0
8827-1_3	O43736	ITM2A	1.045994812	1.004499097	1.145005174	1.111170396	5.417072622	0.00506701	0.015795207	No	No	No	No	No	No	No	No	M0	M0
8256-57_3	Q9Y6Q6	TNFRSF11A	1.012353608	0.99685956	0.921061698	0.938273434	5.411674284	0.005087133	0.015847612	No	No	No	No	No	No	No	No	M0	M0
13961-18_3	Q9Y496	KIF3A	1.01601487	1.008318548	1.08875688	1.027131442	5.396788533	0.005156803	0.016054198	No	No	No	No	No	No	No	No	M6	M5
3396-54_2	P00797	REN	1.187596552	1.011193006	0.817079033	0.766959094	5.38931232	0.005199678	0.016177152	No	No	No	Yes	No	No	No	No	M0	M0
12563-2_3	O95379	TNFAIP8	0.954311998	0.998739813	0.858033466	0.927560061	5.382689914	0.00522955	0.016259517	No	No	No	No	No	No	No	Yes	M2	M3
2836-68_2	P80188	LCN2	1.01945502	0.996759004	0.675157656	0.786206059	5.378488239	0.005247518	0.016304788	No	No	No	No	No	No	No	No	M11	M2
6930-95_3	P61647	ST8SIA6	0.99032794	0.99640851	1.062206153	1.068173263	5.375895654	0.005269627	0.016362859	No	No	No	No	No	No	No	No	M0	M0
5605-77_3	O00587	MFNG	0.992136023	1.000765799	1.105243302	1.067916737	5.37457671	0.005273176	0.01636326	No	No	No	No	No	No	No	No	M11	M0
4931-59_1	P13726	F3	1.035608791	0.985324299	0.918756758	0.890557054	5.359530747	0.005349305	0.016588739	No	No	No	Yes	No	No	No	Yes	M0	M0
13743-56_3	Q13620	CUL4B	1.016681735	1.005797594	0.906866946	0.940587056	5.357599912	0.005362259	0.016618141	No	No	No	No	No	No	No	No	M0	M0
6907-17_3	Q8N6Q1	TMCO5A	0.979583162	1.003190523	1.083352026	1.059044125	5.35644734	0.005371287	0.016635345	No	No	No	No	No	No	Yes	No	M0	M0
5133-17_3	P37173	TGFBR2	1.000544436	0.996900563	1.113602867	1.144586986	5.35565035	0.005375365	0.016637207	No	No	No	No	No	No	No	No	M0	M0
4155-3_2	P24821	TNC	0.953565452	1.034051647	0.825809983	0.81737145	5.329723578	0.005494119	0.016993768	No	No	No	No	No	No	No	Yes	M0	M0
3216-2_2	P01833	PIGR	0.945496151	1.017458029	0.873516727	0.788608972	5.322617527	0.005531476	0.017098264	No	No	No	No	No	No	No	No	M0	M0
6565-68_3	Q9H5V8	CDCP1	1.074829573	1.011943233	0.848996342	0.848461985	5.322609915	0.005547219	0.017135857	No	No	No	No	No	No	No	No	M0	M0
11572-4_3	P50570	DNM2	1.13399376	1.018338198	0.855529924	0.856432147	5.313689935	0.00559134	0.017261008	No	No	No	No	No	No	No	No	M2	M0
5810-25_3	P13385	TDGF1	1.020641901	1.007323891	0.993978023	0.713546686	5.308172305	0.005608208	0.017301918	No	No	No	No	No	No	No	No	M0	M0
11134-30_3	Q9UGC7	MTRF1L	0.991826456	0.998081529	1.05546117	1.068346997	5.306413999	0.005620731	0.01732938	No	No	No	No	No	No	No	No	M0	M0
2631-50_2	Q08334	IL10RB	1.000718949	1.003153912	1.062808708	1.045291866	5.307001674	0.00562709	0.017337814	No	No	No	No	No	No	No	No	M1	M1
9288-7_3	Q9Y680	FKBP7	0.925429132	0.999982875	0.796194554	0.879610527	5.302479237	0.005645008	0.01738183	No	No	No	No	No	No	No	No	M4	M3
8587-21_3	Q6IE38	SPINK14	1.02310135	0.995555225	0.935612839	0.907783867	5.300463805	0.005665502	0.017433715	No	No	No	No	No	No	No	No	M0	M0
4910-21_1	P04054	PLA2G1B	1.008900782	1.010255326	1.004093475	0.900512305	5.295255035	0.00569369	0.017509195	No	No	No	No	No	No	No	No	M0	M0
7797-11_3	Q9P0B6	CCDC167	1.014144715	0.994987786	1.080711629	1.089189882	5.290913709	0.005707602	0.017531088	No	No	No	No	No	No	Yes	No	M0	M1
14097-86_3	Q7LFX5	CHST15	0.979463705	1.005192217	0.927322317	0.867262398	5.290815264	0.005708137	0.017531088	No	No	No	No	No	No	No	No	M5	M0
14692-3_3	Q8N554	ZNF276	1.002115407	1.001789065	1.100808761	1.099862956	5.283001574	0.005757284	0.017670689	No	No	No	No	No	No	No	No	M1	M1
9574-11_3	O00499	BIN1	0.980553569	1.005149919	1.088084586	0.98454251	5.279208444	0.005774886	0.017713352	No	No	No	No	No	No	No	No	M1	M0
13424-51_3	O95831	AIFM1	1.010133064	0.997362643	0.901519011	0.908422054	5.275142066	0.005797318	0.017770767	No	No	No	No	No	No	No	No	M0	M0
9925-56_3	Q96GP6	SCARF2	0.942345627	0.968045608	0.788677355	0.867378655	5.270327805	0.005817544	0.01782135	No	No	No	No	No	No	No	No	M0	M0
9986-14_3	Q8N729	NPW	1.302746178	1.002133096	0.773004319	0.673987032	5.269379821	0.005826016	0.017832799	No	No	No	No	No	No	No	No	M6	M0
8403-18_3	P49327	FASN	0.999993101	0.985962755	0.807137331	0.910232736	5.268890612	0.005828735	0.017832799	No	No	No	No	No	No	No	Yes	M3	M6
13610-9_3	P43363	MAGEA10	0.992251284	0.997019119	1.071116574	1.061693858	5.266124901	0.005853961	0.017898533	No	No	No	No	No	No	No	No	M1	M0
5470-69_2	Q15648	MED1	1.04932786	1.003634211	1.149368247	1.069752162	5.253231429	0.005913201	0.018068114	No	No	No	No	No	No	No	No	M13	M7
10833-64_3	Q96QV1	HHIP	1.009091231	1.001397952	0.914286413	0.90947949	5.245725844	0.005965551	0.018214215	No	No	No	No	No	No	No	No	M0	M0
10825-12_3	Q8N0Z9	VSIG10	1.025298652	0.994774139	0.933216802	0.89141483	5.246967382	0.005968629	0.018214215	No	No	No	No	No	No	No	No	M0	M0
11205-10_3	P26010	ITGB7	0.9904292	1.012552498	0.693040296	0.736557197	5.235710509	0.006009638	0.018327672	No	No	No	No	No	No	No	No	M11	M2
12945-33_3	Q9NP72	RAB18	1.013699408	1.000341669	1.083905388	1.093338794	5.227486306	0.006063541	0.018480283	No	No	No	No	No	No	No	No	M0	M14
14061-48_3	O14788	TNFSF11	1.014949858	0.998082871	0.927547018	0.916847797	5.216974497	0.006124659	0.018654674	No	No	No	No	No	No	No	No	M22	M0
9087-8_3	Q5JS37	NHLRC3	1.013883844	0.999126122	1.076810608	1.047505039	5.214137516	0.006147984	0.018713806	No	No	No	No	No	No	No	No	M0	M0
9068-17_3	Q5VZ66	JAKMIP3	0.990817118	0.996060254	1.06286978	1.0450423	5.206380926	0.006183552	0.018810106	No	No	No	No	No	No	No	No	M0	M0
8032-23_3	P59942	MCCD1	1.019486953	0.994493577	0.87450809	0.867732153	5.205576397	0.006201818	0.018853684	No	No	No	No	No	No	No	No	M0	M0
13621-31_3	O94973	AP2A2	0.953269352	0.991441832	0.836040412	0.877326783	5.199903289	0.006228616	0.018916568	No	No	No	No	No	No	No	Yes	M4	M3
9875-107_3	Q96FV9	THOC1	0.976387	0.998139439	0.926061518	0.931433296	5.199033679	0.00623041	0.018916568	No	No	No	No	No	No	No	No	M0	M0
13708-56_3	O60259	KLK8	1.046521395	1.000416485	0.92769658	0.845393245	5.189591838	0.006290197	0.019069428	No	No	No	No	No	No	No	No	M5	M7
8759-29_3	Q9NPC4	A4GALT	0.997041565	1.000161422	0.894186188	0.882467386	5.18863806	0.006292528	0.019069428	No	No	No	No	No	No	No	No	M0	M0
7178-59_3	Q9NTK1	DEPP	1.090444072	1.018228719	1.188044312	1.196110438	5.187492176	0.006292712	0.019069428	No	No	No	No	No	No	No	No	M0	M0
5613-75_3	Q9GZY6	LAT2	0.975438263	0.996064946	1.095311691	1.090239516	5.175387027	0.00638298	0.019330734	No	No	No	No	No	No	No	No	M0	M0
7886-26_3	O15269	SPTLC1	0.99618687	0.994988075	1.074993847	1.07184191	5.172912191	0.006387686	0.01933275	No	No	No	No	No	No	No	No	M17	M0
5714-88_3	P05013	IFNA6	0.995673162	0.995184246	1.043934946	1.063085365	5.172602949	0.00639646	0.019347068	No	No	No	No	No	No	No	No	M0	M0
11582-63_3	O60884	DNAJA2	0.983417533	1.004413276	0.911935939	0.953413855	5.164093283	0.006445129	0.01948196	No	No	No	No	No	No	No	No	M4	M3
5116-62_2	Q9HCK4	ROBO2	0.963534191	1.000937419	0.906802234	0.883726385	5.160265221	0.006458459	0.019509928	No	No	No	No	No	No	No	No	M8	M8
9874-28_3	P42772	CDKN2B	0.993081423	0.997321637	1.045316283	1.071156228	5.157401501	0.006479539	0.019561258	No	No	No	No	No	No	No	No	M1	M12
10624-45_3	Q1W4C9	SPINK13	0.992800924	1.001266312	1.038123034	1.06946006	5.157685085	0.006491682	0.01958556	No	No	No	No	No	No	No	No	M0	M0
11636-33_3	P37802	TAGLN2	0.949161619	1.001918193	0.917111686	1.044055631	5.152416333	0.006520861	0.019661197	No	No	No	No	No	No	No	No	M21	M3
5583-62_3	P34925	RYK	1.025800928	0.995620404	0.940848502	0.925659853	5.147227648	0.006567618	0.019789705	No	No	No	No	No	No	No	No	M0	M0
10045-47_3	Q13618	CUL3	1.031127161	0.999657266	0.856546887	0.873895174	5.130517743	0.006655029	0.020040474	No	No	No	No	No	No	No	No	M3	M2
8221-19_3	P14174	MIF	1.023601173	0.998629693	0.795209751	0.724202901	5.126146472	0.006679338	0.020101027	No	No	No	No	No	No	No	No	M0	M0
7721-81_3	Q06787	FMR1	0.992605467	1.002535004	1.09717997	1.084966549	5.125807815	0.00668502	0.020105481	No	No	No	No	No	No	No	No	M1	M1
6951-26_3	Q96FT7	ASIC4	0.982839486	1.001229051	1.047718551	1.037563231	5.119634136	0.006724538	0.02021163	No	No	No	No	No	No	No	No	M17	M0
11284-24_3	Q6GTX8	LAIR1	0.983656397	0.997454654	1.036217024	1.058422082	5.107774986	0.006801113	0.020428955	No	No	No	No	No	No	No	No	M0	M0
13654-1_3	O75116	ROCK2	1.002749322	1.00405946	0.812958055	0.798564351	5.101439946	0.006842379	0.020540015	No	No	No	No	No	No	No	No	M0	M0
7841-84_3	Q96AP7	ESAM	1.042164382	1.014506075	0.92726056	0.848789626	5.09742145	0.006858047	0.020574141	No	No	No	No	No	No	No	No	M5	M7
11258-41_3	Q13477	MADCAM1	0.990612819	0.998455346	1.060255925	1.055726873	5.097145419	0.006863369	0.020577206	No	No	No	No	No	No	No	No	M0	M4
8948-13_3	Q9H013	ADAM19	0.968976283	1.004439227	1.15483671	1.142861169	5.095179203	0.00689068	0.020646151	No	No	No	No	No	No	No	No	M0	M0
6276-16_3	P09958	FURIN	0.973193267	0.997218577	1.040689729	1.065382793	5.093374639	0.006898903	0.020657854	No	No	No	No	No	No	No	No	M0	M0
9352-86_3	Q6UW15	REG3G	1.067700948	0.991454223	0.92127982	0.872786048	5.092788526	0.006906423	0.020667438	No	No	No	No	No	No	No	No	M0	M0
5460-60_3	Q9UMR2	DDX19B	1.026091624	1.011167362	0.905730132	0.957686884	5.090240073	0.006912358	0.020672271	No	No	No	No	No	No	No	No	M0	M3
8982-65_3	P49746	THBS3	1.000702462	0.978054713	0.797838395	0.807799133	5.077619629	0.006989055	0.020888587	No	No	No	No	No	No	No	No	M8	M0
9244-27_3	P50897	PPT1	1.036018346	1.01015439	0.904589862	0.919743524	5.074011514	0.007027642	0.020990803	No	No	No	No	No	No	No	No	M0	M0
13603-7_3	Q8TAC1	RFESD	0.983732763	0.999149287	1.109492434	1.085809703	5.071228627	0.00703904	0.021011732	No	No	No	No	No	No	No	No	M11	M4
9583-17_3	Q9Y225	RNF24	1.018708255	0.99600661	0.950005725	0.913672617	5.069403492	0.007047721	0.021024529	No	No	No	No	No	No	No	No	M0	M0
2846-24_2	P62979	RPS27A	0.929768433	0.98954362	0.792259115	0.897392445	5.069219144	0.007059877	0.021047671	No	No	No	No	No	No	No	Yes	M15	M3
9215-117_3	Q9UHP3	USP25	0.986073302	0.998079676	1.073673288	1.050887916	5.067278879	0.007069294	0.021062623	No	No	No	No	No	No	No	No	M17	M0
13937-75_3	Q86VP6	CAND1	1.043099819	0.994216215	0.893593029	0.855926614	5.062076422	0.007104511	0.021154378	No	No	No	No	No	No	No	Yes	M3	M6
11696-7_3	P29373	CRABP2	0.994290056	0.994175391	0.9384693	0.925821836	5.059281075	0.007123507	0.021197749	No	No	No	No	No	No	No	No	M0	M0
8850-5_3	Q5R387	PLA2G2C	0.986634895	0.998287125	1.044466709	1.075595413	5.052741549	0.007168148	0.021317333	No	No	No	No	No	No	No	No	M0	M7
5255-22_3	Q08499	PDE4D	1.010844719	0.999521828	1.071314162	1.057171462	5.045646805	0.00721321	0.021438019	No	No	No	No	No	No	No	No	M0	M0
2988-57_2	Q9Y6W8	ICOS	0.996960937	1.003985501	1.051547111	1.050262606	5.043984315	0.007228369	0.021467903	No	No	No	No	No	No	No	No	M0	M9
8749-194_3	P15813	CD1D	1.02379793	0.992739937	1.058145519	1.056230832	5.043424202	0.007232238	0.021467903	No	No	No	No	No	No	No	No	M0	M0
3091-70_2	O14965	AURKA	0.980029807	0.995473332	1.085975986	1.068297295	5.036851092	0.007274094	0.02157876	No	No	No	No	No	No	No	No	M0	M0
11098-1_3	O00764	PDXK	1.098493782	0.987383993	0.797396663	0.882425484	5.031551652	0.007307344	0.021663966	No	No	No	No	No	No	No	Yes	M2	M2
2906-55_3	P05112	IL4	0.977899895	1.001516265	1.049007762	1.059596814	5.031274725	0.00731668	0.021678213	No	No	No	No	No	No	No	No	M0	M0
14139-16_3	Q8WWG1	NRG4	0.990349424	1.006451335	1.062800163	1.068703006	5.030559078	0.007325439	0.021678749	No	No	No	No	No	No	No	No	M23	M0
14593-152_3	Q96ND0	FAM210A	1.018839087	1.01258995	1.136516353	1.101767322	5.028373646	0.007325922	0.021678749	No	No	No	No	No	No	No	No	M13	M5
7925-18_3	A6NFE2	SMCO2	1.001217164	0.996598652	1.072507829	1.068820447	5.02211032	0.007384805	0.021839488	No	No	No	No	No	No	No	No	M0	M0
10336-3_3	Q9UNE7	STUB1	1.048903801	0.998941604	0.896823871	0.866584296	5.019302437	0.007404642	0.021884628	No	No	No	No	No	No	No	No	M0	M0
6413-79_3	Q5VXJ0	LIPK	0.982464922	0.998586523	0.905027846	0.907548299	5.01844086	0.007414557	0.021899785	No	No	No	No	No	No	No	No	M0	M0
2877-3_1	P63279	UBE2I	0.939731575	1.003230742	0.834517136	0.894702302	5.017285604	0.007418924	0.021899785	No	No	No	No	No	No	No	No	M15	M3
9800-20_3	O95169	NDUFB8	1.026945833	1.005622784	1.080599013	1.047969349	5.005033343	0.007502474	0.022132761	No	No	No	No	No	No	No	No	M20	M0
6561-77_3	NA	LOC652493	1.02367434	1.007734189	1.233952087	1.120306043	5.003478612	0.007509853	0.022140879	No	No	No	No	No	No	No	No	M6	M4
3171-57_2	P05067	APP	0.9608067	0.994775198	1.061855787	1.127073421	5.000793982	0.007529151	0.022184106	No	No	No	No	No	No	No	Yes	M12	M7
6443-68_3	P06870	KLK1	0.979705502	0.991511441	1.045839032	1.0900373	4.998308969	0.007550846	0.022234337	No	No	No	No	No	No	No	No	M27	M0
6966-144_3	P61266	STX1B	1.003896238	0.995643783	0.955121339	0.936457951	4.996972306	0.007564326	0.022253538	No	No	No	No	No	No	No	No	M0	M17
6993-8_3	P21589	NT5E	1.00163607	0.991834297	0.931831236	0.91054549	4.99826706	0.007566668	0.022253538	No	No	No	No	No	No	No	Yes	M0	M0
12690-33_3	Q9P0V9	43718	0.979363351	1.003483803	1.072909584	1.044627558	4.992448467	0.007589459	0.022306856	No	No	No	No	No	No	No	No	M1	M0
9595-11_3	O60909	B4GALT2	0.98735485	1.001059948	0.966850145	0.925621945	4.990570055	0.007603101	0.022333234	No	No	No	No	No	No	No	No	M0	M0
12970-35_3	Q9NUL3	STAU2	1.027897258	0.993649309	0.90332103	0.938553111	4.989164161	0.007613327	0.022349552	No	No	No	No	No	No	No	No	M0	M0
8253-2_3	Q8WZA1	POMGNT1	1.012731818	0.994950967	0.879783203	0.90354315	4.986058282	0.007639782	0.022413462	No	No	No	No	No	No	No	No	M0	M0
9764-79_3	P52597	HNRNPF	0.984572891	1.011641194	0.849200607	0.910906299	4.982155005	0.007672199	0.022494775	No	No	No	No	No	No	No	Yes	M2	M13
3316-58_1	P05546	SERPIND1	0.94150265	0.982587188	1.083262051	1.157788592	4.977553069	0.007694518	0.022546398	No	No	No	No	No	No	No	No	M0	M0
14329-4_3	Q9BTC0	DIDO1	0.998109987	0.995138723	1.050604351	1.054247029	4.978503858	0.007702922	0.022547742	No	No	No	No	No	No	No	Yes	M0	M0
3448-13_2	P06213	INSR	1.012635292	0.990504553	0.856694446	0.825689457	4.976210889	0.007704401	0.022547742	No	No	No	No	No	No	No	No	M0	M0
6419-75_3	Q99795	GPA33	0.993430688	0.997461695	1.061980077	1.104447548	4.974456009	0.007728861	0.022605501	No	No	No	No	No	No	No	No	M0	M10
3814-63_1	Q14626	IL11RA	0.941896626	0.99966132	0.918924409	0.853885888	4.97183537	0.007736708	0.022614629	No	No	No	No	No	No	No	No	M8	M0
4906-35_1	P12259	F5	1.056088633	1.017586139	1.100112315	0.97369041	4.965074565	0.00779072	0.022758605	No	No	No	No	No	No	No	Yes	M12	M7
9204-33_3	P01189	POMC	1.076456463	1.007443094	0.889727654	0.85336231	4.961358666	0.00782232	0.022836974	No	No	No	Yes	No	No	No	No	M0	M0
5610-32_3	Q5VUB5	FAM171A1	1.012420107	1.010527337	1.07928037	0.975179303	4.959537281	0.007839863	0.022874234	No	No	No	No	No	No	Yes	No	M0	M0
2890-59_2	Q9NRJ3	CCL28	0.936473148	0.973569591	0.766739572	0.762640384	4.948427062	0.007915742	0.023081551	No	No	No	No	No	No	No	No	M0	M0
10772-21_3	Q8N6G5	CSGALNACT2	1.011060888	1.002623987	1.126102368	1.087685794	4.947575058	0.007930029	0.023109128	No	No	No	No	No	No	No	No	M1	M0
5752-63_3	Q96L08	SUSD3	0.982539307	0.999701676	1.067990422	1.06572936	4.945434934	0.007954265	0.023165647	No	No	No	No	No	No	No	No	M0	M0
2813-11_2	O00253	AGRP	0.976281651	1.008226386	0.93814165	0.879132408	4.926856158	0.008076849	0.023508347	No	No	No	No	No	No	No	No	M5	M0
3897-61_1	Q96GD0	PDXP	1.083068147	0.993496101	0.835307889	0.888703717	4.92230933	0.008123925	0.023630992	No	No	No	No	No	No	No	No	M3	M6
2774-10_3	Q14005	IL16	1.032609662	1.006155708	0.91572053	0.942451496	4.916913602	0.00816595	0.023738804	No	No	No	Yes	No	No	No	No	M2	M2
3601-54_3	O00533	CHL1	1.001267804	1.004985382	0.903241983	0.882892332	4.912467401	0.008188815	0.02379082	No	No	No	Yes	No	No	No	No	M0	M7
5650-9_3	Q15084	PDIA6	0.94237034	1.002281711	0.805014175	0.90786015	4.909181236	0.008222535	0.02387429	No	No	No	No	No	No	No	Yes	M4	M3
3505-6_2	P01374 Q06643	LTA LTB	0.934183082	1.018538319	1.169504052	1.072198407	4.907022083	0.008227681	0.023874744	No	No	No	No	No	No	No	No	M0	M7
5483-1_3	Q96B86	RGMA	1.010414062	0.994801864	0.933265804	0.915688285	4.900744448	0.008285159	0.024026961	No	No	No	No	No	No	No	No	M0	M0
10870-32_3	Q9UBP0	SPAST	0.94902531	1.001982086	0.861393324	0.952837875	4.899654504	0.008297808	0.024049068	No	No	No	No	No	No	No	No	M4	M3
14144-3_3	Q7L7L0	HIST3H2A	1.121091323	1.009722167	0.812602229	1.060466512	4.890371242	0.008392542	0.024308906	No	No	No	No	No	No	No	No	M3	M2
3038-9_2	O14625	CXCL11	0.862512681	1.001723812	0.739344635	0.774890112	4.885954043	0.008403245	0.024314856	No	No	No	Yes	No	No	No	No	M0	M0
7857-22_3	P30990	NTS	0.963090121	1.001401259	0.899842986	0.919848495	4.886774161	0.008404759	0.024314856	No	No	No	No	No	No	No	No	M0	M0
11988-24_3	Q9HD43	PTPRH	1.001253343	0.987369468	1.076882014	1.082779547	4.884448076	0.008415364	0.024330826	No	No	No	No	No	No	Yes	No	M0	M0
7769-29_3	P78314	SH3BP2	0.99641111	1.004170605	0.81794561	0.84605632	4.881292554	0.008440813	0.024389668	No	No	No	No	No	No	No	No	M2	M0
6424-2_3	Q5GAN3	RNASE13	0.982924442	0.998492492	1.042945303	1.056270005	4.878980245	0.008459512	0.024428947	No	No	No	No	No	No	No	No	M0	M0
3865-53_1	O75582	RPS6KA5	1.002487754	0.996658057	0.91347795	0.964767752	4.875580355	0.008499375	0.024529258	No	No	No	No	No	No	No	No	M0	M6
2190-55_1	P03951	F11	0.928307637	0.987400855	1.082402062	1.125530936	4.865632543	0.008564224	0.024701514	No	No	No	No	No	No	No	No	M0	M0
9300-13_3	Q15223	PVRL1	1.03666342	1.001639253	1.097010804	1.087227021	4.866548931	0.008573112	0.024712254	No	No	No	No	No	No	No	No	M0	M0
12656-1_3	Q07866	KLC1	1.110158283	1.010443259	0.861729647	0.935611809	4.860122924	0.008621797	0.024825398	No	No	No	No	No	No	No	Yes	M0	M0
13474-40_3	Q9Y2Q3	GSTK1	0.972559968	1.001788915	1.057282395	1.080933414	4.859011199	0.00862274	0.024825398	No	No	No	No	No	No	No	Yes	M4	M0
8878-48_3	Q96MU7	YTHDC1	1.027006822	0.999207032	0.867488864	0.85894584	4.857485152	0.008647762	0.024882466	No	No	No	No	No	No	No	No	M2	M2
7100-31_3	P06729	CD2	0.600800931	1.031181381	0.637638681	0.890683425	4.834611829	0.008818313	0.025357949	No	No	No	No	No	No	No	No	M0	M0
3391-10_2	P48736	PIK3CG	0.981242402	1.010244051	1.137248055	1.103781441	4.826001688	0.008899562	0.025576219	No	No	No	No	No	No	No	No	M1	M1
6289-78_3	Q6ZRI8	ARHGAP36	0.972928873	0.987249384	0.899902512	0.895069493	4.825122045	0.008911235	0.025594393	No	No	No	No	No	No	No	No	M12	M0
4304-18_2	Q8N3X6	LCORL	0.968922238	1.007575686	1.045639986	1.059986221	4.821150201	0.008940996	0.025664467	No	No	No	No	No	No	No	No	M0	M0
13986-6_3	O43813	LANCL1	1.08840567	1.019994045	1.172231075	1.175460853	4.821047921	0.008954545	0.025681172	No	No	No	No	No	No	No	Yes	M3	M0
4541-49_2	Q4KMG0	CDON	0.983765659	0.995395733	1.141698623	1.11122033	4.818734558	0.00895755	0.025681172	No	No	No	Yes	No	No	No	No	M8	M0
8644-101_3	P09668	CTSH	0.961727149	0.999061432	1.086888325	0.988099712	4.815629284	0.009001096	0.025790565	No	No	No	No	No	No	No	No	M0	M0
4126-22_1	P17213	BPI	1.061917922	0.994221359	0.677329984	0.773930739	4.809771956	0.009038939	0.025868649	No	No	No	No	No	No	No	No	M11	M2
6049-64_3	Q13332	PTPRS	1.081962569	1.016269458	0.924921491	0.862725771	4.809264479	0.00903916	0.025868649	No	No	No	No	No	No	No	No	M12	M7
10978-39_3	P01242	GH2	0.685628301	1.007139439	0.71124636	0.908819353	4.797177689	0.009144411	0.026154218	No	No	No	No	No	No	No	No	M0	M0
5668-49_3	Q8TD06	AGR3	1.113317012	0.979427392	0.772915136	0.778493575	4.791589265	0.009201958	0.026303088	No	No	No	No	No	No	No	No	M0	M0
10476-23_3	Q8NI22	MCFD2	1.1750363	0.985513531	0.700053264	0.71235565	4.774564159	0.009340449	0.026683014	No	No	No	No	No	No	No	No	M0	M0
6478-2_3	A6NGN9	IGLON5	0.91848584	0.991787926	0.864604811	0.862334067	4.764769403	0.009437042	0.026927583	No	No	No	No	No	No	No	No	M5	M0
8296-117_3	Q7Z4H8	KDELC2	0.996213172	1.002199049	0.874871481	0.892393948	4.764739067	0.009437316	0.026927583	No	No	No	No	No	No	No	No	M0	M0
13979-3_3	Q8TE54	SLC26A7	1.05770267	1.000507294	0.843548171	0.873581183	4.761903364	0.009458705	0.026972529	No	No	No	No	No	No	No	No	M3	M0
5308-89_2	P08246	ELANE	0.928592406	1.004303198	0.766874318	0.844418512	4.761569206	0.009466017	0.026977303	No	No	No	No	No	No	No	No	M11	M2
9343-16_3	P14784	IL2RB	0.971899633	1.003749812	0.890231388	0.870402574	4.756525696	0.009516199	0.027104174	No	No	No	No	No	No	No	No	M0	M0
4153-11_2	P01011	SERPINA3	1.054041207	1.014709587	0.790312491	0.834264321	4.749579938	0.009579721	0.027268867	No	No	No	Yes	No	No	No	No	M11	M2
8467-9_3	P08476 P09529	INHBA INHBB	1.020870425	0.996993567	0.916507074	0.902317647	4.747392614	0.009595456	0.027297418	No	No	No	Yes	No	No	No	No	M0	M0
12665-16_3	Q12905	ILF2	0.978750759	1.000158741	1.082314244	1.066416648	4.744695217	0.00962465	0.027364201	No	No	No	No	No	No	No	No	M26	M4
9081-39_3	Q99726	SLC30A3	0.995238137	1.004026588	1.13713949	1.113244645	4.743600316	0.009630384	0.027364244	No	No	No	No	No	No	No	No	M1	M1
6609-22_3	P09543	CNP	0.935883783	0.984929835	0.791426152	0.838407784	4.737678215	0.009689564	0.027516062	No	No	No	No	No	No	No	No	M15	M3
12463-7_3	Q9P2N7	KLHL13	0.996559199	0.998007968	1.076923146	1.049897129	4.731147643	0.009745979	0.027656577	No	No	No	No	No	No	No	No	M1	M1
8327-26_3	Q9H4A9	DPEP2	1.005228117	1.007635016	0.954237707	0.895145235	4.730186065	0.009750605	0.027656577	No	No	No	No	No	No	No	No	M12	M7
8923-94_3	Q8N428	GALNT16	1.003158325	1.013493733	0.978928955	0.876390126	4.729745718	0.00975908	0.027664217	No	No	No	No	No	No	No	No	M0	M7
12738-43_3	Q9Y2I1	NISCH	1.007189422	0.994087966	1.069091272	1.064232865	4.728196235	0.009777984	0.027701393	No	No	No	No	No	No	No	No	M1	M1
12018-84_3	Q9H3S4	TPK1	0.989940036	0.992944871	1.045385158	1.045035647	4.727574837	0.009792744	0.027726793	No	No	No	No	No	No	No	No	M0	M0
9362-11_3	Q8N688	DEFB123	0.999128427	0.998044734	0.850812033	0.853420754	4.723692256	0.009824726	0.027777459	No	No	No	No	No	No	No	No	M0	M0
9997-12_3	Q92575	UBXN4	1.037142231	1.004626245	0.857273035	0.889148219	4.723385828	0.00982761	0.027777459	No	No	No	No	No	No	No	No	M0	M0
3236-12_2	P49840 P49841	GSK3A GSK3B	1.091657336	0.980782217	0.776904389	0.84066642	4.721511267	0.009832013	0.027777459	No	No	No	No	No	No	No	No	M0	M0
3346-72_2	Q96GD4	AURKB	0.976331633	1.00419822	1.081418501	1.053635013	4.721779958	0.009833859	0.027777459	No	No	No	No	No	No	No	No	M1	M0
2580-83_2	P05164	MPO	0.981799799	1.005245849	0.782870438	0.816101691	4.719355963	0.009852345	0.027800305	No	No	No	No	No	No	No	No	M11	M2
14095-1_3	P26718	KLRK1	0.999652467	0.999839113	1.089316488	1.097495524	4.719226509	0.009853567	0.027800305	No	No	No	No	No	No	No	No	M0	M0
5687-5_3	P14314	PRKCSH	1.029463693	1.036715895	0.881385317	0.80997023	4.716501022	0.009874993	0.027844338	No	No	No	No	No	No	No	Yes	M18	M5
13056-18_3	Q9GZN6	SLC6A16	0.983320024	0.991768591	1.109898723	1.083639063	4.716997744	0.009892449	0.027877131	No	No	No	No	No	No	Yes	No	M0	M0
8273-84_3	Q8NI17	IL31RA	0.986860643	0.997123556	1.107657651	1.089625375	4.705287127	0.009990529	0.028136952	No	No	No	No	No	No	No	No	M6	M4
7809-22_3	Q9BWV2	SPATA9	1.013150498	1.00269508	0.870028855	0.860354944	4.70321764	0.010037799	0.028253452	No	No	No	No	No	No	No	No	M0	M0
13082-9_3	Q9H3U1	UNC45A	1.034286444	1.005637002	1.102498408	1.114236023	4.696124873	0.010092223	0.028389939	No	No	No	No	No	No	No	No	M0	M0
14169-66_3	Q9NX01	TXNL4B	1.038256817	1.004391474	0.934640947	0.943792425	4.694764904	0.010114653	0.028436319	No	No	No	No	No	No	No	No	M0	M0
5236-2_3	P20393	NR1D1	0.986344101	1.003698324	1.054716316	1.081001679	4.688668293	0.010150945	0.028521592	No	No	No	No	No	No	No	No	M19	M0
12392-30_3	P40616	ARL1	0.985380378	1.000388151	1.050861531	1.085205463	4.686344418	0.010173583	0.028568424	No	No	No	No	No	No	No	No	M0	M21
11571-75_3	Q07444	KLRC3	1.014058258	1.00057949	0.933238655	0.930613691	4.684307669	0.010193466	0.028607469	No	No	No	No	No	No	No	No	M0	M0
14019-73_3	Q92817	EVPL	1.02199841	0.998486643	1.041293363	1.064386716	4.669866212	0.010331069	0.02897665	No	No	No	No	No	No	No	No	M0	M0
9753-17_3	P15311	EZR	1.033883499	1.01378585	0.874326178	0.866606187	4.665586556	0.010382624	0.029104192	No	No	No	No	No	Yes	No	Yes	M3	M0
3817-18_1	Q04759	PRKCQ	0.97200292	1.006017681	1.153072165	1.187986581	4.660677925	0.0104225	0.029198866	No	No	No	No	No	No	No	No	M0	M0
12562-1_3	Q16512	PKN1	1.006390177	0.996437409	0.999787355	1.030733933	4.659083904	0.010452163	0.029264833	No	No	No	No	No	No	Yes	No	M0	M0
7831-39_3	P02753	RBP4	1.058149724	0.995716275	1.095724923	1.050872088	4.654231349	0.010491677	0.029358289	No	No	No	No	No	No	No	Yes	M0	M0
3879-50_1	Q16543	CDC37	1.001503734	0.99981859	0.871008462	0.919502791	4.648838192	0.010546075	0.029493261	No	No	No	No	No	No	No	Yes	M3	M6
11431-235_3	P46063	RECQL	1.097353185	0.988581287	0.846942354	0.89096909	4.648158225	0.010552954	0.02949526	No	No	No	No	No	No	No	No	M0	M2
8043-153_3	P49747	COMP	1.000756047	0.99003234	0.870228171	0.8652853	4.647356612	0.010561069	0.029500709	No	No	No	No	No	No	Yes	Yes	M0	M0
11678-105_3	Q9UKL4	GJD2	1.042608782	0.994208953	1.080322278	1.073115452	4.647123954	0.010568027	0.029502923	No	No	No	No	No	No	No	No	M0	M17
7186-111_3	Q13277	STX3	1.130522138	1.023421198	0.773086579	0.820188108	4.639462708	0.01064594	0.029703104	No	No	No	No	No	No	No	No	M2	M2
6583-67_3	Q9UK55	SERPINA10	0.977124285	0.991548137	1.059023847	1.118576186	4.636604391	0.010670528	0.029754357	No	No	No	No	No	No	No	No	M0	M0
6624-94_3	O96014	WNT11	0.986342231	0.998374965	0.906853272	0.924579859	4.635516332	0.010686299	0.029780979	No	No	No	No	No	No	No	No	M6	M0
9386-42_3	Q8N6N2	TTC9B	0.996887077	1.009735552	0.988830549	1.051199891	4.6342062	0.010704411	0.02981409	No	No	No	No	No	No	No	No	M0	M0
5490-53_3	Q08629	SPOCK1	1.002793113	1.008621442	0.936405536	0.925067765	4.627007971	0.010764579	0.029933529	No	No	No	No	No	No	No	Yes	M0	M0
11465-4_3	Q8IZ08	GPR135	1.017245576	0.995718073	1.089336094	1.055854226	4.629133689	0.01076611	0.029933529	No	No	No	No	No	No	No	No	M1	M0
13090-17_3	P06703	S100A6	0.999589445	1.008886906	0.881628897	0.894624431	4.626376464	0.010771102	0.029933529	No	No	No	No	No	No	No	Yes	M15	M6
13738-8_3	P08476	INHBA	0.907657758	0.993870565	0.828389598	0.812682621	4.627155459	0.010772317	0.029933529	No	No	No	No	No	No	No	No	M0	M0
9202-309_3	P48047	ATP5O	0.990715585	1.002373348	0.87420666	0.901074523	4.623648539	0.010818059	0.030043188	No	No	No	No	No	No	No	Yes	M0	M0
11276-1_3	Q86XR8	CEP57	1.001506261	0.991366186	1.088851052	1.111475563	4.622720122	0.010832489	0.030049384	No	No	No	No	No	No	No	No	M19	M0
2841-13_2	Q92765	FRZB	0.990038444	1.014192175	1.120018144	1.091770553	4.620862708	0.01083285	0.030049384	No	No	No	No	No	No	No	No	M1	M1
13683-18_3	P51801	CLCNKB	1.075675682	1.013932044	1.224948282	1.13778925	4.611821161	0.010936632	0.03031969	No	No	No	No	No	No	No	No	M6	M4
13602-6_3	P55769	NHP2L1	1.099781837	1.008591816	0.85511011	0.887961955	4.603975929	0.011014461	0.030517774	No	No	No	No	No	No	No	No	M0	M2
13644-30_3	O14964	HGS	1.010350561	1.028218921	1.679391536	1.463317312	4.601723934	0.011024261	0.030527251	No	No	No	No	No	No	No	No	M11	M2
3796-79_2	Q9BY76	ANGPTL4	0.990896769	0.993997979	1.084797534	1.116727355	4.594410573	0.01111598	0.0307494	No	No	No	No	No	No	No	No	M0	M0
11110-4_3	Q4V9L6	TMEM119	1.012623235	1.000091136	1.046766588	1.062679107	4.593399316	0.011117338	0.0307494	No	No	No	No	No	No	No	No	M0	M0
5013-2_1	O00299	CLIC1	0.995321414	0.987136691	1.068776612	1.096536626	4.589115227	0.011163134	0.03085823	No	No	No	No	No	No	No	Yes	M0	M0
11223-1_3	Q6P9G4	TMEM154	0.985901411	1.001586138	0.92793026	0.94736471	4.576450793	0.011304369	0.031230604	No	No	No	No	No	No	No	No	M0	M0
2441-2_4	O15520	FGF10	0.974833847	1.001194713	1.110367882	1.105814846	4.572857064	0.011348207	0.031333624	No	No	No	No	No	No	No	No	M0	M0
9358-3_3	P01135	TGFA	1.017884051	0.99148307	0.894057293	0.84287733	4.573625391	0.011359455	0.031346593	No	No	No	No	No	No	No	No	M0	M0
8048-9_3	Q8N4E7	FTMT	1.032855495	0.989330566	0.96498798	0.840421484	4.569388783	0.011381232	0.031388585	No	No	No	No	No	No	No	No	M0	M0
8011-96_3	Q6ZNF0	PAPL	1.037537924	1.017184577	1.089097498	1.114115567	4.568980035	0.011395341	0.031408693	No	No	No	No	No	No	No	No	M0	M0
10450-3_3	P01571	IFNA17	1.052047461	0.994706927	1.185257191	1.182432019	4.568402946	0.011401651	0.031408693	No	No	No	No	No	No	No	No	M14	M14
10878-1_3	O14763	TNFRSF10B	0.982268255	0.990922519	0.929784057	0.988142667	4.566093839	0.011417274	0.031433634	No	No	No	No	No	No	No	No	M0	M0
8015-144_3	Q9Y6H1	CHCHD2	1.000271662	1.00275739	1.061593983	1.060813058	4.563679288	0.011458336	0.031528544	No	No	No	No	No	No	No	No	M0	M0
11202-70_3	Q99593	TBX5	0.98705404	0.994212233	1.067511404	1.081905828	4.562090178	0.011466041	0.031531613	No	No	No	No	No	No	No	No	M0	M0
12991-49_3	Q8IWT3	CUL9	0.98540642	1.003504178	1.078654498	1.098276049	4.553810709	0.011562377	0.031778273	No	No	No	No	No	No	No	No	M1	M1
3853-56_1	P40925	MDH1	1.048293296	0.999686085	0.841044511	0.879513014	4.551728442	0.011585498	0.031823541	No	No	No	No	No	No	No	Yes	M3	M6
10560-1_3	Q9NQX7	ITM2C	0.999992409	1.00639327	1.124277021	1.1292148	4.549930239	0.011610443	0.031873763	No	No	No	No	No	No	No	No	M0	M0
9815-5_3	Q07960	ARHGAP1	1.081337739	1.012512048	0.869785664	0.843597805	4.546919409	0.011644023	0.03194762	No	No	No	No	No	No	No	Yes	M2	M0
14030-21_3	P23510	TNFSF4	1.001067968	0.998006081	1.077864103	1.08801315	4.542708782	0.011676409	0.032018119	No	No	No	No	No	No	Yes	No	M1	M1
11227-31_3	Q9Y4P3	TBL2	1.016164619	0.998041825	0.934308049	0.956996667	4.537250376	0.011752527	0.032208386	No	No	No	No	No	No	No	No	M0	M0
3217-74_2	P07093	SERPINE2	0.923746845	1.008314195	1.133289231	1.181313455	4.530829057	0.011805464	0.032323417	No	No	No	No	No	No	No	Yes	M0	M0
2939-10_2	Q5T4W7	ARTN	0.987595057	1.008749753	1.118108345	1.114352358	4.531464462	0.011808011	0.032323417	No	No	No	No	No	No	No	No	M0	M0
4546-27_3	Q9UHX3	ADGRE2	0.946823385	0.986387095	0.826474846	0.837460323	4.519887673	0.011930137	0.032639054	No	No	No	No	No	No	No	No	M0	M0
3709-4_2	P24298	GPT	1.020394679	1.001528995	0.943356431	0.952663796	4.517514492	0.011967172	0.032721667	No	No	No	No	No	No	No	No	M3	M0
9463-26_3	Q6ZTQ4	CDHR3	0.979548615	0.997602013	0.930563212	0.91226983	4.513983183	0.012002863	0.032800514	No	No	No	No	No	No	No	No	M0	M0
4309-59_3	P60174	TPI1	0.956045819	1.004497263	0.793252827	0.905509313	4.511057993	0.012036619	0.032873985	No	No	No	No	No	No	No	Yes	M15	M3
9219-70_3	Q9UMX5	NENF	1.017295031	0.987898188	0.864968264	0.925637431	4.501614812	0.012166429	0.033209562	No	No	No	No	No	No	No	No	M0	M0
7146-16_3	P13667	PDIA4	0.993966725	0.996538997	0.94066204	0.955874013	4.49130275	0.012272114	0.033478943	No	No	No	No	No	No	No	Yes	M28	M0
6463-59_3	P83859	QRFP	0.975756474	1.00193058	1.078479389	1.096768997	4.490371267	0.012283094	0.033489803	No	No	No	No	No	No	No	No	M1	M12
12670-15_3	O60671	RAD1	1.01583339	0.996753809	0.951789916	0.997105049	4.482644863	0.012384743	0.033747719	No	No	No	No	No	No	No	No	M0	M0
4498-62_2	P13591	NCAM1	1.026541893	1.0026234	0.924368223	0.862068072	4.475814052	0.012445943	0.033895183	No	No	No	No	No	No	No	No	M8	M7
4976-57_1	P46108	CRK	0.99659663	1.002637956	0.888861086	0.886117464	4.475298775	0.012457101	0.033906273	No	No	No	No	No	No	No	Yes	M4	M3
14070-56_3	Q15811	ITSN1	0.984498615	1.002800355	1.041726303	1.051714818	4.472042161	0.012496124	0.033993151	No	No	No	No	No	No	No	No	M0	M0
14056-4_3	P01215	CGA	0.96214362	0.995308953	1.041177184	0.992254101	4.469111752	0.012551873	0.034125405	No	No	No	No	No	No	No	No	M0	M0
13043-157_3	Q6PL18	ATAD2	1.037874522	0.994504474	1.059755834	1.091657079	4.467112547	0.012565607	0.034143344	No	No	No	No	No	No	Yes	No	M0	M0
9348-1_3	Q9NZP8	C1RL	0.976114059	0.988471608	0.905260321	0.940722545	4.465575013	0.012573983	0.034146713	No	No	No	No	No	No	No	Yes	M0	M0
10080-9_3	Q14232	EIF2B1	1.058640347	1.040354765	0.78841175	0.877627205	4.461578548	0.012622342	0.034246394	No	No	No	No	No	No	No	No	M3	M3
12671-35_3	O43704	SULT1B1	1.057335448	0.996502006	0.825526251	0.917691845	4.462200956	0.012625003	0.034246394	No	No	No	No	No	No	No	Yes	M0	M0
8428-102_3	Q9P121	NTM	0.895960922	0.994752948	0.897087219	0.850588853	4.450230238	0.012755623	0.034581108	No	No	No	No	No	No	No	No	M8	M8
11355-10_3	Q9GZV4	EIF5A2	0.967650721	0.998635668	1.146695449	1.214830086	4.44757397	0.012783196	0.034636236	No	No	No	No	No	No	No	No	M0	M0
14254-27_3	P29074	PTPN4	0.983415337	0.995234326	0.94036405	0.934981648	4.447138861	0.012798637	0.034658448	No	No	No	No	No	No	No	No	M0	M0
11152-46_3	Q9UKR3	KLK13	1.045006401	0.998760754	0.923959012	0.889353472	4.439493896	0.012892978	0.034894174	No	No	No	No	No	No	No	No	M0	M0
4996-66_1	P04196	HRG	1.02517271	0.995836822	1.115943911	1.187778563	4.429925094	0.013012051	0.035196531	No	No	No	No	No	No	No	No	M0	M0
5178-5_3	Q13946	PDE7A	1.003687255	1.007853475	1.060477619	1.063777358	4.428572493	0.013028971	0.035222388	No	No	No	No	No	No	No	No	M0	M0
5602-62_3	Q5GAN6	RNASE10	1.00484968	0.997239775	1.037100502	1.060903734	4.415750082	0.013190485	0.035638888	No	No	No	No	No	No	No	No	M0	M0
10645-72_3	Q14257	RCN2	0.983339201	0.997714704	1.102706383	1.091507471	4.413580519	0.013228479	0.035721372	No	No	No	No	No	No	No	Yes	M1	M1
4132-27_2	P19883	FST	1.001983859	0.999558389	1.05261129	1.05225099	4.409009312	0.013281423	0.035844111	No	No	No	No	No	No	No	No	M0	M0
13130-150_3	P52789	HK2	1.102669074	1.008151121	0.708036027	0.758387524	4.405775076	0.013312347	0.035907317	No	No	No	No	No	No	No	Yes	M2	M0
5658-64_3	P05160	F13B	0.986890121	0.983364525	1.048763014	1.095295669	4.398270665	0.013408717	0.036146879	No	No	No	No	No	No	No	No	M18	M5
10078-5_3	O95817	BAG3	1.009727286	0.998279055	0.944230077	0.932849936	4.396396454	0.013443357	0.036219855	No	No	No	No	No	No	No	Yes	M0	M0
7218-87_3	P14415	ATP1B2	0.948425829	0.995243521	0.898525572	0.87988104	4.394019058	0.013458463	0.036240149	No	No	No	No	No	No	No	No	M8	M8
4544-4_3	P02775	PPBP	0.991217998	1.005678616	1.097877638	1.104403127	4.389497946	0.013527493	0.036405542	No	No	No	No	No	No	No	No	M0	M21
6909-40_3	Q10469	MGAT2	0.960084909	0.996582754	1.095474354	1.04468916	4.385929492	0.013573969	0.036510085	No	No	No	No	No	No	No	No	M29	M0
10043-31_3	O60885	BRD4	0.987054829	1.00395107	0.922129443	0.942162123	4.384244942	0.013595965	0.036548704	No	No	No	No	No	No	No	No	M2	M0
6409-57_3	Q8IZF2	ADGRF5	1.042296133	1.01475356	1.152726573	1.142815537	4.380895413	0.013634559	0.036620223	No	No	No	No	No	No	No	No	M0	M0
13966-30_3	Q5VTT5	MYOM3	0.994926464	1.003800592	1.082867648	1.083077695	4.381042755	0.013637876	0.036620223	No	No	No	No	No	No	No	No	M1	M1
5339-49_3	P06702	S100A9	1.049741538	1.017090723	0.898557764	0.88051145	4.377725506	0.013692093	0.036745185	No	No	No	No	No	No	No	No	M0	M0
2455-17_4	P29459 P29460	IL12A IL12B	0.993773755	1.008937523	1.078262515	1.074053924	4.369997583	0.013778162	0.03695544	No	No	No	No	No	No	No	No	M17	M0
13692-154_3	O95388	WISP1	0.977078844	0.997591507	1.303436482	1.292833277	4.365015549	0.01384432	0.037112085	No	No	No	No	No	No	No	No	M0	M0
6904-14_3	O43300	LRRTM2	0.92931783	0.998770553	0.901273988	0.87764027	4.361004319	0.013897818	0.037234636	No	No	No	No	No	No	No	No	M5	M0
9931-20_3	P04264	KRT1	1.002641298	0.998041209	0.944879247	0.974777475	4.36008139	0.013915462	0.037261044	No	No	No	No	No	No	No	Yes	M7	M5
5260-80_3	P29597	TYK2	1.005844197	0.992981469	0.922068525	0.944121893	4.356043252	0.01396959	0.037377245	No	No	No	No	No	No	No	No	M0	M1
8654-13_3	O14672	ADAM10	0.983398176	0.993824851	1.053013731	1.047890715	4.356481826	0.013974481	0.037377245	No	No	No	No	No	No	No	Yes	M0	M0
3466-8_2	P17612	PRKACA	1.105011364	1.012244759	0.860377991	0.927870027	4.352263781	0.014031246	0.037508107	No	No	No	No	No	No	No	No	M3	M0
7199-3_3	O14994	SYN3	0.96189706	0.998804922	1.037272765	1.045113193	4.351098458	0.01404697	0.037529174	No	No	No	No	No	No	No	No	M0	M0
5648-28_3	Q6GPI1	CTRB2	1.084324203	1.005253506	1.368305427	1.398067805	4.347079877	0.014085156	0.037610196	No	No	No	No	No	No	No	No	M0	M0
6213-10_3	Q6NT52	CGB2	0.972052735	0.996652843	0.870794511	0.910807704	4.346835511	0.014099199	0.037626697	No	No	No	No	No	No	No	No	M0	M0
3005-5_2	P18031	PTPN1	0.993080437	1.004425493	1.091806195	1.059078734	4.34181491	0.014172869	0.037802217	No	No	No	No	No	No	No	No	M1	M1
2942-50_2	P99999	CYCS	1.005510414	1.003170237	0.987428113	0.935206231	4.336977995	0.014233445	0.037942638	No	No	No	No	No	No	No	Yes	M0	M0
7104-71_3	Q86V35	CABP7	1.048852088	0.995213421	1.089852092	1.000316318	4.331924752	0.014313784	0.038114661	No	No	No	No	No	No	No	No	M1	M0
11566-48_3	Q14CN4	KRT72	0.986244326	1.005891624	1.074536471	1.064388344	4.331114663	0.014313907	0.038114661	No	No	No	No	No	No	No	Yes	M0	M18
2500-2_3	Q9Y264	ANGPT4	1.065008683	1.00692052	0.896670412	0.925475853	4.323849742	0.014414241	0.03836048	No	No	No	No	No	No	No	No	M27	M0
4125-52_2	Q15109	AGER	0.856418988	1.00098366	0.812967577	0.755550869	4.315965484	0.014507651	0.03858761	No	No	No	No	No	No	No	No	M0	M0
8866-53_3	Q9NXS2	QPCTL	0.948677764	0.995650855	0.936554824	0.946688688	4.314349817	0.014541031	0.038654907	No	No	No	No	No	No	No	No	M0	M1
5032-64_1	Q08945	SSRP1	1.016562937	0.997159146	0.89434017	0.919794682	4.312339673	0.014574657	0.038722784	No	No	No	No	No	No	No	No	M27	M0
8018-43_3	Q96IQ7	VSIG2	1.034384806	1.000851063	0.866558875	0.78101623	4.309129559	0.014625266	0.038824657	No	No	No	No	No	No	No	No	M0	M0
3608-12_5	Q9UHL4	DPP7	1.002524679	0.99593233	1.076648486	1.064279962	4.309246067	0.014629228	0.038824657	No	No	No	No	No	No	No	Yes	M0	M0
7019-13_3	O75326	SEMA7A	1.052135292	1.016355617	0.903495956	0.904086794	4.306658707	0.014654496	0.038870157	No	No	No	No	No	No	No	Yes	M0	M0
7955-195_3	P19827	ITIH1	0.991614186	0.992707694	1.074744532	1.069149579	4.305666642	0.014662977	0.038871105	No	No	No	No	No	No	No	No	M0	M0
5088-175_3	Q5VWK5	IL23R	1.043559684	0.993788695	0.91143164	0.919059317	4.304282715	0.014688018	0.038915928	No	No	No	No	No	No	No	No	M3	M6
11185-145_3	P30793	GCH1	0.992951705	1.000331246	1.06668068	1.068336819	4.300048922	0.014742422	0.039038456	No	No	No	No	No	No	No	No	M1	M1
3289-19_2	Q9NS85	CA10	0.982466997	1.004319737	1.106469032	1.085360427	4.296041877	0.014799354	0.039167538	No	No	No	No	No	No	No	No	M1	M1
4993-16_1	Q16772	GSTA3	1.053358422	0.996305162	1.084611917	1.120197586	4.294234985	0.014853321	0.039283449	No	No	No	No	No	No	No	No	M0	M0
10767-52_3	Q8IZP9	GPR64	0.986137402	1.003457478	1.070759934	1.062073804	4.292208538	0.01485957	0.039283449	No	No	No	No	No	No	No	No	M0	M0
3758-63_3	P04070	PROC	0.981522445	1.008528855	1.106367567	1.029299588	4.29033616	0.014891956	0.039347327	No	No	No	No	No	No	No	No	M12	M4
5247-17_4	P62937	PPIA	0.937773925	1.002917392	0.855971589	0.915696012	4.2816179	0.015017334	0.039656702	No	No	No	No	No	No	No	Yes	M4	M3
9749-190_3	P13796	LCP1	1.004252068	1.005703158	0.91810669	0.91853473	4.268609089	0.015195126	0.040104069	No	No	No	No	No	No	No	No	M0	M0
3469-74_1	P51812	RPS6KA3	1.053854517	1.00428619	0.825015435	0.864722607	4.261002029	0.015312385	0.040391269	No	No	No	No	No	No	No	No	M0	M13
13673-21_3	Q99832	CCT7	1.008998403	0.975552334	0.756547691	0.743801723	4.25902819	0.015335852	0.040430883	No	No	No	No	No	No	No	Yes	M0	M0
12433-8_3	Q969Q4	ARL11	0.996332248	0.980313913	0.971183776	1.055223252	4.253927198	0.015411312	0.040607449	No	No	No	No	No	No	Yes	No	M3	M0
10605-22_3	Q9HDC9	APMAP	0.984200841	0.982867572	0.871488373	0.837783346	4.252058331	0.015439052	0.040658153	No	No	No	No	No	No	No	No	M19	M0
8485-7_3	Q14145	KEAP1	0.973593591	1.00255418	1.098242788	1.076885139	4.247758321	0.015497453	0.040789501	No	No	No	No	No	No	No	No	M0	M4
9050-170_3	Q9BUV0	RSRP1	0.982477466	1.003175432	1.042604898	1.078007701	4.244475339	0.015557807	0.040925842	No	No	No	No	No	No	No	No	M0	M0
12706-2_3	Q5VT25	CDC42BPA	1.00702724	0.999973032	0.945411317	0.972851824	4.244415659	0.015570221	0.040935993	No	No	No	No	No	No	No	No	M2	M0
2970-60_2	P15514	AREG	1.069244273	0.987766412	0.858403625	0.890192537	4.243185572	0.015582863	0.040946732	No	No	No	No	No	No	No	No	M3	M6
10012-5_3	O95238	SPDEF	1.001887967	1.000085288	1.078861247	1.056847318	4.242013016	0.015594711	0.040955374	No	No	No	No	No	No	No	No	M1	M0
14098-28_3	P49589	CARS	1.066385316	1.003238141	0.890813597	0.920767737	4.232642121	0.015735966	0.041303674	No	No	No	No	No	No	No	Yes	M3	M6
6152-111_3	P04637	TP53	0.981135616	0.994232696	1.038770489	1.082706866	4.231289747	0.015745077	0.041304931	No	No	No	No	No	No	No	No	M10	M0
9870-17_3	P23381	WARS	0.960417669	0.996659688	0.915486774	0.891284256	4.227977564	0.015806759	0.041444023	No	No	No	No	No	No	No	Yes	M0	M0
12034-28_3	Q01518	CAP1	1.042452553	0.991780769	0.742750245	0.865340117	4.216932697	0.015958555	0.041819105	No	No	No	No	No	No	No	Yes	M14	M14
9928-125_3	O75829	LECT1	0.990209389	1.00521426	0.854494011	0.884809387	4.215145073	0.016008997	0.041928325	No	No	No	No	No	No	No	No	M11	M2
7968-15_3	O95727	CRTAM	0.997449073	0.997044849	0.916630311	0.854235199	4.213914077	0.01602215	0.041939818	No	No	No	No	No	No	No	No	M0	M0
5000-52_1	Q08380	LGALS3BP	1.006656734	1.011591014	0.896333194	0.800749499	4.212668451	0.016035599	0.041952073	No	No	No	No	No	No	No	Yes	M0	M0
9385-4_3	P10253	GAA	1.016015014	0.999986142	0.881765914	0.891453695	4.203141772	0.016177594	0.04230043	No	No	No	No	No	No	No	Yes	M0	M0
3029-52_2	Q9NNX6	CD209	0.9956942	1.000406278	1.109278965	1.15115239	4.1955381	0.016302241	0.042603071	No	No	No	No	No	No	No	No	M0	M0
7136-107_3	P02100	HBE1	1.001637285	1.004412199	0.945301414	0.932790044	4.192776389	0.016363295	0.042739283	No	No	No	No	No	No	No	No	M0	M0
11129-66_3	O95972	BMP15	1.003998355	0.999573687	1.077465419	1.065212564	4.19113066	0.01638923	0.042783669	No	No	No	No	No	No	No	No	M0	M1
8635-283_3	Q9BS86	ZPBP	1.002488451	1.001747225	1.060328448	1.046501832	4.182900573	0.016525575	0.043116072	No	No	No	No	No	No	No	No	M1	M1
9796-4_3	P19835	CEL	0.987286992	1.001555025	1.078091302	1.097573229	4.177678605	0.016584998	0.043247529	No	No	No	No	No	No	No	No	M0	M0
9543-131_3	Q96MW5	COG8	0.993087565	1.000365285	0.961272911	0.923102104	4.172900857	0.016685356	0.043470519	No	No	No	No	No	No	No	No	M0	M0
13062-4_3	O60234	GMFG	1.013623772	1.013266409	0.880977657	0.861272505	4.171373719	0.016703835	0.043470519	No	No	No	No	No	No	No	No	M4	M3
7919-278_3	Q96BQ1	FAM3D	1.001833799	0.9977709	1.061905943	1.056134941	4.170598776	0.016710294	0.043470519	No	No	No	No	No	No	No	No	M27	M0
3390-72_2	P42336 P27986	PIK3CA PIK3R1	1.010942035	1.004399543	0.916789573	0.922577792	4.170225249	0.016716304	0.043470519	No	No	No	No	No	No	No	No	M0	M0
11308-8_3	Q8TEY5	CREB3L4	0.996315268	0.999431492	0.948423332	0.903296882	4.169003663	0.016724123	0.043470519	No	No	No	No	No	No	No	No	M5	M0
6398-12_3	P36776	LONP1	0.939231178	0.991739454	0.81981194	0.868899005	4.169683652	0.016725021	0.043470519	No	No	No	No	No	No	No	Yes	M4	M3
2805-6_2	Q9BYF1	ACE2	1.005623509	1.002640087	1.060762667	1.071564767	4.161164516	0.016850857	0.043773806	No	No	No	No	No	No	No	No	M0	M0
6935-123_3	Q13145	BAMBI	0.995810971	1.00021059	1.093894057	1.081866238	4.160667062	0.016864853	0.043786393	No	No	No	No	No	No	No	No	M1	M1
9235-3_3	Q8IUK5	PLXDC1	1.045143377	1.009125484	0.974394426	0.886291368	4.159343735	0.016874561	0.043787839	No	No	No	No	No	No	No	No	M12	M7
14643-27_3	O60870	KIN	1.020680672	1.007853718	0.931900251	0.93125335	4.158701962	0.016884996	0.043791168	No	No	No	No	No	No	No	No	M0	M1
10908-2_3	Q8IUC8	GALNT13	0.95508536	1.009401953	1.08055109	1.09791111	4.157107165	0.016940899	0.043906777	No	No	No	No	No	No	No	No	M0	M0
5939-42_3	O43508	TNFSF12	0.968927972	0.999065483	1.113417896	1.042448615	4.154483103	0.016947924	0.043906777	No	No	No	No	No	No	No	No	M0	M0
13671-40_3	P08246	ELANE	0.970817224	1.003550597	0.708400501	0.836670207	4.153097776	0.016970559	0.043941626	No	No	No	No	No	No	No	No	M11	M2
12507-16_3	Q96DU7	ITPKC	0.990323509	0.997895155	0.949495615	0.953652842	4.140248381	0.017205787	0.044526604	No	No	No	No	No	No	No	No	M0	M0
10667-78_3	Q5T7R7	C1orf185	0.994146639	0.989708588	1.093856666	1.087159699	4.137031627	0.017247126	0.044609458	No	No	No	No	No	No	No	No	M0	M0
8899-75_3	Q9HAW9	UGT1A8	0.995557455	0.997998938	1.09654256	1.083623788	4.131672558	0.017360763	0.04487912	No	No	No	No	No	No	No	No	M0	M0
3864-5_2	P62081	RPS7	1.10765623	1.006121332	0.816232097	0.890158021	4.122499158	0.017490277	0.045189512	No	No	No	No	No	No	No	Yes	M2	M2
6936-7_3	Q969W9	PMEPA1	0.974794781	0.989503078	1.065122979	1.084150461	4.120896037	0.01752335	0.045250529	No	No	No	No	No	No	No	No	M17	M0
14603-51_3	J3QR46	KIAA0040	1.012981626	1.0068917	0.945156772	0.905985791	4.117443744	0.017575671	0.045361157	No	No	No	No	No	No	No	No	M0	M2
10054-3_3	Q9H2C0	GAN	1.023724161	1.002210393	1.083396839	1.121589124	4.115949314	0.017600995	0.045402028	No	No	No	No	No	No	No	No	M0	M0
7140-1_3	P08217	CELA2A	0.992870466	0.994385428	1.061535175	1.0909695	4.114888076	0.017613	0.045408516	No	No	No	No	No	No	No	No	M10	M7
5226-36_3	P19784 P67870	CSNK2A2 CSNK2B	1.037429425	0.984648605	0.88718538	0.855446882	4.114432942	0.017651305	0.045482765	No	No	No	No	No	No	No	No	M0	M0
5092-51_3	P78504	JAG1	0.996609416	1.001422938	0.94261722	0.939286666	4.110258126	0.017697772	0.045577954	No	No	No	Yes	No	No	No	No	M0	M0
4500-50_2	Q9Y240	CLEC11A	1.082219063	0.996974097	0.914566863	0.868209313	4.106225978	0.017772744	0.045746412	No	No	No	No	No	No	No	Yes	M0	M0
6549-60_3	Q96N03	VSTM2L	1.028044422	0.991062548	0.946314959	0.970265593	4.09687107	0.017933647	0.046135753	No	No	No	No	No	No	No	No	M0	M0
2838-53_1	Q9ULZ9	MMP17	1.008719593	1.007445739	1.078629048	1.054915684	4.086962545	0.018093454	0.046521858	No	No	No	No	No	No	No	No	M0	M9
8833-20_3	P50591	TNFSF10	0.991011172	1.002362096	1.054283932	1.105654247	4.087240948	0.018107017	0.046531727	No	No	No	No	No	No	No	No	M0	M0
3898-5_2	P51665	PSMD7	0.988026258	1.005044783	0.927006922	0.91280853	4.076884144	0.018301225	0.047005562	No	No	No	No	No	No	No	Yes	M0	M0
2937-10_2	P02649	APOE	1.036885256	1.011234059	1.04522779	0.96851322	4.072903672	0.018346443	0.047096422	No	No	No	No	No	No	No	No	M18	M5
14711-27_3	Q15828	CST6	1.102274901	1.000885836	0.936757963	0.873883607	4.071835843	0.01837152	0.047135508	No	No	No	No	No	No	No	No	M0	M0
2603-61_2	P33681	CD80	1.005522923	1.0030308	1.078070591	1.054711619	4.070762691	0.018384341	0.047143125	No	No	No	No	No	No	No	No	M1	M0
9326-33_3	P19823	ITIH2	0.969811594	1.000804302	1.077194886	1.061090594	4.068950375	0.018404268	0.047168946	No	No	No	No	No	No	No	Yes	M0	M0
3872-2_1	P13693	TPT1	0.904852539	1.008772142	0.855118042	0.891343028	4.066644284	0.018489058	0.04736089	No	No	No	No	No	No	No	No	M4	M3
9838-4_3	Q15797	SMAD1	0.986963942	1.006562533	1.065450661	1.037480396	4.060337635	0.018570008	0.047542797	No	No	No	No	No	No	No	No	M1	M1
6511-17_3	Q96LR4	FAM19A4	0.993839232	0.991560408	1.059698544	1.090512104	4.05725517	0.018631496	0.04767471	No	No	No	No	No	No	No	No	M10	M2
9271-101_3	Q13586	STIM1	0.971847647	1.009391389	1.112290048	1.111709873	4.041588498	0.01892131	0.048390416	No	No	No	No	No	No	No	No	M1	M1
8028-22_3	Q9NQ38	SPINK5	0.984510884	0.995241739	1.023869618	1.062798185	4.034581601	0.019043166	0.048676041	No	No	No	No	No	No	No	No	M0	M0
7253-6_3	Q96PU8	QKI	0.98869834	1.009519938	1.083589164	1.075578379	4.033316503	0.019085666	0.048732659	No	No	No	No	No	No	No	No	M0	M0
7258-5_3	P13727	PRG2	1.030267082	1.00530917	0.909404079	0.886527571	4.032268038	0.019085685	0.048732659	No	No	No	No	No	No	No	No	M0	M0
13104-32_3	P98172	EFNB1	1.010316452	1.000511708	0.949222256	0.961617108	4.025016434	0.019219577	0.049048361	No	No	No	Yes	No	No	No	Yes	M1	M0
8458-111_3	P37840	SNCA	1.036240037	0.978338142	0.720841918	0.78376525	4.020495029	0.019303539	0.049236372	No	No	No	No	No	No	No	No	M3	M6
3381-24_2	P07948	LYN	1.025739429	1.00139116	0.804794837	0.841199576	4.019264841	0.019332851	0.049284865	No	No	No	No	No	No	No	No	M0	M13
2475-1_3	P10721	KIT	0.999728094	0.998092586	1.126660956	1.092399576	4.017652953	0.019343868	0.049286692	No	No	No	No	No	No	No	No	M0	M0
5759-10_3	P52797	EFNA3	1.011164175	0.992969627	1.038802144	0.952917231	4.017330549	0.019388526	0.049364208	No	No	No	No	No	No	No	No	M0	M0
13717-15_3	Q15485	FCN2	1.013189096	1.007283381	1.157282807	1.126243542	4.015256557	0.019394924	0.049364208	No	No	No	No	No	No	No	No	M0	M0
6245-4_3	Q92692	PVRL2	0.977628633	0.996812956	0.960416982	0.938327331	4.013713168	0.019430172	0.049427631	No	No	No	No	No	No	No	Yes	M0	M0
5034-79_1	P07478	PRSS2	1.099683218	1.006923477	0.822975478	0.765725647	4.010001854	0.019493454	0.049562262	No	No	No	Yes	No	No	No	No	M0	M0
8837-8_3	O75121	MFAP3L	1.01039663	1.008262987	1.187592589	1.106016022	4.008343909	0.019524646	0.049615205	No	No	No	No	No	No	No	No	M6	M4
6315-58_3	Q6P4A8	PLBD1	0.920062096	0.973283136	0.776806127	0.779284765	4.006373401	0.019555461	0.049667134	No	No	No	No	No	No	No	No	M0	M0
13975-56_3	Q13136	PPFIA1	1.018634267	1.011704505	1.140064303	1.256073596	4.000858217	0.019659769	0.049888425	No	No	No	No	No	No	No	No	M28	M13
10539-30_3	Q8TCZ2	CD99L2	0.997216777	0.99431376	1.062004173	1.07345025	4.001130895	0.019673795	0.049888425	No	No	No	No	No	No	No	No	M0	M0
13668-44_3	Q06418	TYRO3	1.006021021	0.992254726	0.940774591	0.879667256	4.001127075	0.019673868	0.049888425	No	No	No	No	No	No	No	No	M0	M0
11592-1_3	Q15717	ELAVL1	0.975489608	0.985471945	0.892319777	0.950089014	3.996650259	0.019752496	0.050061278	No	No	No	No	No	No	No	Yes	M0	M3
7157-22_3	Q9UN74	PCDHA4	0.996974594	1.0013756	0.844770089	0.78310675	3.985960749	0.019944339	0.050520732	No	No	No	No	No	No	No	No	M0	M0
12518-289_3	Q86U86	PBRM1	1.017288172	1.010106895	0.835673601	0.86705231	3.979076454	0.020083648	0.050846696	No	No	No	No	No	No	No	No	M2	M2
9365-91_3	Q5T1H1	EYS	1.006508618	1.003569854	1.092881165	1.06961283	3.978453537	0.020128676	0.050933747	No	No	No	No	No	No	No	No	M0	M0
9220-7_3	P54753	EPHB3	1.022137995	0.991487854	0.934816426	0.884230282	3.974295745	0.020196107	0.051077364	No	No	No	No	No	No	No	No	M0	M0
4332-6_2	Q9P126	CLEC1B	0.935551703	1.009124108	0.938977149	1.087819037	3.971972374	0.02023479	0.051125052	No	No	No	No	No	No	No	No	M4	M3
7123-25_3	Q86TS9	MRPL52	0.985957372	0.991523645	1.069667706	1.090314318	3.970721757	0.020239734	0.051125052	No	No	No	No	No	No	No	No	M1	M7
13707-27_3	Q14515	SPARCL1	0.976755522	0.998473747	1.072373769	1.069572142	3.970695104	0.020253178	0.051125052	No	No	No	No	No	No	No	No	M1	M0
3820-68_2	P49137	MAPKAPK2	1.016624341	0.996428734	1.059222071	1.067953235	3.970463551	0.020257701	0.051125052	No	No	No	No	No	No	No	No	M0	M11
9233-71_3	P48307	TFPI2	0.97805732	0.993514076	0.955118517	0.911860725	3.969196107	0.020289039	0.051177149	No	No	No	No	No	No	No	Yes	M0	M0
11709-29_3	Q92523	CPT1B	0.987334846	0.995310286	1.092232454	1.057304375	3.963485819	0.020381539	0.051383385	No	No	No	No	No	No	No	No	M1	M0
3450-4_2	Q92876	KLK6	1.010467605	1.003780846	1.10615019	1.068822314	3.960783655	0.020454318	0.051539711	No	No	No	No	No	No	No	No	M1	M1
5698-60_3	P22105	TNXB	1.014564059	1.015866847	1.146907787	1.142730745	3.955791456	0.020539905	0.051728129	No	No	No	No	No	No	No	No	M8	M0
7958-15_3	Q6UWL6	KIRREL2	0.998229083	0.996776187	1.063264967	1.064288247	3.948463892	0.020712251	0.05213473	No	No	No	No	No	No	No	No	M0	M0
12008-3_3	P09564	CD7	0.960188415	0.990595386	0.904877131	0.900161137	3.941580396	0.02083007	0.052403725	No	No	No	No	No	No	No	No	M0	M0
14068-29_3	O15444	CCL25	0.978862576	1.001340073	1.0549377	1.099639086	3.938200477	0.020898106	0.05252597	No	No	No	No	No	No	No	No	M10	M0
5638-23_3	Q8NBJ5	COLGALT1	0.997193133	1.000903929	1.053801508	1.071418985	3.938076008	0.020900616	0.05252597	No	No	No	No	No	No	No	Yes	M0	M0
8310-6_3	Q96DA0	ZG16B	1.029655867	1.018239473	0.999094972	0.937554717	3.933139974	0.020993785	0.052732421	No	No	No	No	No	No	No	No	M18	M0
10722-13_3	P43405	SYK	0.987688199	0.999968367	0.938668377	0.950967264	3.926498854	0.021135394	0.053060262	No	No	No	No	No	No	No	No	M0	M0
11281-6_3	Q14451	GRB7	0.987048959	1.001890845	1.068246076	1.072012882	3.925375973	0.021165	0.053106725	No	No	No	No	No	No	No	No	M1	M0
13587-10_3	Q9H0H5	RACGAP1	1.110752354	1.004174046	1.094150549	0.918206898	3.92469081	0.021185755	0.053130942	No	No	No	No	No	No	No	Yes	M0	M0
12603-87_3	Q13310	PABPC4	0.995429296	0.999804284	0.919448345	0.961171447	3.922607826	0.021208258	0.053159515	No	No	No	No	No	Yes	No	No	M15	M13
11241-8_3	P04424	ASL	1.083563376	1.006093702	1.138763276	1.160340799	3.922021392	0.021233611	0.053195198	No	No	No	No	No	No	No	Yes	M0	M0
10058-1_3	P54725	RAD23A	0.959059216	1.000165865	0.905881874	0.937090438	3.917685402	0.021322627	0.053384661	No	No	No	No	No	No	No	Yes	M15	M3
11654-77_3	Q8IZ57	NRSN1	1.005358714	0.992787221	1.070350858	1.074825882	3.916925233	0.021331551	0.053384661	No	No	No	No	No	No	No	No	M0	M17
13670-81_3	Q9NZK7	PLA2G2E	1.029834159	1.000615296	1.056458144	1.062250902	3.912002609	0.021433126	0.053610825	No	No	No	No	No	No	No	No	M0	M14
14066-49_3	Q86UL8	MAGI2	0.971999562	0.998876437	0.818155883	0.876344228	3.906859943	0.021519882	0.053793305	No	No	No	No	No	No	No	No	M0	M0
11444-49_3	Q9H1D9	POLR3F	0.97212967	1.002238056	1.069051765	1.068754201	3.906758103	0.021528564	0.053793305	No	No	No	No	No	No	No	No	M7	M17
6393-63_3	P14625	HSP90B1	1.003641345	1.004919841	0.905328631	0.907111234	3.90478316	0.02156965	0.053867837	No	No	No	No	No	No	No	Yes	M0	M0
10949-59_3	P05387	RPLP2	0.976981356	1.00741287	0.93011236	0.941215001	3.904397817	0.021618432	0.053961501	No	No	No	No	No	No	No	Yes	M0	M0
6383-90_3	O43897	TLL1	1.0140343	0.997363738	1.011663395	0.903855117	3.899232139	0.021678967	0.054084388	No	No	No	No	No	No	No	No	M0	M0
13934-3_3	O15068	MCF2L	1.000827892	0.988111944	1.073154582	1.080359122	3.899369859	0.021702811	0.05411566	No	No	No	No	No	No	Yes	No	M0	M0
13513-174_3	Q9Y6X2	PIAS3	1.004753003	0.991127879	1.068957099	1.065469605	3.895918683	0.021761701	0.054234239	No	No	No	No	No	No	No	No	M20	M0
9121-28_3	Q10981	FUT2	1.004553128	0.99740472	0.957540781	0.943410591	3.895631621	0.021781244	0.054254686	No	No	No	No	No	No	No	No	M0	M0
7884-15_3	Q16832	DDR2	1.104115963	0.998056379	1.214346967	1.245609057	3.885345259	0.022012378	0.054801888	No	No	No	No	No	No	No	No	M14	M14
13268-45_3	P41221	WNT5A	1.05209411	1.013598569	0.97610543	0.900461103	3.883432452	0.022025606	0.054806305	No	No	No	No	No	No	No	Yes	M12	M0
14023-84_3	P21815	IBSP	1.035605594	1.012090458	1.11201344	1.039540396	3.880596722	0.022092761	0.054944834	No	No	No	No	No	No	No	No	M13	M5
5980-55_3	Q53S33	BOLA3	0.929605923	0.984441089	0.832216254	0.901045159	3.878853771	0.022123187	0.054991922	No	No	No	No	No	No	No	No	M21	M4
6927-7_3	P52848	NDST1	1.033196211	1.009157085	1.084661644	1.057736977	3.874830661	0.022209288	0.055177281	No	No	No	No	No	No	No	No	M0	M0
7790-21_3	P15018	LIF	0.999567485	0.995082888	1.069127939	1.086044582	3.869295999	0.022328291	0.055444148	No	No	No	No	No	No	No	No	M0	M0
6963-82_3	Q14242	SELPLG	0.999391374	1.004546786	1.09880388	1.111271061	3.864523392	0.022431425	0.055671353	No	No	No	No	No	No	No	No	M1	M1
9573-108_3	Q6PKC3	TXNDC11	0.976007268	1.006614689	1.075372147	1.046831889	3.856866806	0.022625657	0.056124297	No	No	No	No	No	No	No	No	M0	M0
12617-2_3	Q9Y6E0	STK24	1.047045882	1.00160347	0.903683564	0.997946748	3.855326746	0.022652264	0.056161183	No	No	No	No	No	No	No	No	M0	M0
9864-38_3	Q99614	TTC1	0.969196319	1.011453507	1.275369981	1.395771162	3.848801304	0.022761036	0.056401635	No	No	No	No	No	No	No	No	M28	M0
11167-6_3	Q13613	MTMR1	0.968928394	0.98262156	1.065989746	1.124417843	3.846059184	0.022841858	0.056547492	No	No	No	No	No	No	No	No	M25	M22
5272-55_2	P29353	SHC1	0.935690085	1.004465101	0.874037454	0.948987703	3.845483551	0.022854558	0.056547492	No	No	No	No	No	No	No	No	M4	M3
10015-119_3	Q13303	KCNAB2	1.019426886	1.005271423	0.934983447	0.981880324	3.845762422	0.02285535	0.056547492	No	No	No	No	No	No	No	No	M0	M2
12333-87_3	P49247	RPIA	0.994146756	0.996767224	1.080108694	1.076020161	3.843609311	0.022917011	0.056670748	No	No	No	No	No	No	No	No	M3	M0
4961-17_1	P07355	ANXA2	1.057168242	1.009154819	0.835157978	0.851110582	3.839491908	0.022973437	0.056780938	No	No	No	Yes	No	No	No	Yes	M11	M0
7854-38_3	Q68D85	NCR3LG1	0.988111759	0.999607293	1.070594344	1.065209455	3.837830226	0.023031059	0.056893969	No	No	No	No	No	No	No	No	M24	M0
4187-49_2	P52209	PGD	1.113049059	1.022656071	1.110376271	1.447023386	3.835430309	0.023056965	0.056928575	No	No	No	Yes	No	No	No	Yes	M2	M2
14079-14_3	Q13478	IL18R1	0.991758241	1.004353685	0.948197464	0.893824021	3.832203664	0.023135752	0.057074668	No	No	No	No	No	No	No	No	M0	M0
5486-73_3	P13598	ICAM2	1.045683909	1.015365537	0.949620275	0.924202663	3.831758208	0.023159495	0.057074668	No	No	No	Yes	No	No	No	No	M0	M0
5864-10_3	P04075	ALDOA	1.073718383	1.008686001	0.891896561	0.889222978	3.831128759	0.023159789	0.057074668	No	No	No	No	No	No	No	Yes	M3	M0
11300-32_3	Q99523	SORT1	1.004652251	0.990609267	1.084935932	1.052886926	3.831915002	0.023170032	0.057074668	No	No	No	No	No	No	No	No	M0	M0
9118-7_3	Q9BQI7	PSD2	0.926746306	0.980490263	1.201330103	1.079469638	3.82994062	0.023179584	0.057074668	No	No	No	No	No	No	No	No	M0	M0
8228-10_3	Q6UW78	UQCC3	0.990061004	0.996491792	0.914188069	0.917450487	3.831125342	0.023187702	0.057074668	No	No	No	No	No	No	No	No	M23	M0
7136-7_3	P02100	HBE1	1.186128552	0.97610923	0.679705761	0.781145236	3.820467813	0.023392723	0.057549707	No	No	No	No	No	No	No	No	M0	M0
2826-53_2	Q92838	EDA	0.969046341	1.000631973	0.914711182	0.887968616	3.818003938	0.023455323	0.05767406	No	No	No	No	No	No	No	No	M0	M0
5508-62_3	P07339	CTSD	1.052755846	1.006701782	0.886114947	0.965226514	3.817284477	0.023478538	0.057701492	No	No	No	No	No	No	No	Yes	M0	M0
13615-60_3	O43639	NCK2	0.939794538	1.002135038	0.922257635	1.002008685	3.815049128	0.023550421	0.057848442	No	No	No	No	No	No	No	No	M4	M3
12486-8_3	Q9NS18	GLRX2	0.984433087	0.983528338	0.936335814	0.97521306	3.8116132	0.02361451	0.057976106	No	No	No	No	No	No	No	No	M0	M22
4842-62_2	P51654	GPC3	0.887143293	1.001132882	1.14452413	1.097804165	3.810216709	0.023653443	0.05804191	No	No	No	No	No	No	No	No	M0	M0
2966-65_2	Q9Y240	CLEC11A	1.077909161	0.99995277	0.924863304	0.887181121	3.807331598	0.023719443	0.058174031	No	No	No	No	No	No	No	No	M0	M0
9759-13_3	P14902	IDO1	1.00975251	0.994044926	0.920828366	0.903108358	3.802158936	0.023838238	0.058435435	No	No	No	No	No	No	No	No	M0	M0
12378-71_3	O15533	TAPBP	1.005113767	0.992921871	0.919903348	0.891686209	3.788511084	0.024169022	0.05921596	No	No	No	No	No	No	No	No	M0	M0
9439-454_3	Q6UX34	C2orf82	1.013607188	0.996495255	0.927557255	0.974149436	3.784809878	0.024226865	0.059327302	No	No	No	No	No	No	No	No	M7	M0
5837-49_3	P42702	LIFR	1.038953324	1.011921651	1.016030169	0.921841029	3.783643891	0.024261254	0.059381126	No	No	No	No	No	No	No	No	M0	M7
3186-2_2	P06681	C2	0.975932133	0.993280445	0.934483598	0.98751172	3.781677613	0.024314537	0.059481114	No	No	No	No	No	No	No	No	M0	M0
4904-7_1	P42575	CASP2	0.974720956	1.003227716	1.048933925	1.078179884	3.771502993	0.024561961	0.060055689	No	No	No	No	No	No	No	No	M0	M0
6238-55_3	Q9UQ74	PSG8	1.004904019	0.996336867	0.919801864	0.945905654	3.765675956	0.024707942	0.060381768	No	No	No	No	No	No	No	No	M0	M9
10438-19_3	P15509	CSF2RA	0.987598192	0.990710267	1.057570655	1.046335739	3.759027678	0.024845241	0.060686308	No	No	No	No	No	No	No	No	M0	M0
12976-49_3	O60504	SORBS3	0.982515689	1.000718748	0.94035835	0.939470712	3.75901865	0.02485997	0.060691304	No	No	No	No	No	No	No	Yes	M0	M0
10528-2_3	P16444	DPEP1	1.026417406	0.999491889	1.074793948	1.081175469	3.748634976	0.025096034	0.061236371	No	No	No	No	No	No	No	No	M0	M0
3379-29_1	P41743	PRKCI	0.981663792	1.003765883	0.857718011	0.907249173	3.746357139	0.025144147	0.061284389	No	No	No	No	No	No	No	No	M2	M6
13570-43_3	Q00341	HDLBP	1.006328633	1.002830077	0.935679752	0.972908676	3.746881316	0.025153195	0.061284389	No	No	No	No	No	No	No	Yes	M4	M0
3181-50_2	P25774	CTSS	1.010313736	1.002572671	0.887246943	0.916281794	3.746242202	0.025154136	0.061284389	No	No	No	Yes	No	No	No	No	M0	M2
2875-15_2	P20226	TBP	1.021350993	1.00164372	0.889227883	0.921159561	3.743143911	0.025222366	0.061419349	No	No	No	No	No	No	No	No	M17	M2
6237-11_3	Q8N441	FGFRL1	0.983428058	1.012658641	0.927757275	0.894008807	3.74327617	0.025240962	0.061433369	No	No	No	No	No	No	No	No	M0	M0
6168-11_3	P04637	TP53	1.023122259	1.009566606	0.934371297	0.883231277	3.738548163	0.025327514	0.061612687	No	No	No	No	No	No	No	No	M0	M1
10655-43_3	Q9H078	CLPB	1.036136534	0.994980858	1.168420647	1.148147937	3.735690299	0.025397594	0.061751772	No	No	No	No	No	No	No	No	M14	M14
9061-3_3	O15013	ARHGEF10	1.007649453	0.993917634	1.038021085	1.05832372	3.732843798	0.02546759	0.061890512	No	No	No	No	No	No	No	No	M10	M0
8696-15_3	Q99999	GAL3ST1	0.989863697	1.005228261	1.083790491	1.072063254	3.726731311	0.025640332	0.062278674	No	No	No	No	No	No	No	No	M1	M1
6081-52_3	Q9UKZ9	PCOLCE2	0.98385912	0.998657907	0.930544672	0.877722887	3.724764533	0.02567452	0.062330075	No	No	No	No	No	No	No	No	M0	M0
8817-29_3	Q7Z7K6	CENPV	0.998584122	0.992030349	1.053095749	1.102896357	3.724003902	0.025708011	0.062379733	No	No	No	No	No	No	No	No	M0	M0
12787-47_3	P52741	ZNF134	1.033000727	0.994794912	1.082735656	1.105213769	3.72175034	0.025764067	0.062484065	No	No	No	No	No	No	No	No	M0	M0
11320-29_3	Q96EP1	CHFR	1.000201652	0.999599466	1.118136319	1.052078918	3.718648166	0.025826797	0.06260447	No	No	No	No	No	No	No	No	M6	M4
4556-10_2	Q6ZMJ4	IL34	0.987412317	1.011087883	1.145186956	1.089766946	3.709189224	0.026064089	0.063147679	No	No	No	No	No	No	No	No	M1	M1
3367-8_3	Q9UGM5	FETUB	0.914261601	0.989932485	1.119516609	1.13472869	3.706587706	0.02613706	0.063292425	No	No	No	Yes	No	No	No	No	M0	M0
11549-6_3	P61371	ISL1	1.012333665	0.993278015	0.998058879	0.949701449	3.705310633	0.026169352	0.063326288	No	No	No	No	No	No	No	No	M23	M0
12855-16_3	Q9NQ75	CASS4	1.016727774	1.013212541	0.898131953	0.918232424	3.704227661	0.026189436	0.063326288	No	No	No	No	No	No	No	No	M4	M0
8794-13_3	P16444	DPEP1	1.046250353	0.997438874	1.046573657	1.080626806	3.705052511	0.026190747	0.063326288	No	No	No	No	No	No	No	No	M0	M0
8045-3_3	Q8N743	KIR3DL3	0.970111644	0.998747986	1.097391016	1.070664565	3.691765228	0.026536875	0.064130781	No	No	No	No	No	No	No	No	M0	M0
12334-25_3	P34896	SHMT1	0.995987157	1.00215338	0.919701124	0.987776524	3.685230264	0.026667706	0.064414424	No	No	No	No	No	No	No	No	M0	M0
6407-63_3	O00515	LAD1	1.000221439	1.00239923	1.054332828	1.052824698	3.685178227	0.026706361	0.064475246	No	No	No	No	No	No	No	Yes	M0	M0
14755-4_3	P02788	LTF	0.968235516	0.998261997	0.98504831	1.050799883	3.680891486	0.02680963	0.064691921	No	No	No	No	No	No	No	Yes	M0	M0
2827-23_2	P78423	CX3CL1	0.97718539	1.002428533	0.924753576	0.876042649	3.67920715	0.026838288	0.064720273	No	No	No	No	No	No	No	No	M1	M1
9859-180_3	P21673	SAT1	0.985432595	1.000147927	0.946438452	0.940313858	3.67939552	0.026848431	0.064720273	No	No	No	No	No	No	No	No	M24	M20
8459-10_3	P22004	BMP6	1.086407117	1.020934488	0.959655014	0.88208921	3.676888194	0.02687649	0.064747422	No	No	No	No	No	No	No	No	M12	M0
3414-40_2	P51813	BMX	1.0094284	1.000549866	1.031229277	1.071929558	3.677920014	0.026886756	0.064747422	No	No	No	No	No	No	No	No	M0	M0
8863-3_3	P27986	PIK3R1	1.010471828	1.013508298	1.114518316	1.086739563	3.674696582	0.026970676	0.064916843	No	No	No	No	No	No	No	No	M0	M0
13661-193_3	P28325	CST5	1.046893514	1.000591299	0.82123811	0.836688154	3.672466881	0.027044242	0.065040367	No	No	No	No	No	No	No	No	M0	M0
4394-71_2	P55075	FGF8	0.990372424	0.995787476	0.899612687	0.946255917	3.671690266	0.027049181	0.065040367	No	No	No	No	No	No	No	No	M3	M6
4914-10_1	P01215 P01233	CGA CGB	0.320420432	0.987738635	0.684569568	0.703392911	3.669042763	0.027081281	0.065084847	No	No	No	Yes	No	No	No	No	M0	M0
9372-157_3	O60487	MPZL2	0.981540483	1.00564984	1.142499715	1.123136056	3.658604324	0.027370951	0.065747992	No	No	No	No	No	No	No	No	M1	M1
6042-52_3	Q9Y2G5	POFUT2	0.976669629	1.004616834	0.934579455	0.963140327	3.656181358	0.027427766	0.06585141	No	No	No	No	No	No	No	No	M0	M0
6217-23_3	O00391	QSOX1	1.056716985	1.010955577	0.988948042	0.95369451	3.655071915	0.027464644	0.06590467	No	No	No	No	No	No	No	Yes	M0	M0
4322-28_3	Q9BXJ7	AMN	0.988763356	1.008200884	1.05764886	1.068013436	3.65484832	0.027478076	0.06590467	No	No	No	No	No	No	No	No	M0	M0
8343-224_3	Q9BWT3	PAPOLG	1.079319474	0.995361633	1.163289177	1.175457103	3.654352051	0.027491269	0.06590467	No	No	No	No	No	No	No	No	M0	M0
5918-5_3	Q06323	PSME1	0.962653439	0.995712295	0.899446023	0.908573132	3.653477834	0.027507031	0.065909436	No	No	No	No	No	No	No	Yes	M3	M0
9307-3_3	O95274	LYPD3	0.987456154	1.006544122	0.953527028	0.845532949	3.644709886	0.027748879	0.066455649	No	No	No	No	No	No	No	No	M0	M0
11262-39_3	Q9H4I3	TRABD	1.001051781	0.989780517	1.07664008	1.022764585	3.642129856	0.027825824	0.066606587	No	No	No	No	No	No	No	No	M0	M17
[truncated: 2,786 more rows]
